# Supplementary material for: Unicycler: Resolving bacterial genome assemblies from short and long sequencing reads
Source: PLoS Comput Biol. 2017 Jun 8;13(6):e1005595. doi: 10.1371/journal.pcbi.1005595 (PMC5481147; doi:10.1371/journal.pcbi.1005595)
Supplement: S1 Table — (XLSX) [file pcbi.1005595.s011.xlsx]

## Sheet: Sheet1
Tool	Purpose	Command(s)	Output
Unicycler (conservative)	short read assembly	unicycler -1 short_1.fastq -2 short_2.fastq --no_long --out out_dir --mode conservative --threads 8	assembly.fasta
Unicycler (normal)	short read assembly	unicycler -1 short_1.fastq -2 short_2.fastq --no_long --out out_dir --mode normal --threads 8	assembly.fasta
Unicycler (bold)	short read assembly	unicycler -1 short_1.fastq -2 short_2.fastq --no_long --out out_dir --mode bold --threads 8	assembly.fasta
ABySS	short read assembly	abyss-pe k=64 j=8 in='short_1.fastq short_2.fastq' name=run	run-contigs.fa run-scaffolds.fa
SPAdes	short read assembly	spades.py -1 short_1.fastq -2 short_2.fastq --careful --threads 8 -o out_dir	before_rr.fasta contigs.fasta scaffolds.fasta
Unicycler (conservative)	hybrid assembly	unicycler -1 short_1.fastq -2 short_2.fastq -l long.fastq --out out_dir --mode conservative --threads 8	assembly.fasta
Unicycler (normal)	hybrid assembly	unicycler -1 short_1.fastq -2 short_2.fastq -l long.fastq --out out_dir --mode normal --threads 8	assembly.fasta
Unicycler (bold)	hybrid assembly	unicycler -1 short_1.fastq -2 short_2.fastq -l long.fastq --out out_dir --mode bold --threads 8	assembly.fasta
SPAdes	hybrid assembly (PacBio)	spades.py -1 short_1.fastq -2 short_2.fastq --nanopore long.fastq --careful --threads 8 -o outdir	contigs.fasta
SPAdes	hybrid assembly (ON)	spades.py -1 short_1.fastq -2 short_2.fastq --pacbio long.fastq --careful --threads 8 -o outdir	contigs.fasta
npScarf	hybrid assembly	spades.py -1 short_1.fastq -2 short_2.fastq --careful --threads 8 -o spades_assembly jsa.seq.sort -r -n --input spades_assembly/contigs.fasta --output np_scarf.fasta bwa index np_scarf.fasta bwa mem -t 8 -k 11 -W 20 -r 10 -A 1 -B 1 -O 1 -E 1 -L 0 -a -Y np_scarf.fasta long.fastq > alignments.sam jsa.np.gapcloser -b alignments.sam -seq np_scarf.fasta	out.fin.fasta
Cerulean	hybrid assembly	abyss-pe k=64 j=8 in='short_1.fastq 'short_2.fastq' name=run sawriter run-contigs.fa sed -n '1~4s/^@/>/p;2~4p' long_reads.fastq > long_reads.fasta blasr long_reads.fasta run-contigs.fa -minMatch 10 -minPctIdentity 70 -bestn 30 -nCandidates 30 -maxScore 500 -nproc 8 -noSplitSubreads -out run_pacbio_contigs_mapping.fasta.m4 python Cerulean.py --dataname run --basedir . --nproc 8 export $SWEETPATH=/…	jelly.out.fasta
QUAST	assembly evaluation	quast.py assembly.fasta -R reference.fasta -o out_dir --strict-NA	transposed_report.tsv
ART	read simulation (short)	art_illumina --seqSys HS25 --in reference.fasta --len 125 --mflen 400 --sdev 60 --fcov 50.0 --out short	short1.fq short2.fq
PBSIM	read simulation (long)	pbsim --depth 1.0 --length-min 100 --length-max 100000 --accuracy-min 0.5 --accuracy-max 1.0 --model_qc model_qc_clr --length-mean 10000 --length-sd 1000 --accuracy-mean 0.75 --accuracy-sd 0.02 --difference-ratio 10:40:30 reference.fasta	sd_0001.fastq
