# Supplementary material for: Unicycler: Resolving bacterial genome assemblies from short and long sequencing reads
Source: PLoS Comput Biol. 2017 Jun 8;13(6):e1005595. doi: 10.1371/journal.pcbi.1005595 (PMC5481147; doi:10.1371/journal.pcbi.1005595)
Supplement: S2 Table — (TSV) [file pcbi.1005595.s012.tsv]

Reference	Accuracy	Length	Depth	Assembler	Trial	Contigs>=0 bp	Contigs>=1000 bp	Contigs>=5000 bp	Contigs>=10000 bp	Contigs>=25000 bp	Contigs>=50000 bp	Total length>=0 bp	Total length>=1000 bp	Total length>=5000 bp	Total length>=10000 bp	Total length>=25000 bp	Total length>=50000 bp	Contigs	Largest contig	Total length	Reference length	GC	Reference GC	N50	NG50	N75	NG75	L50	LG50	L75	LG75	Misassemblies	Misassembled contigs	Misassembled contigs length	Local misassemblies	Unaligned contigs	Unaligned length	Genome fraction	Duplication ratio	Ns per 100 kbp	Mismatches per 100 kbp	Indels per 100 kbp	Largest alignment	Total aligned length	NA50	NGA50	NA75	NGA75	LA50
Acinetobacter_A1	60	10000	0.0	Unicycler (bold)	1	106	24	18	16	15	12	3832811	3828027	3813806	3799611	3779479	3677008	24	1459653	3828027	3917739	39.12	39.28	462288	425921	193776	193776	2	3	6	6	0	0	0	0	0 + 0 part	0	97.704	1.000	0.00	0.31	0.05	1459653	3827783	462288	425921	193776	193776	2
Acinetobacter_A1	60	10000	0.0	Unicycler (bold)	2	105	24	18	16	15	12	3832678	3827708	3813509	3799326	3779185	3676700	24	1459661	3827708	3917739	39.12	39.28	462299	425611	193787	193787	2	3	6	6	0	0	0	0	0 + 0 part	0	97.696	1.000	0.00	0.05	0.10	1459661	3827458	462299	425611	193787	193787	2
Acinetobacter_A1	60	10000	0.0	Unicycler (bold)	3	93	24	18	16	15	12	3832786	3828042	3813843	3799659	3779518	3677033	24	1459661	3828042	3917739	39.12	39.28	462298	425950	193786	193786	2	3	6	6	0	0	0	0	0 + 0 part	0	97.704	1.000	0.00	0.21	0.08	1459661	3827787	462298	425944	193786	193786	2
Acinetobacter_A1	60	10000	0.0	Unicycler (bold)	4	93	24	18	16	15	12	3832771	3828029	3813830	3799646	3779505	3677015	24	1459661	3828029	3917739	39.12	39.28	462298	425932	193786	193786	2	3	6	6	0	0	0	0	0 + 0 part	0	97.704	1.000	0.00	0.37	0.03	1459661	3827780	462298	425932	193786	193786	2
Acinetobacter_A1	60	10000	0.0	Unicycler (bold)	5	93	24	18	16	15	12	3832943	3827858	3813674	3799498	3779349	3676854	24	1459671	3827858	3917739	39.12	39.28	462306	425682	193795	193795	2	3	6	6	0	0	0	1	0 + 0 part	0	97.699	1.000	0.00	2.19	0.08	1459671	3827604	462306	385413	193795	193795	2
Acinetobacter_A1	60	10000	0.0	Unicycler (normal)	1	112	24	18	16	15	12	3832815	3828028	3813806	3799611	3779479	3677008	24	1459653	3828028	3917739	39.12	39.28	462288	425921	193776	193776	2	3	6	6	0	0	0	0	0 + 0 part	0	97.704	1.000	0.00	0.31	0.05	1459653	3827784	462288	425921	193776	193776	2
Acinetobacter_A1	60	10000	0.0	Unicycler (normal)	2	105	24	18	16	15	12	3832678	3827708	3813509	3799326	3779185	3676700	24	1459661	3827708	3917739	39.12	39.28	462299	425611	193787	193787	2	3	6	6	0	0	0	0	0 + 0 part	0	97.696	1.000	0.00	0.05	0.10	1459661	3827458	462299	425611	193787	193787	2
Acinetobacter_A1	60	10000	0.0	Unicycler (normal)	3	96	24	18	16	15	12	3832787	3828044	3813845	3799661	3779520	3677035	24	1459661	3828044	3917739	39.12	39.28	462298	425950	193786	193786	2	3	6	6	0	0	0	0	0 + 0 part	0	97.704	1.000	0.00	0.21	0.08	1459661	3827788	462298	425944	193786	193786	2
Acinetobacter_A1	60	10000	0.0	Unicycler (normal)	4	94	24	18	16	15	12	3832775	3828031	3813833	3799649	3779508	3677018	24	1459661	3828031	3917739	39.12	39.28	462298	425932	193786	193786	2	3	6	6	0	0	0	0	0 + 0 part	0	97.704	1.000	0.00	0.37	0.03	1459661	3827781	462298	425932	193786	193786	2
Acinetobacter_A1	60	10000	0.0	Unicycler (normal)	5	96	24	18	16	15	12	3832950	3827859	3813675	3799499	3779350	3676855	24	1459671	3827859	3917739	39.12	39.28	462306	425682	193795	193795	2	3	6	6	0	0	0	1	0 + 0 part	0	97.699	1.000	0.00	2.19	0.08	1459671	3827605	462306	385413	193795	193795	2
Acinetobacter_A1	60	10000	0.0	Unicycler (conservative)	1	171	45	34	31	28	22	3831275	3820503	3797078	3773487	3725114	3515018	50	451093	3823477	3917739	39.11	39.28	193775	193775	94824	93552	7	7	13	14	0	0	0	0	0 + 0 part	0	97.588	1.000	0.00	0.05	0.05	451093	3823227	193775	193775	94824	93552	7
Acinetobacter_A1	60	10000	0.0	Unicycler (conservative)	2	147	44	33	30	27	21	3831422	3823156	3798651	3775058	3726653	3516521	45	451102	3823845	3917739	39.11	39.28	209796	196594	95464	95464	6	7	13	13	0	0	0	0	0 + 0 part	0	97.597	1.000	0.00	0.05	0.10	451102	3823590	209796	196594	95464	95464	6
Acinetobacter_A1	60	10000	0.0	Unicycler (conservative)	3	141	44	33	30	27	21	3831295	3823134	3798630	3775037	3726634	3516499	45	451102	3823822	3917739	39.11	39.28	209796	196593	95464	95464	6	7	13	13	0	0	0	0	0 + 0 part	0	97.596	1.000	0.00	0.03	0.08	451102	3823573	209796	196593	95464	95464	6
Acinetobacter_A1	60	10000	0.0	Unicycler (conservative)	4	141	44	33	30	27	21	3831300	3823139	3798635	3775042	3726639	3516499	45	451102	3823827	3917739	39.11	39.28	209796	196593	95464	95464	6	7	13	13	0	0	0	0	0 + 0 part	0	97.597	1.000	0.00	0.05	0.03	451102	3823578	209796	196593	95464	95464	6
Acinetobacter_A1	60	10000	0.0	Unicycler (conservative)	5	135	43	33	30	27	21	3831776	3824111	3803031	3779139	3730464	3516671	44	451111	3824806	3917739	39.12	39.28	209804	196600	95470	95470	6	7	13	13	0	0	0	1	0 + 0 part	0	97.621	1.000	0.00	1.86	0.08	451111	3824549	209804	196600	95470	95470	6
Acinetobacter_A1	60	10000	0.0	SPAdes (scaffolds)	1	84	34	25	23	21	17	3835044	3828866	3808322	3794011	3752169	3612481	35	483314	3829531	3917739	39.13	39.28	271451	271451	169390	167000	6	6	10	11	0	0	0	5	0 + 0 part	0	97.709	1.000	1.33	2.61	0.47	483314	3829149	240911	240911	138773	138773	6
Acinetobacter_A1	60	10000	0.0	SPAdes (scaffolds)	2	84	34	24	22	20	16	3834844	3828481	3803996	3789685	3747843	3595668	36	483037	3829879	3917739	39.13	39.28	276262	276262	166880	166880	5	5	10	10	0	0	0	3	0 + 0 part	0	97.717	1.000	2.85	2.82	0.44	483037	3829439	271451	240963	166880	159219	5
Acinetobacter_A1	60	10000	0.0	SPAdes (scaffolds)	3	107	33	24	22	20	17	3835019	3825584	3804247	3789936	3748094	3634306	35	451417	3827402	3917739	39.12	39.28	276201	271451	165305	165305	5	6	10	10	0	0	0	4	0 + 0 part	0	97.656	1.000	5.62	3.08	0.29	451417	3826924	240902	240902	159219	113963	6
Acinetobacter_A1	60	10000	0.0	SPAdes (scaffolds)	4	90	37	28	26	23	18	3834037	3827174	3806671	3792360	3739372	3554147	38	483351	3827839	3917739	39.13	39.28	271451	271451	159219	109258	6	6	10	11	0	0	0	6	0 + 0 part	0	97.663	1.000	4.60	3.95	0.50	483351	3827383	240801	240801	93712	88583	6
Acinetobacter_A1	60	10000	0.0	SPAdes (scaffolds)	5	93	38	28	26	23	19	3834487	3826209	3802046	3787735	3724354	3585118	42	450943	3828810	3917739	39.13	39.28	258869	258869	109258	109258	6	6	11	11	0	0	0	5	0 + 0 part	0	97.683	1.000	1.04	2.82	0.44	450943	3828479	240962	240962	93668	93668	6
Acinetobacter_A1	60	10000	0.0	SPAdes (contigs)	1	88	38	28	26	24	19	3835046	3828868	3804263	3789952	3748110	3574105	39	479308	3829533	3917739	39.13	39.28	209899	209899	159219	159219	6	6	11	11	0	0	0	4	0 + 0 part	0	97.711	1.000	0.00	2.17	0.18	479308	3829202	193791	193791	113963	113963	6
Acinetobacter_A1	60	10000	0.0	SPAdes (contigs)	2	89	39	28	26	24	19	3834835	3828472	3799925	3785614	3743772	3557280	41	437776	3829870	3917739	39.13	39.28	209834	209834	159219	151107	6	6	11	12	0	0	0	3	0 + 0 part	0	97.715	1.000	0.00	3.27	0.26	437776	3829539	193791	193791	138447	113963	6
Acinetobacter_A1	60	10000	0.0	SPAdes (contigs)	3	112	37	27	25	23	19	3835293	3825421	3800021	3785710	3743868	3595739	39	451417	3827239	3917739	39.12	39.28	271451	209830	138907	138907	5	6	11	11	0	0	0	4	0 + 0 part	0	97.657	1.000	0.00	2.46	0.21	451417	3826908	193791	193791	110500	110500	6
Acinetobacter_A1	60	10000	0.0	SPAdes (contigs)	4	95	42	32	30	27	21	3833967	3827104	3802539	3788228	3735240	3515698	43	425739	3827769	3917739	39.13	39.28	209950	193791	93712	93712	6	7	13	13	0	0	0	5	0 + 0 part	0	97.664	1.000	0.00	4.50	0.26	389340	3827465	174651	174651	88583	78050	7
Acinetobacter_A1	60	10000	0.0	SPAdes (contigs)	5	97	42	31	29	26	21	3834496	3826218	3797993	3783682	3720301	3546724	46	450943	3828819	3917739	39.13	39.28	209839	209839	93668	88583	6	6	12	13	0	0	0	4	0 + 0 part	0	97.684	1.000	0.00	2.72	0.18	450943	3828488	193791	193791	88583	84010	6
Acinetobacter_A1	60	10000	0.0	SPAdes (before RR)	1	377	88	69	62	45	24	3845163	3803224	3755486	3706524	3436680	2672250	103	379915	3813672	3917739	39.10	39.28	78546	78546	43124	41325	13	13	29	31	0	0	0	0	0 + 0 part	0	97.297	1.000	0.00	0.52	0.03	379915	3813618	78546	78546	43124	41325	13
Acinetobacter_A1	60	10000	0.0	SPAdes (before RR)	2	377	88	69	62	45	24	3844518	3803032	3755293	3706331	3436487	2672163	102	379915	3812821	3917739	39.10	39.28	78546	78546	43124	41325	13	13	29	31	0	0	0	0	0 + 0 part	0	97.275	1.000	0.00	0.94	0.00	379915	3812760	78546	78546	43124	41325	13
Acinetobacter_A1	60	10000	0.0	SPAdes (before RR)	3	380	88	69	62	45	24	3844756	3802502	3755264	3706302	3436566	2672136	99	379915	3810230	3917739	39.10	39.28	78546	78546	43124	41325	13	13	29	31	0	0	0	0	0 + 0 part	0	97.217	1.000	0.00	0.89	0.03	379915	3810170	78546	78546	43124	41325	13
Acinetobacter_A1	60	10000	0.0	SPAdes (before RR)	4	371	88	69	61	45	24	3843610	3802860	3755120	3696227	3436557	2672317	103	379672	3813148	3917739	39.10	39.28	78546	78546	43124	41325	13	13	29	31	0	0	0	0	0 + 0 part	0	97.282	1.000	0.00	1.10	0.00	379672	3813091	78546	78546	43124	41325	13
Acinetobacter_A1	60	10000	0.0	SPAdes (before RR)	5	383	88	69	62	45	24	3844718	3801967	3754621	3705659	3435815	2672163	101	379915	3811346	3917739	39.10	39.28	78546	78546	42811	41325	13	13	29	31	0	0	0	0	0 + 0 part	0	97.242	1.000	0.00	0.94	0.03	379915	3811292	78546	78546	42811	41325	13
Acinetobacter_A1	60	10000	0.0	ABySS (scaffolds)	1	108	26	24	21	20	19	3974221	3963527	3957281	3932270	3914352	3869952	29	483678	3965801	3917739	39.31	39.28	355405	355405	170225	170225	5	5	9	9	1	1	311799	2	0 + 0 part	0	99.358	1.019	1.29	6.04	0.23	483678	3965691	355405	355405	143958	143958	5
Acinetobacter_A1	60	10000	0.0	ABySS (scaffolds)	2	105	26	24	21	20	17	3974371	3964213	3957967	3932956	3915038	3797563	29	483686	3966487	3917739	39.31	39.28	356336	356336	195648	195648	5	5	9	9	1	1	449609	0	0 + 0 part	0	99.517	1.017	2.47	2.44	0.36	483686	3966381	355405	355405	170225	170225	5
Acinetobacter_A1	60	10000	0.0	ABySS (scaffolds)	3	104	26	24	21	20	18	3977870	3967854	3961608	3936597	3918679	3841984	29	483687	3970128	3917739	39.33	39.28	355405	355405	170225	195748	5	5	10	9	0	0	0	2	0 + 0 part	0	99.467	1.019	2.47	4.95	0.28	483687	3969972	355405	355405	144279	144279	5
Acinetobacter_A1	60	10000	0.0	ABySS (scaffolds)	4	107	26	24	21	20	17	3978018	3967416	3961170	3936159	3918241	3795498	29	483686	3969690	3917739	39.33	39.28	355405	355405	203261	203261	5	5	9	9	0	0	0	1	0 + 0 part	0	99.458	1.019	2.75	3.23	0.33	483686	3969522	355405	355405	170225	203261	5
Acinetobacter_A1	60	10000	0.0	ABySS (scaffolds)	5	103	25	23	20	19	16	3967094	3957078	3950832	3925821	3907903	3790428	28	483686	3959352	3917739	39.30	39.28	355405	355405	203261	203261	5	5	9	9	1	1	341021	2	0 + 0 part	0	99.473	1.016	2.53	3.93	0.31	483686	3959192	355405	355405	159950	159950	5
Acinetobacter_A1	60	10000	0.0	ABySS (contigs)	1	111	29	26	23	22	19	3974297	3963603	3953550	3928539	3910621	3797224	32	483678	3965877	3917739	39.31	39.28	355405	355405	143958	143958	5	5	10	10	0	0	0	0	0 + 0 part	0	99.501	1.017	0.03	4.26	0.26	483678	3965817	355405	355405	143958	143958	5
Acinetobacter_A1	60	10000	0.0	ABySS (contigs)	2	109	30	27	24	23	20	3974510	3964352	3954299	3929288	3911370	3797639	33	483686	3966626	3917739	39.31	39.28	355405	355405	144179	144179	5	5	10	10	0	0	0	0	0 + 0 part	0	99.514	1.017	1.21	2.44	0.31	483686	3966371	355405	355405	144179	144179	5
Acinetobacter_A1	60	10000	0.0	ABySS (contigs)	3	108	30	27	24	23	20	3978009	3967993	3958167	3933156	3915238	3801507	33	483687	3970267	3917739	39.33	39.28	355405	355405	144279	144279	5	5	10	10	0	0	0	0	0 + 0 part	0	99.466	1.019	1.21	3.16	0.26	483687	3970012	355405	355405	144279	144279	5
Acinetobacter_A1	60	10000	0.0	ABySS (contigs)	4	111	30	27	24	23	20	3978099	3967497	3957671	3932660	3914742	3795516	33	483686	3969771	3917739	39.33	39.28	355405	355405	144179	144179	5	5	10	10	0	0	0	0	0 + 0 part	0	99.460	1.019	0.03	3.18	0.31	483686	3969711	355405	355405	144179	144179	5
Acinetobacter_A1	60	10000	0.0	ABySS (contigs)	5	108	30	27	24	23	20	3967183	3957167	3947114	3922103	3904185	3790454	33	483686	3959441	3917739	39.30	39.28	355405	355405	144279	144279	5	5	10	10	0	0	0	0	0 + 0 part	0	99.475	1.016	0.00	3.87	0.31	483686	3959381	355405	355405	144279	144279	5
Acinetobacter_A1	60	10000	0.25	Unicycler (bold)	1	98	17	15	13	13	11	3840756	3836110	3833304	3819111	3819111	3760771	17	1459653	3836110	3917739	39.16	39.28	462290	425922	196584	193777	2	3	5	6	0	0	0	0	0 + 0 part	0	97.910	1.000	0.00	0.44	0.05	1459653	3835860	462290	425922	196584	193777	2
Acinetobacter_A1	60	10000	0.25	Unicycler (bold)	2	84	25	19	16	15	12	3836635	3833266	3819068	3799324	3779183	3676699	25	1459661	3833266	3917739	39.14	39.28	462299	425610	193787	193787	2	3	6	6	0	0	0	0	0 + 0 part	0	97.837	1.000	0.00	0.50	0.10	1459661	3833016	462299	425610	193787	193787	2
Acinetobacter_A1	60	10000	0.25	Unicycler (bold)	3	91	23	18	16	15	13	3836055	3831458	3821784	3807599	3787458	3729116	23	1459661	3831458	3917739	39.14	39.28	462299	425949	193787	193787	2	3	6	6	0	0	0	0	0 + 0 part	0	97.711	1.001	0.00	0.21	0.08	1459661	3831202	462299	425943	193787	193787	2
Acinetobacter_A1	60	10000	0.25	Unicycler (bold)	4	90	21	18	16	16	12	3834263	3829520	3823607	3809424	3809424	3677013	21	1459661	3829520	3917739	39.13	39.28	462299	425932	193785	193785	2	3	6	6	0	0	0	0	0 + 0 part	0	97.742	1.000	0.00	0.37	0.03	1459661	3829271	462299	425932	193785	193785	2
Acinetobacter_A1	60	10000	0.25	Unicycler (bold)	5	83	24	17	15	14	11	3836503	3832705	3817079	3802904	3782756	3680113	24	1459669	3832705	3917739	39.14	39.28	462308	425681	196601	193794	2	3	5	6	0	0	0	1	0 + 0 part	0	97.823	1.000	0.00	3.03	0.13	1459669	3832452	462308	385413	196601	193794	2
Acinetobacter_A1	60	10000	0.25	Unicycler (normal)	1	104	17	15	13	13	11	3840752	3836108	3833302	3819108	3819108	3760768	17	1459653	3836108	3917739	39.16	39.28	462288	425922	196584	193777	2	3	5	6	0	0	0	0	0 + 0 part	0	97.910	1.000	0.00	0.42	0.05	1459653	3835858	462288	425922	196584	193777	2
Acinetobacter_A1	60	10000	0.25	Unicycler (normal)	2	91	25	19	16	15	12	3836641	3833266	3819068	3799325	3779184	3676698	25	1459661	3833266	3917739	39.14	39.28	462299	425610	193787	193787	2	3	6	6	0	0	0	0	0 + 0 part	0	97.838	1.000	0.00	0.50	0.10	1459661	3833017	462299	425610	193787	193787	2
Acinetobacter_A1	60	10000	0.25	Unicycler (normal)	3	94	23	18	16	15	13	3836060	3831458	3821784	3807599	3787458	3729115	23	1459661	3831458	3917739	39.14	39.28	462299	425949	193786	193786	2	3	6	6	0	0	0	0	0 + 0 part	0	97.711	1.001	0.00	0.21	0.08	1459661	3831202	462299	425943	193786	193786	2
Acinetobacter_A1	60	10000	0.25	Unicycler (normal)	4	92	21	18	16	16	12	3834269	3829520	3823606	3809423	3809423	3677014	21	1459661	3829520	3917739	39.13	39.28	462299	425932	193786	193786	2	3	6	6	0	0	0	0	0 + 0 part	0	97.742	1.000	0.00	0.37	0.03	1459661	3829270	462299	425932	193786	193786	2
Acinetobacter_A1	60	10000	0.25	Unicycler (normal)	5	91	24	17	15	14	11	3836501	3832706	3817083	3802908	3782760	3680117	24	1459669	3832706	3917739	39.14	39.28	462308	425682	196602	193794	2	3	5	6	0	0	0	1	0 + 0 part	0	97.823	1.000	0.00	3.03	0.13	1459669	3832453	462308	385413	196602	193794	2
Acinetobacter_A1	60	10000	0.25	Unicycler (conservative)	1	158	40	32	29	26	21	3839354	3830579	3815322	3791729	3743353	3577397	43	451093	3832306	3917739	39.15	39.28	196582	193777	108759	101842	6	7	12	13	0	0	0	0	0 + 0 part	0	97.733	1.001	0.00	0.13	0.05	451093	3832062	196582	193777	108759	101842	6
Acinetobacter_A1	60	10000	0.25	Unicycler (conservative)	2	142	41	30	27	24	18	3831595	3823506	3799005	3775414	3726945	3516810	42	697831	3824195	3917739	39.12	39.28	209795	209795	108651	101853	5	5	10	11	0	0	0	0	0 + 0 part	0	97.606	1.000	0.00	0.05	0.10	697831	3823940	209795	209795	108651	101853	5
Acinetobacter_A1	60	10000	0.25	Unicycler (conservative)	3	133	39	29	27	26	21	3834729	3826902	3806923	3792739	3776729	3610738	40	462299	3827590	3917739	39.13	39.28	209796	209796	108652	108652	6	6	12	12	0	0	0	0	0 + 0 part	0	97.613	1.001	0.00	0.03	0.08	462299	3827341	209796	209796	108652	108652	6
Acinetobacter_A1	60	10000	0.25	Unicycler (conservative)	4	126	37	32	28	25	19	3833001	3826375	3816355	3787252	3731421	3517481	37	451102	3826375	3917739	39.13	39.28	243828	243828	108651	108651	6	6	12	12	0	0	0	0	0 + 0 part	0	97.662	1.000	0.00	0.05	0.03	451102	3826126	243828	243828	108651	108651	6
Acinetobacter_A1	60	10000	0.25	Unicycler (conservative)	5	127	39	29	26	23	19	3835226	3828096	3807015	3783125	3734451	3588626	40	697840	3828792	3917739	39.13	39.28	243836	243836	112778	108661	5	5	10	11	0	0	0	1	0 + 0 part	0	97.723	1.000	0.00	2.56	0.13	697840	3828536	243836	243836	112778	108661	5
Acinetobacter_A1	60	10000	0.25	SPAdes	1	88	38	28	26	24	19	3835046	3828868	3804263	3789952	3748110	3574105	39	479308	3829533	3917739	39.13	39.28	209899	209899	159219	159219	6	6	11	11	0	0	0	4	0 + 0 part	0	97.711	1.000	0.00	2.56	0.21	479308	3829202	193791	193791	113963	113963	6
Acinetobacter_A1	60	10000	0.25	SPAdes	2	85	35	25	24	22	19	3834512	3828149	3802833	3794080	3752280	3630745	37	437776	3829547	3917739	39.13	39.28	209834	209834	159004	151107	6	6	11	12	2	2	406251	3	0 + 0 part	0	97.707	1.000	0.00	3.21	0.29	437776	3829201	193791	193791	138447	113963	6
Acinetobacter_A1	60	10000	0.25	SPAdes	3	111	36	27	25	23	20	3838327	3828455	3807585	3793274	3751432	3647452	38	451417	3830273	3917739	39.14	39.28	271451	209830	138907	138907	5	6	11	11	0	0	0	3	0 + 0 part	0	97.655	1.001	0.00	3.14	0.21	451417	3829942	193791	193791	138907	110500	6
Acinetobacter_A1	60	10000	0.25	SPAdes	4	93	41	31	29	27	21	3833737	3826954	3802389	3788078	3756786	3537244	42	425739	3827619	3917739	39.13	39.28	209950	193791	109258	109258	6	7	13	13	0	0	0	4	0 + 0 part	0	97.664	1.000	0.00	3.79	0.24	389340	3827315	174651	174651	88583	78050	7
Acinetobacter_A1	60	10000	0.25	SPAdes	5	99	41	30	28	25	20	3834919	3826338	3798113	3783802	3720421	3546844	45	450943	3828939	3917739	39.13	39.28	209839	209839	93668	93668	6	6	12	12	0	0	0	5	0 + 0 part	0	97.685	1.000	0.00	2.87	0.55	450943	3828608	193791	193791	88583	84010	6
Acinetobacter_A1	60	10000	0.25	npScarf	1	24	24	24	23	22	19	3815047	3815047	3815047	3806294	3784598	3680642	24	479308	3815047	3917739	39.12	39.28	271451	271451	162368	159219	6	6	10	11	0	0	0	5	0 + 0 part	0	97.302	1.001	0.00	2.96	0.55	479308	3812551	240907	240907	138543	113963	6
Acinetobacter_A1	60	10000	0.25	npScarf	2	27	27	27	26	24	19	3794367	3794367	3794367	3785614	3743772	3557280	27	437776	3794367	3917739	39.04	39.28	209834	209834	159219	151107	6	6	11	12	0	0	0	3	0 + 0 part	0	96.833	1.000	0.00	2.69	0.24	437776	3794036	193791	193791	138447	113963	6
Acinetobacter_A1	60	10000	0.25	npScarf	3	25	25	25	24	22	19	3802226	3802226	3802226	3793473	3751631	3647651	25	451417	3802226	3917739	39.08	39.28	354157	354157	138907	138907	5	5	10	10	0	0	0	3	0 + 0 part	0	97.039	1.000	0.00	2.53	0.58	451417	3801895	354157	354157	110500	110500	5
Acinetobacter_A1	60	10000	0.25	npScarf	4	27	27	27	26	25	20	3810469	3810469	3810469	3801737	3790591	3614525	27	425739	3810469	3917739	39.09	39.28	271451	271451	159219	112631	6	6	11	12	0	0	0	7	0 + 0 part	0	97.207	1.001	0.00	4.23	0.76	389340	3808951	193791	193791	93712	88583	7
Acinetobacter_A1	60	10000	0.25	npScarf	5	27	27	27	26	23	19	3794106	3794106	3794106	3785374	3721993	3574316	27	450943	3794106	3917739	39.04	39.28	209839	209839	159219	159219	6	6	11	11	0	0	0	4	0 + 0 part	0	96.822	1.000	0.00	3.19	0.24	450943	3793574	193791	193791	109258	93668	6
Acinetobacter_A1	60	10000	0.25	Cerulean	1	0	0	0	0	0	0	0	0	0	0	0	0	0	0	0	0	0	0	0	0	0	0	0	0	0	0	0	0	0	0	0 + 0 part	0	0	0	0	0	0	0	0	0	0	0	0	0
Acinetobacter_A1	60	10000	0.25	Cerulean	2	0	0	0	0	0	0	0	0	0	0	0	0	0	0	0	0	0	0	0	0	0	0	0	0	0	0	0	0	0	0	0 + 0 part	0	0	0	0	0	0	0	0	0	0	0	0	0
Acinetobacter_A1	60	10000	0.25	Cerulean	3	0	0	0	0	0	0	0	0	0	0	0	0	0	0	0	0	0	0	0	0	0	0	0	0	0	0	0	0	0	0	0 + 0 part	0	0	0	0	0	0	0	0	0	0	0	0	0
Acinetobacter_A1	60	10000	0.25	Cerulean	4	0	0	0	0	0	0	0	0	0	0	0	0	0	0	0	0	0	0	0	0	0	0	0	0	0	0	0	0	0	0	0 + 0 part	0	0	0	0	0	0	0	0	0	0	0	0	0
Acinetobacter_A1	60	10000	0.25	Cerulean	5	0	0	0	0	0	0	0	0	0	0	0	0	0	0	0	0	0	0	0	0	0	0	0	0	0	0	0	0	0	0	0 + 0 part	0	0	0	0	0	0	0	0	0	0	0	0	0
Acinetobacter_A1	60	10000	0.5	Unicycler (bold)	1	101	21	16	14	13	11	3840242	3835597	3823076	3808883	3788753	3712700	21	1459651	3835597	3917739	39.14	39.28	494426	427700	276033	276033	2	3	5	5	0	0	0	0	0 + 0 part	0	97.897	1.000	0.00	0.39	0.08	1459651	3835347	494426	427700	276033	276033	2
Acinetobacter_A1	60	10000	0.5	Unicycler (bold)	2	98	19	14	12	11	9	3845172	3840267	3827166	3812981	3792840	3734436	19	1459661	3840267	3917739	39.15	39.28	673259	673259	425610	425610	2	2	4	4	0	0	0	0	0 + 0 part	0	98.016	1.000	0.00	0.13	0.10	1459661	3840018	673259	673259	425610	425610	2
Acinetobacter_A1	60	10000	0.5	Unicycler (bold)	3	85	17	15	13	13	11	3838633	3834032	3829217	3815033	3815033	3756692	17	1459663	3834032	3917739	39.15	39.28	462299	425932	276043	276043	2	3	5	5	0	0	0	0	0 + 0 part	0	97.777	1.001	0.00	0.29	0.08	1459663	3833782	462299	425932	276043	276043	2
Acinetobacter_A1	60	10000	0.5	Unicycler (bold)	4	87	19	14	12	11	8	3842801	3838206	3825105	3810921	3790780	3688145	19	1459661	3838206	3917739	39.15	39.28	518324	518324	391478	391478	2	2	5	5	0	0	0	0	0 + 0 part	0	97.970	1.000	0.00	0.44	0.03	1459661	3838206	518324	518324	391478	391478	2
Acinetobacter_A1	60	10000	0.5	Unicycler (bold)	5	84	17	15	13	13	9	3841242	3836226	3831426	3817249	3817249	3684761	17	1459669	3836226	3917739	39.15	39.28	673268	673268	425681	425681	2	2	4	4	0	0	0	1	0 + 0 part	0	97.913	1.000	0.00	2.27	0.08	1459669	3835973	673268	673268	385413	385413	2
Acinetobacter_A1	60	10000	0.5	Unicycler (normal)	1	107	21	16	14	13	11	3840245	3835538	3823017	3808823	3788693	3712641	21	1459651	3835538	3917739	39.14	39.28	494425	427701	276034	276034	2	3	5	5	0	0	0	0	0 + 0 part	0	97.895	1.000	0.00	0.39	0.08	1459651	3835288	494425	427701	276034	276034	2
Acinetobacter_A1	60	10000	0.5	Unicycler (normal)	2	100	19	14	12	11	9	3845174	3840266	3827165	3812980	3792839	3734437	19	1459661	3840266	3917739	39.15	39.28	673259	673259	425611	425611	2	2	4	4	0	0	0	0	0 + 0 part	0	98.016	1.000	0.00	0.13	0.10	1459661	3840016	673259	673259	425611	425611	2
Acinetobacter_A1	60	10000	0.5	Unicycler (normal)	3	88	17	15	13	13	11	3838627	3834032	3829217	3815034	3815034	3756693	17	1459663	3834032	3917739	39.15	39.28	462300	425932	276043	276043	2	3	5	5	0	0	0	0	0 + 0 part	0	97.777	1.001	0.00	0.29	0.08	1459663	3833783	462300	425932	276043	276043	2
Acinetobacter_A1	60	10000	0.5	Unicycler (normal)	4	90	19	14	12	11	8	3842806	3838211	3825110	3810926	3790785	3688150	19	1459661	3838211	3917739	39.15	39.28	518324	518324	391478	391478	2	2	5	5	0	0	0	0	0 + 0 part	0	97.970	1.000	0.00	0.44	0.03	1459661	3838211	518324	518324	391478	391478	2
Acinetobacter_A1	60	10000	0.5	Unicycler (normal)	5	88	17	15	13	13	9	3841248	3836226	3831427	3817250	3817250	3684762	17	1459669	3836226	3917739	39.15	39.28	673268	673268	425681	425681	2	2	4	4	0	0	0	1	0 + 0 part	0	97.913	1.000	0.00	2.27	0.08	1459669	3835973	673268	673268	385413	385413	2
Acinetobacter_A1	60	10000	0.5	Unicycler (conservative)	1	149	35	26	24	23	20	3839038	3829715	3809016	3794821	3778822	3666256	39	496141	3832210	3917739	39.13	39.28	209787	209787	120154	111272	5	5	10	11	0	0	0	0	0 + 0 part	0	97.811	1.000	0.00	0.08	0.08	496141	3831960	209787	209787	120154	111272	5
Acinetobacter_A1	60	10000	0.5	Unicycler (conservative)	2	124	33	25	22	20	17	3844759	3838542	3820322	3796733	3767217	3665644	33	478376	3838542	3917739	39.15	39.28	349464	349464	180321	155716	5	5	9	10	0	0	0	0	0 + 0 part	0	97.972	1.000	0.00	0.13	0.10	478376	3838293	349464	349464	180321	155716	5
Acinetobacter_A1	60	10000	0.5	Unicycler (conservative)	3	120	30	26	23	22	18	3837522	3830956	3822039	3802342	3786315	3644474	30	462299	3830956	3917739	39.14	39.28	271813	271813	155715	155715	5	5	10	10	0	0	0	0	0 + 0 part	0	97.699	1.001	0.00	0.10	0.08	462299	3830707	271813	271813	155715	155715	5
Acinetobacter_A1	60	10000	0.5	Unicycler (conservative)	4	132	37	28	25	22	17	3841404	3833455	3812310	3788720	3740314	3555656	38	451104	3834142	3917739	39.14	39.28	368782	368782	112772	108653	5	5	9	10	0	0	0	0	0 + 0 part	0	97.866	1.000	0.00	0.13	0.03	451104	3834142	368782	368782	112772	108653	5
Acinetobacter_A1	60	10000	0.5	Unicycler (conservative)	5	112	30	26	22	19	13	3840761	3834383	3826241	3795969	3740751	3526872	31	697839	3835080	3917739	39.15	39.28	452950	452950	180328	180328	4	4	7	7	0	0	0	1	0 + 0 part	0	97.884	1.000	0.00	1.93	0.08	697839	3834826	452950	452950	180328	180328	4
Acinetobacter_A1	60	10000	0.5	SPAdes	1	88	38	28	26	24	19	3835046	3828868	3804263	3789952	3748110	3574105	39	479308	3829533	3917739	39.13	39.28	209899	209899	159219	159219	6	6	11	11	0	0	0	4	0 + 0 part	0	97.711	1.000	0.00	2.56	0.21	479308	3829202	193791	193791	113963	113963	6
Acinetobacter_A1	60	10000	0.5	SPAdes	2	87	37	27	25	23	18	3835005	3828622	3804137	3789826	3747984	3561492	39	437776	3830020	3917739	39.13	39.28	209834	209834	162368	159004	6	6	11	12	0	0	0	3	0 + 0 part	0	97.716	1.000	0.00	3.55	0.52	437776	3829477	197855	197855	151107	151107	6
Acinetobacter_A1	60	10000	0.5	SPAdes	3	109	35	26	24	22	18	3836866	3827089	3805752	3791441	3749599	3601470	37	451417	3828907	3917739	39.13	39.28	281397	271451	159219	138907	5	6	10	11	0	0	0	4	0 + 0 part	0	97.655	1.001	0.00	3.11	0.24	451417	3828576	281397	271451	113963	110500	5
Acinetobacter_A1	60	10000	0.5	SPAdes	4	98	41	31	29	26	20	3834346	3827003	3802438	3788127	3735136	3515591	42	425739	3827668	3917739	39.13	39.28	209950	193791	109258	93712	6	7	12	13	0	0	0	6	0 + 0 part	0	97.659	1.000	0.00	3.92	0.60	389340	3827364	174651	174651	88583	78050	7
Acinetobacter_A1	60	10000	0.5	SPAdes	5	95	38	29	27	24	19	3834574	3826090	3801694	3787383	3720325	3546808	42	450943	3828691	3917739	39.13	39.28	258869	258869	109258	93668	6	6	11	12	0	0	0	5	0 + 0 part	0	97.683	1.000	0.00	2.93	0.55	450943	3828360	241122	241122	93668	88583	6
Acinetobacter_A1	60	10000	0.5	npScarf	1	22	22	22	21	20	17	3813408	3813408	3813408	3804676	3784530	3680164	22	580033	3813408	3917739	39.05	39.28	327522	327522	162368	162268	5	5	9	10	0	0	0	4	0 + 0 part	0	97.316	1.000	0.00	4.77	2.31	580033	3813082	327522	327522	162268	159219	5
Acinetobacter_A1	60	10000	0.5	npScarf	2	22	22	22	21	19	14	3809915	3809915	3809915	3801183	3759341	3572849	22	525773	3809915	3917739	39.06	39.28	353368	353368	166880	165305	5	5	8	9	1	1	525773	5	0 + 0 part	0	97.225	1.000	0.00	3.26	0.89	437776	3809504	240908	240908	159219	151107	6
Acinetobacter_A1	60	10000	0.5	npScarf	3	22	22	22	21	20	15	3816941	3816941	3816941	3808209	3786513	3612219	22	514717	3816941	3917739	39.10	39.28	354157	354157	162248	162248	5	5	9	9	1	1	514717	4	0 + 0 part	0	97.375	1.001	0.00	2.99	1.18	451417	3816613	354157	354157	161363	159219	5
Acinetobacter_A1	60	10000	0.5	npScarf	4	26	26	26	25	22	18	3815417	3815417	3815417	3806685	3753697	3623841	26	426570	3815417	3917739	39.11	39.28	327525	327525	159219	151421	6	6	10	11	0	0	0	7	0 + 0 part	0	97.350	1.000	0.00	3.80	0.58	389340	3814700	193791	193791	151421	109258	7
Acinetobacter_A1	60	10000	0.5	npScarf	5	20	20	20	19	16	13	3814584	3814584	3814584	3805852	3738750	3642032	20	1196091	3814584	3917739	39.08	39.28	425719	425719	165307	165307	3	3	7	7	0	0	0	8	0 + 0 part	0	97.250	1.001	0.00	4.23	1.81	697809	3810545	271451	271451	138757	138757	5
Acinetobacter_A1	60	10000	0.5	Cerulean	1	0	0	0	0	0	0	0	0	0	0	0	0	0	0	0	0	0	0	0	0	0	0	0	0	0	0	0	0	0	0	0 + 0 part	0	0	0	0	0	0	0	0	0	0	0	0	0
Acinetobacter_A1	60	10000	0.5	Cerulean	2	0	0	0	0	0	0	0	0	0	0	0	0	0	0	0	0	0	0	0	0	0	0	0	0	0	0	0	0	0	0	0 + 0 part	0	0	0	0	0	0	0	0	0	0	0	0	0
Acinetobacter_A1	60	10000	0.5	Cerulean	3	0	0	0	0	0	0	0	0	0	0	0	0	0	0	0	0	0	0	0	0	0	0	0	0	0	0	0	0	0	0	0 + 0 part	0	0	0	0	0	0	0	0	0	0	0	0	0
Acinetobacter_A1	60	10000	0.5	Cerulean	4	0	0	0	0	0	0	0	0	0	0	0	0	0	0	0	0	0	0	0	0	0	0	0	0	0	0	0	0	0	0	0 + 0 part	0	0	0	0	0	0	0	0	0	0	0	0	0
Acinetobacter_A1	60	10000	0.5	Cerulean	5	0	0	0	0	0	0	0	0	0	0	0	0	0	0	0	0	0	0	0	0	0	0	0	0	0	0	0	0	0	0	0 + 0 part	0	0	0	0	0	0	0	0	0	0	0	0	0
Acinetobacter_A1	60	10000	1.0	Unicycler (bold)	1	92	14	13	11	11	8	3848341	3843923	3840788	3826382	3826382	3720417	14	1459651	3843923	3917739	39.16	39.28	494424	427700	300607	300607	2	3	5	5	2	1	1459651	0	0 + 0 part	0	98.066	1.001	0.00	0.99	0.08	937875	3843657	391478	391478	300591	276033	4
Acinetobacter_A1	60	10000	1.0	Unicycler (bold)	2	88	12	11	9	9	8	3853100	3848412	3846724	3832539	3832539	3800632	12	1459663	3848412	3917739	39.19	39.28	912707	912707	425609	425609	2	2	4	4	0	0	0	0	0 + 0 part	0	98.224	1.000	0.00	0.26	0.13	1459663	3848162	912707	912707	425609	425609	2
Acinetobacter_A1	60	10000	1.0	Unicycler (bold)	3	83	16	14	12	12	9	3846569	3842061	3837248	3822886	3822886	3734563	16	1459661	3842061	3917739	39.16	39.28	462300	425950	276043	276043	2	3	5	5	0	0	0	0	0 + 0 part	0	97.918	1.002	0.00	0.29	0.08	1459661	3841805	462300	425944	276043	276043	2
Acinetobacter_A1	60	10000	1.0	Unicycler (bold)	4	79	16	14	12	12	8	3850481	3846290	3842066	3827703	3827703	3695014	16	1459661	3846290	3917739	39.18	39.28	575209	575209	427710	300479	2	2	4	5	0	0	0	0	0 + 0 part	0	98.170	1.000	0.00	0.36	0.03	1459661	3846041	575209	575209	427710	300479	2
Acinetobacter_A1	60	10000	1.0	Unicycler (bold)	5	82	16	14	12	12	8	3844516	3839639	3834840	3820664	3820664	3688027	16	1459669	3839639	3917739	39.16	39.28	832253	832253	425681	425681	2	2	4	4	0	0	0	1	0 + 0 part	0	98.000	1.000	0.00	2.27	0.08	1459669	3839385	832253	832253	385413	385413	2
Acinetobacter_A1	60	10000	1.0	Unicycler (normal)	1	100	14	13	11	11	8	3848309	3843665	3840529	3826334	3826334	3720370	14	1459651	3843665	3917739	39.16	39.28	494424	427699	300586	300586	2	3	5	5	2	1	1459651	0	0 + 0 part	0	97.921	1.002	0.00	1.02	0.08	937875	3843421	391467	391467	300586	276032	4
Acinetobacter_A1	60	10000	1.0	Unicycler (normal)	2	90	12	11	9	9	8	3853102	3848340	3846652	3832467	3832467	3800560	12	1459663	3848340	3917739	39.19	39.28	912707	912707	425609	425609	2	2	4	4	0	0	0	0	0 + 0 part	0	98.222	1.000	0.00	0.26	0.13	1459663	3848090	912707	912707	425609	425609	2
Acinetobacter_A1	60	10000	1.0	Unicycler (normal)	3	88	16	14	12	12	9	3846562	3841880	3837067	3822884	3822884	3734561	16	1459661	3841880	3917739	39.16	39.28	462299	425950	276042	276042	2	3	5	5	0	0	0	0	0 + 0 part	0	97.918	1.001	0.00	0.29	0.08	1459661	3841625	462299	425944	276042	276042	2
Acinetobacter_A1	60	10000	1.0	Unicycler (normal)	4	84	16	14	12	12	8	3850484	3846042	3841819	3827635	3827635	3695019	16	1459661	3846042	3917739	39.18	39.28	575209	575209	427711	300480	2	2	4	5	0	0	0	0	0 + 0 part	0	98.024	1.001	0.00	0.36	0.03	1459661	3845792	575209	575209	427711	300480	2
Acinetobacter_A1	60	10000	1.0	Unicycler (normal)	5	86	16	14	12	12	8	3844508	3839637	3834838	3820661	3820661	3688025	16	1459669	3839637	3917739	39.16	39.28	832253	832253	425681	425681	2	2	4	4	0	0	0	1	0 + 0 part	0	98.000	1.000	0.00	2.27	0.08	1459669	3839383	832253	832253	385413	385413	2
Acinetobacter_A1	60	10000	1.0	Unicycler (conservative)	1	136	28	23	20	18	15	3847891	3840251	3831070	3810512	3777129	3657911	32	451093	3842551	3917739	39.16	39.28	345705	345705	214817	214817	5	5	9	9	0	0	0	0	0 + 0 part	0	97.935	1.001	0.00	0.16	0.08	451093	3842285	345705	345705	214567	214567	5
Acinetobacter_A1	60	10000	1.0	Unicycler (conservative)	2	119	27	25	22	21	18	3852550	3846318	3842779	3819187	3808403	3692996	27	463301	3846318	3917739	39.19	39.28	349465	349465	158931	144908	5	5	9	10	0	0	0	0	0 + 0 part	0	98.171	1.000	0.00	0.26	0.13	463301	3846068	349465	349465	158931	144908	5
Acinetobacter_A1	60	10000	1.0	Unicycler (conservative)	3	115	26	24	20	18	14	3845447	3838278	3833465	3804363	3770146	3643435	27	745207	3838966	3917739	39.16	39.28	391476	391476	180319	180319	4	4	8	8	0	0	0	0	0 + 0 part	0	97.844	1.001	0.00	0.10	0.08	745207	3838717	391476	391476	180319	180319	4
Acinetobacter_A1	60	10000	1.0	Unicycler (conservative)	4	96	21	18	16	16	11	3850202	3845230	3838988	3824804	3824804	3655664	21	1291842	3845230	3917739	39.18	39.28	462298	462298	214817	193785	3	3	5	6	0	0	0	0	0 + 0 part	0	98.004	1.001	0.00	0.05	0.03	1291842	3844980	462298	462298	214567	193785	3
Acinetobacter_A1	60	10000	1.0	Unicycler (conservative)	5	110	28	25	21	19	15	3844054	3838414	3832596	3802321	3768779	3629543	28	697839	3838414	3917739	39.16	39.28	275443	275443	180328	180328	5	5	9	9	0	0	0	1	0 + 0 part	0	97.969	1.000	0.00	1.93	0.08	697839	3838156	272386	272386	180328	180328	5
Acinetobacter_A1	60	10000	1.0	SPAdes	1	84	32	24	22	20	16	3834791	3828436	3809685	3795374	3753574	3613946	33	677049	3829101	3917739	39.13	39.28	276391	276391	167000	161200	5	5	9	10	2	2	838249	4	0 + 0 part	0	97.704	1.000	0.00	3.34	0.26	483313	3828770	241092	241092	138543	138543	6
Acinetobacter_A1	60	10000	1.0	SPAdes	2	85	34	25	23	21	18	3843523	3837153	3814945	3800634	3758834	3637154	36	525721	3838551	3917739	39.16	39.28	271451	271451	162368	159004	5	5	10	11	1	1	525721	1	0 + 0 part	0	97.940	1.000	0.00	1.80	0.29	437776	3838205	209736	209736	159004	151107	6
Acinetobacter_A1	60	10000	1.0	SPAdes	3	106	31	22	21	20	17	3841987	3832115	3809946	3801193	3781047	3677127	33	793360	3833933	3917739	39.14	39.28	284604	271450	162248	162248	4	5	9	9	3	2	515573	2	0 + 0 part	0	97.827	1.000	0.00	1.41	0.21	793360	3833602	271450	193791	138907	138907	4
Acinetobacter_A1	60	10000	1.0	SPAdes	4	91	38	30	28	25	19	3836207	3829296	3812492	3798181	3744776	3525234	39	709734	3829961	3917739	39.13	39.28	209950	193791	138447	109258	5	6	11	12	1	1	101363	5	0 + 0 part	0	97.719	1.000	0.00	5.49	0.31	449859	3829657	174651	174651	109258	109258	7
Acinetobacter_A1	60	10000	1.0	SPAdes	5	97	42	32	29	26	21	3838624	3830987	3804894	3785131	3721750	3548273	45	452804	3832886	3917739	39.15	39.28	209741	209741	93568	88583	6	6	12	13	0	0	0	2	0 + 0 part	0	97.764	1.001	0.00	2.79	0.31	452804	3832582	209741	209741	93568	88583	6
Acinetobacter_A1	60	10000	1.0	npScarf	1	18	18	18	17	16	13	3830287	3830287	3830287	3821555	3797642	3683219	18	874879	3830287	3917739	39.12	39.28	327522	327522	215062	215062	4	4	7	7	2	2	1471311	5	0 + 0 part	0	97.592	1.002	0.00	6.25	2.07	483369	3824025	327522	327522	167000	162303	5
Acinetobacter_A1	60	10000	1.0	npScarf	2	15	15	15	14	14	13	3840664	3840664	3840664	3831932	3831932	3788862	15	946753	3840664	3917739	39.17	39.28	437776	437776	215062	215062	3	3	6	6	1	1	946753	5	0 + 0 part	0	98.000	1.000	0.00	3.44	1.17	483104	3839995	385383	385383	176288	174535	5
Acinetobacter_A1	60	10000	1.0	npScarf	3	15	15	15	14	14	11	3829330	3829330	3829330	3820598	3820598	3738432	15	950280	3829330	3917739	39.15	39.28	435197	435197	391570	391570	4	4	6	6	0	0	0	6	0 + 0 part	0	97.696	1.000	0.00	3.32	1.20	904714	3827961	389340	389340	240908	240908	4
Acinetobacter_A1	60	10000	1.0	npScarf	4	14	14	14	13	12	10	3838929	3838929	3838929	3830206	3808510	3737792	14	991512	3838929	3917739	39.18	39.28	492189	492189	301100	301100	3	3	6	6	0	0	0	11	0 + 0 part	0	97.916	1.001	0.00	7.09	2.69	492189	3836973	286491	202174	151885	151885	5
Acinetobacter_A1	60	10000	1.0	npScarf	5	22	22	22	21	20	17	3819029	3819029	3819029	3810297	3788601	3683442	22	495399	3819029	3917739	39.15	39.28	401882	401882	159219	159219	5	5	9	9	0	0	0	4	0 + 0 part	0	97.463	1.000	0.00	4.71	1.00	495399	3818899	258869	258869	159219	138668	5
Acinetobacter_A1	60	10000	1.0	Cerulean	1	0	0	0	0	0	0	0	0	0	0	0	0	0	0	0	0	0	0	0	0	0	0	0	0	0	0	0	0	0	0	0 + 0 part	0	0	0	0	0	0	0	0	0	0	0	0	0
Acinetobacter_A1	60	10000	1.0	Cerulean	2	0	0	0	0	0	0	0	0	0	0	0	0	0	0	0	0	0	0	0	0	0	0	0	0	0	0	0	0	0	0	0 + 0 part	0	0	0	0	0	0	0	0	0	0	0	0	0
Acinetobacter_A1	60	10000	1.0	Cerulean	3	0	0	0	0	0	0	0	0	0	0	0	0	0	0	0	0	0	0	0	0	0	0	0	0	0	0	0	0	0	0	0 + 0 part	0	0	0	0	0	0	0	0	0	0	0	0	0
Acinetobacter_A1	60	10000	1.0	Cerulean	4	0	0	0	0	0	0	0	0	0	0	0	0	0	0	0	0	0	0	0	0	0	0	0	0	0	0	0	0	0	0	0 + 0 part	0	0	0	0	0	0	0	0	0	0	0	0	0
Acinetobacter_A1	60	10000	1.0	Cerulean	5	0	0	0	0	0	0	0	0	0	0	0	0	0	0	0	0	0	0	0	0	0	0	0	0	0	0	0	0	0	0	0 + 0 part	0	0	0	0	0	0	0	0	0	0	0	0	0
Acinetobacter_A1	60	10000	2.0	Unicycler (bold)	1	66	15	14	12	12	9	3846564	3843059	3839923	3825728	3825728	3719765	15	1459651	3843059	3917739	39.17	39.28	494425	427700	305444	305444	2	3	5	5	0	0	0	0	0 + 0 part	0	98.087	1.000	0.00	1.43	0.08	1459651	3842809	494425	427700	305444	305444	2
Acinetobacter_A1	60	10000	2.0	Unicycler (bold)	2	67	11	11	8	8	6	3858495	3855602	3855602	3835678	3835678	3777279	11	1459663	3855602	3917739	39.21	39.28	735971	735971	427388	427388	2	2	4	4	0	0	0	0	0 + 0 part	0	98.264	1.002	0.00	0.70	0.10	1459663	3855352	735721	735721	427388	427388	2
Acinetobacter_A1	60	10000	2.0	Unicycler (bold)	3	44	8	8	6	6	5	3871533	3869665	3869665	3855290	3855290	3823380	8	1459661	3869665	3917739	39.25	39.28	1204032	1204032	427710	427710	2	2	3	3	0	0	0	0	0 + 0 part	0	98.621	1.002	0.00	2.85	0.13	1459661	3869355	1204032	1204032	427710	427710	2
Acinetobacter_A1	60	10000	2.0	Unicycler (bold)	4	75	10	10	8	8	7	3854848	3850407	3850407	3836223	3836223	3804309	10	1459663	3850407	3917739	39.19	39.28	912707	912707	427709	427709	2	2	4	4	0	0	0	0	0 + 0 part	0	98.275	1.000	0.00	0.55	0.03	1459663	3850158	912707	912707	427709	427709	2
Acinetobacter_A1	60	10000	2.0	Unicycler (bold)	5	72	9	9	7	7	5	3860477	3855950	3855950	3841595	3841595	3783116	9	1459669	3855950	3917739	39.20	39.28	912714	912714	682786	682786	2	2	3	3	0	0	0	1	0 + 0 part	0	98.423	1.000	0.00	2.36	0.08	1459669	3855950	912714	912714	682786	682786	2
Acinetobacter_A1	60	10000	2.0	Unicycler (normal)	1	88	15	14	12	12	9	3846571	3842832	3839696	3825502	3825502	3719538	15	1459651	3842832	3917739	39.17	39.28	494426	427699	305273	305273	2	3	5	5	0	0	0	0	0 + 0 part	0	98.082	1.000	0.00	1.43	0.08	1459651	3842582	494426	427699	305273	305273	2
Acinetobacter_A1	60	10000	2.0	Unicycler (normal)	2	74	11	11	8	8	6	3858496	3855423	3855423	3835677	3835677	3777278	11	1459663	3855423	3917739	39.21	39.28	735972	735972	427388	427388	2	2	4	4	0	0	0	0	0 + 0 part	0	98.264	1.001	0.00	0.70	0.10	1459663	3855173	735722	735722	427388	427388	2
Acinetobacter_A1	60	10000	2.0	Unicycler (normal)	3	60	8	8	6	6	5	3871547	3868457	3868457	3854272	3854272	3822362	9	1459661	3868986	3917739	39.24	39.28	1204032	1204032	427727	427727	2	2	3	3	0	0	0	0	0 + 0 part	0	98.616	1.001	0.00	2.56	0.13	1459661	3868980	1204032	1204032	427721	427721	2
Acinetobacter_A1	60	10000	2.0	Unicycler (normal)	4	79	10	10	8	8	7	3854851	3850405	3850405	3836221	3836221	3804307	10	1459663	3850405	3917739	39.19	39.28	912707	912707	427709	427709	2	2	4	4	0	0	0	0	0 + 0 part	0	98.275	1.000	0.00	0.55	0.03	1459663	3850155	912707	912707	427709	427709	2
Acinetobacter_A1	60	10000	2.0	Unicycler (normal)	5	79	9	9	7	7	5	3860483	3855704	3855704	3841529	3841529	3783118	9	1459669	3855704	3917739	39.21	39.28	912713	912713	682788	682788	2	2	3	3	0	0	0	1	0 + 0 part	0	98.278	1.001	0.00	2.36	0.08	1459669	3855704	912713	912713	682788	682788	2
Acinetobacter_A1	60	10000	2.0	Unicycler (conservative)	1	113	17	15	13	13	10	3842722	3837742	3832596	3818402	3818402	3712440	17	1381554	3837742	3917739	39.15	39.28	425354	425354	300607	300607	3	3	5	5	0	0	0	0	0 + 0 part	0	97.951	1.000	0.00	0.16	0.08	1381554	3837482	425354	425354	300591	300591	3
Acinetobacter_A1	60	10000	2.0	Unicycler (conservative)	2	101	16	14	12	12	10	3854490	3849610	3846100	3831917	3831917	3773516	16	700153	3849610	3917739	39.19	39.28	425363	425363	300480	300480	4	4	7	7	0	0	0	0	0 + 0 part	0	98.077	1.002	0.00	0.23	0.10	700153	3849361	425363	425363	300480	300480	4
Acinetobacter_A1	60	10000	2.0	Unicycler (conservative)	3	93	15	13	11	11	10	3865774	3860969	3857100	3842916	3842916	3811007	15	795658	3860969	3917739	39.22	39.28	496151	496151	391478	391478	3	3	6	6	0	0	0	0	0 + 0 part	0	98.412	1.001	0.00	0.21	0.08	795658	3860969	496151	496151	391478	391478	3
Acinetobacter_A1	60	10000	2.0	Unicycler (conservative)	4	105	21	18	16	14	11	3854070	3848295	3843415	3829232	3802327	3702056	21	1381563	3848295	3917739	39.19	39.28	462300	462300	332641	332641	3	3	5	5	0	0	0	0	0 + 0 part	0	98.221	1.000	0.00	0.23	0.03	1381563	3848046	462300	462300	332641	332641	3
Acinetobacter_A1	60	10000	2.0	Unicycler (conservative)	5	94	16	14	12	12	10	3860246	3854311	3849416	3835240	3835240	3776831	17	936996	3855008	3917739	39.20	39.28	594124	594124	425360	425360	3	3	5	5	0	0	0	1	0 + 0 part	0	98.180	1.002	0.00	2.03	0.08	936996	3855008	594124	594124	385414	385414	3
Acinetobacter_A1	60	10000	2.0	SPAdes	1	78	30	24	22	20	16	3840100	3833750	3820527	3806216	3764374	3616269	32	794468	3835145	3917739	39.15	39.28	375529	375529	159219	159219	4	4	8	8	2	2	780058	3	0 + 0 part	0	97.847	1.000	0.00	3.52	0.26	794468	3834841	339130	339130	159219	138543	4
Acinetobacter_A1	60	10000	2.0	SPAdes	2	82	35	25	23	21	18	3840949	3834908	3810302	3795991	3754149	3640361	37	521755	3836306	3917739	39.15	39.28	271451	271451	159219	159219	5	5	10	10	0	0	0	3	0 + 0 part	0	97.837	1.001	0.00	3.99	0.29	521755	3835975	271451	196631	138447	138447	5
Acinetobacter_A1	60	10000	2.0	SPAdes	3	109	36	26	24	22	18	3835221	3826198	3800798	3786487	3744645	3596516	38	451417	3828016	3917739	39.12	39.28	271451	209830	159219	159219	5	6	11	11	0	0	0	4	0 + 0 part	0	97.678	1.000	0.00	2.67	0.13	451417	3827685	194951	194951	138907	113963	6
Acinetobacter_A1	60	10000	2.0	SPAdes	4	92	39	32	30	27	19	3836264	3829401	3811476	3797165	3742277	3445115	40	425739	3830066	3917739	39.13	39.28	209852	193791	138447	93712	6	7	12	13	0	0	0	4	0 + 0 part	0	97.725	1.000	0.00	4.52	0.26	389340	3829762	193791	193791	93712	88583	7
Acinetobacter_A1	60	10000	2.0	SPAdes	5	83	32	25	23	22	18	3837582	3830151	3815455	3801144	3779448	3639949	36	450943	3832752	3917739	39.14	39.28	222364	222364	159219	159219	6	6	11	11	0	0	0	3	0 + 0 part	0	97.753	1.001	0.00	3.42	0.21	450943	3832421	222364	222364	155821	155821	6
Acinetobacter_A1	60	10000	2.0	npScarf	1	13	13	13	12	12	9	3825436	3825436	3825436	3816704	3816704	3716052	13	963014	3825436	3917739	39.12	39.28	462476	462476	375272	375272	3	3	5	5	1	1	918960	7	0 + 0 part	0	97.610	1.000	0.00	3.69	0.84	963014	3824725	338873	338873	162309	162309	4
Acinetobacter_A1	60	10000	2.0	npScarf	2	11	11	11	10	9	9	3848036	3848036	3848036	3839304	3817608	3817608	11	962885	3848036	3917739	39.18	39.28	440754	440754	374382	333246	3	3	5	6	1	1	723552	5	0 + 0 part	0	98.135	1.001	0.00	5.20	1.74	962885	3845456	385383	385383	199847	199847	4
Acinetobacter_A1	60	10000	2.0	npScarf	3	11	11	11	10	10	9	3848192	3848192	3848192	3839460	3839460	3805119	11	991138	3848192	3917739	39.20	39.28	496169	496169	395854	395854	3	3	5	5	0	0	0	7	0 + 0 part	0	98.187	1.000	0.00	5.12	1.98	907043	3847119	452277	452277	221399	221399	3
Acinetobacter_A1	60	10000	2.0	npScarf	4	15	15	15	14	13	13	3833705	3833705	3833705	3826584	3804888	3804888	15	1409560	3833705	3917739	39.16	39.28	425739	425739	183058	183058	3	3	6	6	0	0	0	12	0 + 0 part	0	97.753	1.001	0.00	7.60	2.51	480000	3830830	271451	271451	162523	159219	5
Acinetobacter_A1	60	10000	2.0	npScarf	5	9	9	9	8	8	7	3845219	3845219	3845219	3836530	3836530	3809961	9	936325	3845219	3917739	39.18	39.28	653918	653918	518656	518656	3	3	4	4	3	2	1590243	8	0 + 0 part	0	98.075	1.001	0.00	10.25	4.01	451855	3843873	390840	390840	274758	274758	5
Acinetobacter_A1	60	10000	2.0	Cerulean	1	0	0	0	0	0	0	0	0	0	0	0	0	0	0	0	0	0	0	0	0	0	0	0	0	0	0	0	0	0	0	0 + 0 part	0	0	0	0	0	0	0	0	0	0	0	0	0
Acinetobacter_A1	60	10000	2.0	Cerulean	2	0	0	0	0	0	0	0	0	0	0	0	0	0	0	0	0	0	0	0	0	0	0	0	0	0	0	0	0	0	0	0 + 0 part	0	0	0	0	0	0	0	0	0	0	0	0	0
Acinetobacter_A1	60	10000	2.0	Cerulean	3	26	26	26	26	26	26	8600612	8600612	8600612	8600612	8600612	8600612	26	661909	8600612	3917739	39.38	39.28	320908	566931	254995	515917	9	4	17	5	45	25	8326631	0	0 + 1 part	4401	98.651	2.224	0.31	3.23	0.36	451314	8596151	144554	355617	98036	197703	18
Acinetobacter_A1	60	10000	2.0	Cerulean	4	0	0	0	0	0	0	0	0	0	0	0	0	0	0	0	0	0	0	0	0	0	0	0	0	0	0	0	0	0	0	0 + 0 part	0	0	0	0	0	0	0	0	0	0	0	0	0
Acinetobacter_A1	60	10000	2.0	Cerulean	5	0	0	0	0	0	0	0	0	0	0	0	0	0	0	0	0	0	0	0	0	0	0	0	0	0	0	0	0	0	0	0 + 0 part	0	0	0	0	0	0	0	0	0	0	0	0	0
Acinetobacter_A1	60	10000	4.0	Unicycler (bold)	1	63	8	7	6	6	4	3870583	3867184	3864046	3855315	3855315	3793487	8	1459651	3867184	3917739	39.23	39.28	1073902	1073902	832234	832234	2	2	3	3	0	0	0	0	0 + 0 part	0	98.710	1.000	0.00	1.71	0.13	1459651	3867184	1073902	1073902	832234	832234	2
Acinetobacter_A1	60	10000	4.0	Unicycler (bold)	2	63	13	12	10	9	8	3861721	3859575	3858084	3843722	3823580	3791672	13	1459663	3859575	3917739	39.22	39.28	440490	440490	391477	391477	3	3	5	5	0	0	0	0	0 + 0 part	0	98.475	1.000	0.00	3.55	0.21	1459663	3857983	440490	440490	391477	391477	3
Acinetobacter_A1	60	10000	4.0	Unicycler (bold)	3	41	5	5	4	4	3	3875114	3873245	3873245	3864514	3864514	3832604	5	1945233	3873245	3917739	39.25	39.28	1945233	1459661	1459661	1459661	1	2	2	2	1	1	1945233	0	0 + 0 part	0	98.864	1.000	0.00	2.01	0.08	1944924	3873245	1944924	1459661	1459661	1459661	1
Acinetobacter_A1	60	10000	4.0	Unicycler (bold)	4	74	10	10	8	8	7	3854707	3850496	3850496	3836133	3836133	3804219	10	1459663	3850496	3917739	39.19	39.28	515554	515554	391476	391476	2	2	5	5	0	0	0	0	0 + 0 part	0	98.277	1.000	0.00	0.55	0.03	1459663	3850246	515554	515554	391476	391476	2
Acinetobacter_A1	60	10000	4.0	Unicycler (bold)	5	50	10	10	8	8	6	3862396	3859915	3859915	3845739	3845739	3787393	10	1459669	3859915	3917739	39.22	39.28	680093	680093	427460	427460	2	2	4	4	0	0	0	1	0 + 0 part	0	98.524	1.000	0.00	3.94	0.08	1459669	3859915	680093	680093	391486	391486	2
Acinetobacter_A1	60	10000	4.0	Unicycler (normal)	1	90	9	7	6	6	4	3868685	3864467	3859552	3850821	3850821	3788992	9	1459651	3864467	3917739	39.22	39.28	1071184	1071184	832235	832235	2	2	3	3	0	0	0	0	0 + 0 part	0	98.640	1.000	0.00	0.41	0.08	1459651	3864467	1071184	1071184	832235	832235	2
Acinetobacter_A1	60	10000	4.0	Unicycler (normal)	2	90	13	12	10	9	8	3853112	3848493	3847002	3832818	3812676	3780768	13	1459663	3848493	3917739	39.18	39.28	440489	440489	391476	391476	3	3	5	5	0	0	0	0	0 + 0 part	0	98.087	1.001	0.00	0.23	0.10	1459663	3848244	440489	440489	391476	391476	3
Acinetobacter_A1	60	10000	4.0	Unicycler (normal)	3	55	6	5	4	4	3	3875116	3872270	3870492	3861761	3861761	3829851	7	1944258	3872799	3917739	39.25	39.28	1944258	1459661	1459661	1459661	1	2	2	2	0	0	0	0	0 + 0 part	0	98.853	1.000	0.00	1.68	0.08	1944258	3872799	1944258	1459661	1459661	1459661	1
Acinetobacter_A1	60	10000	4.0	Unicycler (normal)	4	77	10	10	8	8	7	3854706	3850318	3850318	3836134	3836134	3804220	10	1459663	3850318	3917739	39.19	39.28	515554	515554	391476	391476	2	2	5	5	0	0	0	0	0 + 0 part	0	98.134	1.001	0.00	0.55	0.03	1459663	3850068	515554	515554	391476	391476	2
Acinetobacter_A1	60	10000	4.0	Unicycler (normal)	5	81	10	10	8	8	6	3854893	3850048	3850048	3835873	3835873	3777528	10	1459669	3850048	3917739	39.19	39.28	680092	680092	427460	427460	2	2	4	4	0	0	0	1	0 + 0 part	0	98.272	1.000	0.00	2.36	0.08	1459669	3850048	680092	680092	391485	391485	2
Acinetobacter_A1	60	10000	4.0	Unicycler (conservative)	1	101	10	8	7	6	4	3868544	3863985	3858841	3850110	3839215	3777385	10	1459651	3863985	3917739	39.22	39.28	1071040	1071040	832235	832235	2	2	3	3	0	0	0	0	0 + 0 part	0	98.628	1.000	0.00	0.13	0.08	1459651	3863985	1071040	1071040	832235	832235	2
Acinetobacter_A1	60	10000	4.0	Unicycler (conservative)	2	101	18	13	11	10	8	3853103	3847876	3835700	3821516	3802782	3726586	18	1459661	3847876	3917739	39.18	39.28	440426	440426	391477	391477	3	3	5	5	0	0	0	0	0 + 0 part	0	98.071	1.001	0.00	0.23	0.10	1459661	3847626	440426	440426	391477	391477	3
Acinetobacter_A1	60	10000	4.0	Unicycler (conservative)	3	83	11	8	7	7	6	3868336	3863794	3854886	3846155	3846155	3814246	11	1291843	3863794	3917739	39.22	39.28	1100361	1100361	673260	673260	2	2	3	3	0	0	0	0	0 + 0 part	0	98.543	1.001	0.00	0.13	0.08	1291843	3863794	1100361	1100361	673260	673260	2
Acinetobacter_A1	60	10000	4.0	Unicycler (conservative)	4	94	18	12	10	9	7	3849435	3843895	3828715	3814531	3797489	3721287	18	1459663	3843895	3917739	39.16	39.28	462298	435029	391477	391477	2	3	5	5	0	0	0	0	0 + 0 part	0	97.970	1.001	0.00	0.13	0.03	1459663	3843646	462298	435029	391477	391477	2
Acinetobacter_A1	60	10000	4.0	Unicycler (conservative)	5	92	15	13	10	10	7	3854630	3849367	3846105	3826531	3826531	3731654	15	1459669	3849367	3917739	39.19	39.28	518332	518332	388471	388471	2	2	5	5	0	0	0	0	0 + 0 part	0	98.139	1.001	0.00	2.03	0.08	1459669	3846309	518332	518332	385413	385413	2
Acinetobacter_A1	60	10000	4.0	SPAdes	1	70	24	20	18	18	13	3842563	3837261	3827506	3813195	3813195	3643623	25	767059	3837926	3917739	39.16	39.28	368958	368958	167000	162597	4	4	7	8	1	1	712436	1	0 + 0 part	0	97.887	1.001	0.00	1.85	0.34	767059	3837622	368958	368958	167000	162597	4
Acinetobacter_A1	60	10000	4.0	SPAdes	2	76	26	20	18	17	13	3848914	3842695	3826714	3812403	3790707	3650756	28	795058	3844093	3917739	39.17	39.28	271451	271451	190130	190130	4	4	8	8	1	1	627018	0	0 + 0 part	0	97.840	1.003	0.00	2.63	0.44	795058	3843577	271451	271451	165702	165702	4
Acinetobacter_A1	60	10000	4.0	SPAdes	3	91	24	19	17	17	15	3841330	3834562	3822892	3808581	3808581	3737905	25	626018	3835425	3917739	39.14	39.28	271451	271451	191064	191064	5	5	9	9	1	1	626018	2	0 + 0 part	0	97.844	1.001	0.00	3.70	0.31	497412	3835094	271451	271451	174531	165702	5
Acinetobacter_A1	60	10000	4.0	SPAdes	4	73	27	19	17	15	13	3842930	3837778	3817477	3803166	3761366	3674147	28	945426	3838443	3917739	39.15	39.28	426143	426143	222362	222362	4	4	7	7	0	0	0	2	0 + 0 part	0	97.859	1.001	0.00	1.49	0.37	878416	3838139	426143	426143	222362	222362	4
Acinetobacter_A1	60	10000	4.0	SPAdes	5	75	27	21	19	19	16	3841194	3835527	3819819	3805508	3805508	3708527	28	935781	3836078	3917739	39.15	39.28	349469	349469	159219	159219	4	4	8	8	0	0	0	0	0 + 0 part	0	97.891	1.000	0.00	1.28	0.21	935781	3835774	349469	349469	159219	159219	4
Acinetobacter_A1	60	10000	4.0	npScarf	1	5	5	5	4	4	4	3858233	3858233	3858233	3849501	3849501	3849501	5	1883267	3858233	3917739	39.21	39.28	1071990	1071990	1071990	1071990	2	2	2	2	1	1	1883267	6	0 + 0 part	0	98.445	1.000	0.00	7.36	3.45	1491767	3857832	390923	390923	338986	338986	3
Acinetobacter_A1	60	10000	4.0	npScarf	2	7	7	7	6	6	6	3845170	3845170	3845170	3839329	3839329	3839329	7	1714186	3845170	3917739	39.19	39.28	736553	736553	462415	426046	2	2	3	4	1	1	1714186	4	0 + 0 part	0	98.112	1.000	0.00	7.60	3.02	793497	3844629	391465	391465	385383	385383	4
Acinetobacter_A1	60	10000	4.0	npScarf	3	4	4	4	3	3	3	3861989	3861989	3861989	3853257	3853257	3853257	4	3126542	3861989	3917739	39.22	39.28	3126542	3126542	3126542	3126542	1	1	1	1	2	1	3126542	7	0 + 0 part	0	98.516	1.001	0.00	6.30	2.98	1632511	3860720	452382	452382	301385	301385	2
Acinetobacter_A1	60	10000	4.0	npScarf	4	8	8	8	7	7	5	3840730	3840730	3840730	3835220	3835220	3761130	8	1883459	3840730	3917739	39.17	39.28	683246	683246	435297	435297	2	2	3	3	1	1	1883459	6	0 + 0 part	0	97.982	1.001	0.00	8.83	2.74	606152	3839643	454580	454580	333389	333389	4
Acinetobacter_A1	60	10000	4.0	npScarf	5	6	6	6	5	5	4	3851742	3851742	3851742	3843010	3843010	3816441	6	1882495	3851742	3917739	39.20	39.28	899634	899634	518645	518645	2	2	3	3	3	1	899634	8	0 + 0 part	0	98.129	1.002	0.00	10.33	3.95	794028	3845315	441365	441365	274835	274835	4
Acinetobacter_A1	60	10000	4.0	Cerulean	1	0	0	0	0	0	0	0	0	0	0	0	0	0	0	0	0	0	0	0	0	0	0	0	0	0	0	0	0	0	0	0 + 0 part	0	0	0	0	0	0	0	0	0	0	0	0	0
Acinetobacter_A1	60	10000	4.0	Cerulean	2	0	0	0	0	0	0	0	0	0	0	0	0	0	0	0	0	0	0	0	0	0	0	0	0	0	0	0	0	0	0	0 + 0 part	0	0	0	0	0	0	0	0	0	0	0	0	0
Acinetobacter_A1	60	10000	4.0	Cerulean	3	0	0	0	0	0	0	0	0	0	0	0	0	0	0	0	0	0	0	0	0	0	0	0	0	0	0	0	0	0	0	0 + 0 part	0	0	0	0	0	0	0	0	0	0	0	0	0
Acinetobacter_A1	60	10000	4.0	Cerulean	4	0	0	0	0	0	0	0	0	0	0	0	0	0	0	0	0	0	0	0	0	0	0	0	0	0	0	0	0	0	0	0 + 0 part	0	0	0	0	0	0	0	0	0	0	0	0	0
Acinetobacter_A1	60	10000	4.0	Cerulean	5	0	0	0	0	0	0	0	0	0	0	0	0	0	0	0	0	0	0	0	0	0	0	0	0	0	0	0	0	0	0	0 + 0 part	0	0	0	0	0	0	0	0	0	0	0	0	0
Acinetobacter_A1	60	10000	8.0	Unicycler (bold)	1	78	5	5	4	4	3	3875671	3871952	3871952	3863221	3863221	3831303	5	1943952	3871952	3917739	39.25	39.28	1943952	1459651	1459651	1459651	1	2	2	2	1	1	1943952	0	0 + 0 part	0	98.727	1.001	0.00	1.09	0.67	1939871	3868281	1939871	1459651	1459651	1459651	1
Acinetobacter_A1	60	10000	8.0	Unicycler (bold)	2	4	4	4	3	3	2	3885824	3885824	3885824	3877093	3877093	3845186	4	2385523	3885824	3917739	39.29	39.28	2385523	2385523	1459663	1459663	1	1	2	2	0	0	0	0	0 + 0 part	0	99.185	1.000	0.00	2.91	0.13	2385523	3885824	2385523	2385523	1459663	1459663	1
Acinetobacter_A1	60	10000	8.0	Unicycler (bold)	3	4	4	4	3	3	2	3885826	3885826	3885826	3877095	3877095	3845187	4	2385524	3885826	3917739	39.29	39.28	2385524	2385524	1459663	1459663	1	1	2	2	0	0	0	0	0 + 0 part	0	99.185	1.000	0.00	2.34	0.08	2385524	3885826	2385524	2385524	1459663	1459663	1
Acinetobacter_A1	60	10000	8.0	Unicycler (bold)	4	64	5	5	4	4	3	3874551	3870850	3870850	3862119	3862119	3830204	5	1942833	3870850	3917739	39.24	39.28	1942833	1459661	1459661	1459661	1	2	2	2	1	1	1942833	0	0 + 0 part	0	98.733	1.001	0.00	0.57	0.05	1939549	3868085	1939549	1459661	1459661	1459661	1
Acinetobacter_A1	60	10000	8.0	Unicycler (bold)	5	41	5	5	4	4	3	3875145	3873008	3873008	3864277	3864277	3832371	5	1945242	3873008	3917739	39.25	39.28	1945242	1459669	1459669	1459669	1	2	2	2	1	1	1945242	1	0 + 0 part	0	98.858	1.000	0.00	3.77	0.08	1944929	3873008	1944929	1459669	1459669	1459669	1
Acinetobacter_A1	60	10000	8.0	Unicycler (normal)	1	86	6	5	4	4	3	3871835	3867605	3865827	3857096	3857096	3825178	6	1939604	3867605	3917739	39.23	39.28	1939604	1459651	1459651	1459651	1	2	2	2	0	0	0	0	0 + 0 part	0	98.720	1.000	0.00	0.52	0.08	1939604	3867605	1939604	1459651	1459651	1459651	1
Acinetobacter_A1	60	10000	8.0	Unicycler (normal)	2	31	6	5	4	4	3	3878249	3876411	3874633	3865902	3865902	3833995	6	1939496	3876411	3917739	39.26	39.28	1939496	1459663	1459663	1459663	1	2	2	2	0	0	0	0	0 + 0 part	0	98.945	1.000	0.00	1.16	0.13	1939496	3876411	1939496	1459663	1459663	1459663	1
Acinetobacter_A1	60	10000	8.0	Unicycler (normal)	3	31	6	5	4	4	3	3878248	3876413	3874635	3865904	3865904	3833996	6	1939497	3876413	3917739	39.26	39.28	1939497	1459663	1459663	1459663	1	2	2	2	0	0	0	0	0 + 0 part	0	98.945	1.000	0.00	1.06	0.08	1939497	3876413	1939497	1459663	1459663	1459663	1
Acinetobacter_A1	60	10000	8.0	Unicycler (normal)	4	70	6	5	4	4	3	3871673	3867511	3865733	3857002	3857002	3825087	6	1939495	3867511	3917739	39.23	39.28	1939495	1459661	1459661	1459661	1	2	2	2	0	0	0	0	0 + 0 part	0	98.718	1.000	0.00	0.57	0.05	1939495	3867511	1939495	1459661	1459661	1459661	1
Acinetobacter_A1	60	10000	8.0	Unicycler (normal)	5	54	6	5	4	4	3	3875143	3872034	3870256	3861525	3861525	3829619	7	1944267	3872562	3917739	39.25	39.28	1944267	1459669	1459669	1459669	1	2	2	2	0	0	0	1	0 + 0 part	0	98.847	1.000	0.00	3.43	0.08	1944267	3872562	1944267	1459669	1459669	1459669	1
Acinetobacter_A1	60	10000	8.0	Unicycler (conservative)	1	97	8	6	5	5	4	3871690	3867267	3863755	3855024	3855024	3823105	8	1459651	3867267	3917739	39.23	39.28	1100468	1100468	837632	837632	2	2	3	3	0	0	0	0	0 + 0 part	0	98.673	1.000	0.00	0.23	0.08	1459651	3867267	1100468	1100468	837632	837632	2
Acinetobacter_A1	60	10000	8.0	Unicycler (conservative)	2	82	8	6	5	5	4	3871574	3867180	3863670	3854939	3854939	3823031	8	1459663	3867180	3917739	39.23	39.28	1100362	1100362	837642	837642	2	2	3	3	0	0	0	0	0 + 0 part	0	98.671	1.000	0.00	0.26	0.13	1459663	3867180	1100362	1100362	837642	837642	2
Acinetobacter_A1	60	10000	8.0	Unicycler (conservative)	3	82	12	8	7	7	5	3871460	3867039	3858557	3849826	3849826	3791760	12	1070933	3867039	3917739	39.23	39.28	1006687	1006687	837644	451132	2	2	3	4	0	0	0	0	0 + 0 part	0	98.668	1.000	0.00	0.23	0.08	1070933	3867039	1006687	1006687	837644	451132	2
Acinetobacter_A1	60	10000	8.0	Unicycler (conservative)	4	81	10	8	6	6	5	3871470	3867117	3863606	3849422	3849422	3817508	10	1459661	3867117	3917739	39.23	39.28	856670	856670	837644	837644	2	2	3	3	0	0	0	0	0 + 0 part	0	98.670	1.000	0.00	0.26	0.05	1459661	3867117	856670	856670	837644	837644	2
Acinetobacter_A1	60	10000	8.0	Unicycler (conservative)	5	84	11	9	6	6	5	3871581	3866672	3863411	3843837	3843837	3811930	11	1459669	3866672	3917739	39.23	39.28	832252	832252	794161	794161	2	2	3	3	0	0	0	1	0 + 0 part	0	98.520	1.002	0.00	2.05	0.08	1459669	3866672	832252	832252	794161	794161	2
Acinetobacter_A1	60	10000	8.0	SPAdes	1	71	16	12	11	9	8	3863153	3856689	3845863	3837110	3802905	3758756	17	919021	3857419	3917739	39.21	39.28	463464	463464	401932	353368	3	3	5	6	0	0	0	3	0 + 0 part	0	98.449	1.000	0.00	1.37	0.60	919021	3857367	463464	463464	227408	227408	3
Acinetobacter_A1	60	10000	8.0	SPAdes	2	66	19	16	14	14	11	3853040	3846992	3839415	3825104	3825104	3725536	21	963446	3848390	3917739	39.18	39.28	518441	518441	196610	196610	3	3	6	6	0	0	0	1	0 + 0 part	0	98.187	1.000	0.00	3.33	0.26	963446	3848338	441408	441408	196610	193791	3
Acinetobacter_A1	60	10000	8.0	SPAdes	3	82	14	13	11	11	9	3841768	3834034	3832551	3818240	3818240	3748643	15	1386579	3834897	3917739	39.15	39.28	451079	451079	301371	301371	3	3	5	5	0	0	0	0	0 + 0 part	0	97.854	1.000	0.00	1.12	0.26	1386579	3834593	451079	451079	301371	301371	3
Acinetobacter_A1	60	10000	8.0	SPAdes	4	62	17	15	13	12	9	3846468	3840349	3835608	3821297	3810151	3695035	19	735865	3841744	3917739	39.17	39.28	462226	462226	391494	391494	4	4	6	6	1	1	626711	0	0 + 0 part	0	98.025	1.000	0.03	2.34	0.36	735865	3841438	461009	461009	391494	391494	4
Acinetobacter_A1	60	10000	8.0	SPAdes	5	71	24	17	15	15	12	3842305	3836466	3822271	3807960	3807960	3713206	26	793360	3837814	3917739	39.15	39.28	436637	436637	301071	301071	4	4	6	6	0	0	0	1	0 + 0 part	0	97.810	1.002	0.00	1.49	0.37	793360	3837510	436637	436637	301071	301071	4
Acinetobacter_A1	60	10000	8.0	npScarf	1	3	3	3	2	2	2	3869197	3869197	3869197	3860465	3860465	3860465	3	1940667	3869197	3917739	39.24	39.28	1940667	1919798	1919798	1919798	1	2	2	2	0	0	0	7	0 + 0 part	0	98.704	1.001	0.00	3.67	1.71	1007394	3867688	874881	874881	638014	638014	3
Acinetobacter_A1	60	10000	8.0	npScarf	2	3	3	3	2	2	2	3866253	3866253	3866253	3857521	3857521	3857521	3	3431475	3866253	3917739	39.23	39.28	3431475	3431475	3431475	3431475	1	1	1	1	3	1	3431475	6	0 + 0 part	0	98.628	1.001	0.00	5.51	2.07	962316	3865312	637898	637898	483049	483049	3
Acinetobacter_A1	60	10000	8.0	npScarf	3	3	3	3	2	2	2	3867646	3867646	3867646	3858912	3858912	3858912	3	3433582	3867646	3917739	39.23	39.28	3433582	3433582	3433582	3433582	1	1	1	1	0	0	0	8	0 + 0 part	0	98.650	1.001	0.00	6.49	2.74	951071	3865915	484730	484730	389340	389340	3
Acinetobacter_A1	60	10000	8.0	npScarf	4	4	4	4	3	3	3	3861604	3861604	3861604	3852871	3852871	3852871	4	2569392	3861604	3917739	39.22	39.28	2569392	2569392	857740	857740	1	1	2	2	1	1	2569392	10	0 + 0 part	0	98.484	1.001	0.00	8.35	2.88	528760	3859769	389340	389340	240903	230819	5
Acinetobacter_A1	60	10000	8.0	npScarf	5	2	2	2	1	1	1	3873489	3873489	3873489	3864756	3864756	3864756	2	3864756	3873489	3917739	39.25	39.28	3864756	3864756	3864756	3864756	1	1	1	1	4	1	3864756	6	0 + 0 part	0	98.746	1.001	0.00	9.15	3.62	1632433	3870594	886723	886723	452367	452367	2
Acinetobacter_A1	60	10000	8.0	Cerulean	1	0	0	0	0	0	0	0	0	0	0	0	0	0	0	0	0	0	0	0	0	0	0	0	0	0	0	0	0	0	0	0 + 0 part	0	0	0	0	0	0	0	0	0	0	0	0	0
Acinetobacter_A1	60	10000	8.0	Cerulean	2	0	0	0	0	0	0	0	0	0	0	0	0	0	0	0	0	0	0	0	0	0	0	0	0	0	0	0	0	0	0	0 + 0 part	0	0	0	0	0	0	0	0	0	0	0	0	0
Acinetobacter_A1	60	10000	8.0	Cerulean	3	0	0	0	0	0	0	0	0	0	0	0	0	0	0	0	0	0	0	0	0	0	0	0	0	0	0	0	0	0	0	0 + 0 part	0	0	0	0	0	0	0	0	0	0	0	0	0
Acinetobacter_A1	60	10000	8.0	Cerulean	4	0	0	0	0	0	0	0	0	0	0	0	0	0	0	0	0	0	0	0	0	0	0	0	0	0	0	0	0	0	0	0 + 0 part	0	0	0	0	0	0	0	0	0	0	0	0	0
Acinetobacter_A1	60	10000	8.0	Cerulean	5	0	0	0	0	0	0	0	0	0	0	0	0	0	0	0	0	0	0	0	0	0	0	0	0	0	0	0	0	0	0	0 + 0 part	0	0	0	0	0	0	0	0	0	0	0	0	0
Acinetobacter_A1	60	10000	16.0	Unicycler (bold)	1	80	5	5	4	4	3	3871826	3867604	3867604	3858873	3858873	3826955	5	1939604	3867604	3917739	39.23	39.28	1939604	1459651	1459651	1459651	1	2	2	2	0	0	0	0	0 + 0 part	0	98.720	1.000	0.00	0.52	0.08	1939604	3867604	1939604	1459651	1459651	1459651	1
Acinetobacter_A1	60	10000	16.0	Unicycler (bold)	2	76	5	5	4	4	3	3874827	3870900	3870900	3862169	3862169	3830260	5	1943211	3870900	3917739	39.24	39.28	1943211	1459661	1459661	1459661	1	2	2	2	1	1	1943211	0	0 + 0 part	0	98.727	1.001	0.00	0.49	0.39	1939651	3867852	1939651	1459661	1459661	1459661	1
Acinetobacter_A1	60	10000	16.0	Unicycler (bold)	3	41	5	5	4	4	3	3879242	3877373	3877373	3868642	3868642	3836732	5	1949361	3877373	3917739	39.27	39.28	1949361	1459661	1459661	1459661	1	2	2	2	0	0	0	0	0 + 0 part	0	98.970	1.000	0.00	1.81	0.08	1949361	3877373	1949361	1459661	1459661	1459661	1
Acinetobacter_A1	60	10000	16.0	Unicycler (bold)	4	41	5	5	4	4	3	3875118	3873249	3873249	3864518	3864518	3832603	5	1945232	3873249	3917739	39.25	39.28	1945232	1459661	1459661	1459661	1	2	2	2	1	1	1945232	0	0 + 0 part	0	98.864	1.000	0.00	1.88	0.05	1944923	3873249	1944923	1459661	1459661	1459661	1
Acinetobacter_A1	60	10000	16.0	Unicycler (bold)	5	41	5	5	4	4	3	3875145	3873008	3873008	3864277	3864277	3832371	5	1945242	3873008	3917739	39.25	39.28	1945242	1459669	1459669	1459669	1	2	2	2	1	1	1945242	1	0 + 0 part	0	98.858	1.000	0.00	3.69	0.08	1944929	3873008	1944929	1459669	1459669	1459669	1
Acinetobacter_A1	60	10000	16.0	Unicycler (normal)	1	86	6	5	4	4	3	3871835	3867605	3865827	3857096	3857096	3825178	6	1939604	3867605	3917739	39.23	39.28	1939604	1459651	1459651	1459651	1	2	2	2	0	0	0	0	0 + 0 part	0	98.720	1.000	0.00	0.52	0.08	1939604	3867605	1939604	1459651	1459651	1459651	1
Acinetobacter_A1	60	10000	16.0	Unicycler (normal)	2	80	6	5	4	4	3	3871580	3867183	3865405	3856674	3856674	3824765	6	1939495	3867183	3917739	39.23	39.28	1939495	1459661	1459661	1459661	1	2	2	2	0	0	0	0	0 + 0 part	0	98.710	1.000	0.00	0.26	0.13	1939495	3867183	1939495	1459661	1459661	1459661	1
Acinetobacter_A1	60	10000	16.0	Unicycler (normal)	3	71	6	5	4	4	3	3871685	3867525	3865747	3857016	3857016	3825106	6	1939496	3867525	3917739	39.23	39.28	1939496	1459661	1459661	1459661	1	2	2	2	0	0	0	0	0 + 0 part	0	98.718	1.000	0.00	0.41	0.08	1939496	3867519	1939496	1459661	1459661	1459661	1
Acinetobacter_A1	60	10000	16.0	Unicycler (normal)	4	70	6	5	4	4	3	3871673	3867511	3865733	3857002	3857002	3825087	6	1939495	3867511	3917739	39.23	39.28	1939495	1459661	1459661	1459661	1	2	2	2	0	0	0	0	0 + 0 part	0	98.718	1.000	0.00	0.57	0.05	1939495	3867511	1939495	1459661	1459661	1459661	1
Acinetobacter_A1	60	10000	16.0	Unicycler (normal)	5	71	6	5	4	4	3	3871766	3867272	3865494	3856763	3856763	3824857	6	1939506	3867272	3917739	39.23	39.28	1939506	1459669	1459669	1459669	1	2	2	2	0	0	0	1	0 + 0 part	0	98.712	1.000	0.00	2.38	0.08	1939506	3867272	1939506	1459669	1459669	1459669	1
Acinetobacter_A1	60	10000	16.0	Unicycler (conservative)	1	102	9	7	5	5	4	3871231	3866278	3861030	3846902	3846902	3814983	9	1459651	3866278	3917739	39.23	39.28	1097743	1097743	832235	832235	2	2	3	3	0	0	0	0	0 + 0 part	0	98.687	1.000	0.00	0.23	0.08	1459651	3866278	1097743	1097743	832235	832235	2
Acinetobacter_A1	60	10000	16.0	Unicycler (conservative)	2	94	13	9	7	6	5	3870081	3864881	3853718	3839535	3819768	3787860	13	1459661	3864881	3917739	39.22	39.28	1070932	1070932	440427	440427	2	2	3	3	0	0	0	0	0 + 0 part	0	98.512	1.001	0.00	0.26	0.13	1459661	3864881	1070932	1070932	440427	440427	2
Acinetobacter_A1	60	10000	16.0	Unicycler (conservative)	3	81	10	8	6	6	5	3871465	3867113	3863602	3849418	3849418	3817509	10	1459661	3867113	3917739	39.23	39.28	856671	856671	837644	837644	2	2	3	3	0	0	0	0	0 + 0 part	0	98.670	1.000	0.00	0.23	0.08	1459661	3867113	856671	856671	837644	837644	2
Acinetobacter_A1	60	10000	16.0	Unicycler (conservative)	4	86	12	10	7	7	6	3865806	3861246	3857735	3838154	3838154	3806241	12	1459663	3861246	3917739	39.22	39.28	832245	832245	425365	425365	2	2	4	4	0	0	0	0	0 + 0 part	0	98.374	1.002	0.00	0.26	0.05	1459663	3860996	832245	832245	425365	425365	2
Acinetobacter_A1	60	10000	16.0	Unicycler (conservative)	5	85	11	9	7	7	6	3866128	3861146	3857883	3843706	3843706	3811800	11	1459669	3861146	3917739	39.22	39.28	856678	856678	425361	425361	2	2	4	4	0	0	0	1	0 + 0 part	0	98.518	1.000	0.00	2.05	0.08	1459669	3861146	856678	856678	391485	391485	2
Acinetobacter_A1	60	10000	16.0	SPAdes	1	51	7	6	4	4	4	3867803	3863489	3860366	3846055	3846055	3846055	7	1883034	3863489	3917739	39.23	39.28	1203940	1203940	1203940	1203940	2	2	2	2	0	0	0	0	0 + 0 part	0	98.474	1.001	0.00	1.22	0.31	1883034	3863437	1203940	1203940	1203940	1203940	2
Acinetobacter_A1	60	10000	16.0	SPAdes	2	49	8	7	5	5	5	3863626	3859827	3856704	3842393	3842393	3842393	8	1919536	3859827	3917739	39.22	39.28	735976	735976	462226	462226	2	2	3	3	1	1	1919536	0	0 + 0 part	0	98.372	1.002	0.00	0.96	0.36	1491482	3859523	735724	735724	428054	428054	2
Acinetobacter_A1	60	10000	16.0	SPAdes	3	72	10	9	7	7	6	3852523	3846859	3845376	3831065	3831065	3804556	10	1918941	3846859	3917739	39.18	39.28	912712	912712	462226	462226	2	2	3	3	0	0	0	1	0 + 0 part	0	98.179	1.000	0.00	1.09	0.44	1918941	3846555	912712	912712	462226	462226	2
Acinetobacter_A1	60	10000	16.0	SPAdes	4	81	19	16	13	9	8	3856584	3849875	3840957	3818811	3753679	3714640	19	2403749	3849875	3917739	39.20	39.28	2403749	2403749	494441	301071	1	1	2	3	1	1	2403749	1	0 + 0 part	0	98.236	1.000	0.03	3.09	0.34	1457866	3849571	945883	945883	494441	301071	2
Acinetobacter_A1	60	10000	16.0	SPAdes	5	54	11	10	8	8	7	3851478	3847088	3843965	3829654	3829654	3803127	11	1883035	3847088	3917739	39.19	39.28	518509	518509	425758	425758	2	2	4	4	0	0	0	1	0 + 0 part	0	98.184	1.000	0.00	1.38	0.47	1883035	3847036	518509	518509	425758	425758	2
Acinetobacter_A1	60	10000	16.0	npScarf	1	2	2	2	1	1	1	3868134	3868134	3868134	3862693	3862693	3862693	2	3862693	3868134	3917739	39.25	39.28	3862693	3862693	3862693	3862693	1	1	1	1	3	1	3862693	9	0 + 0 part	0	98.651	1.001	0.00	7.37	3.03	1007573	3867359	483952	483952	362744	362744	3
Acinetobacter_A1	60	10000	16.0	npScarf	2	2	2	2	1	1	1	3870936	3870936	3870936	3862203	3862203	3862203	2	3862203	3870936	3917739	39.24	39.28	3862203	3862203	3862203	3862203	1	1	1	1	5	1	3862203	5	0 + 0 part	0	98.720	1.001	0.00	7.39	2.95	1007227	3869920	495381	495381	390959	390959	3
Acinetobacter_A1	60	10000	16.0	npScarf	3	4	4	4	3	3	3	3862164	3862164	3862164	3853432	3853432	3853432	4	2570118	3862164	3917739	39.22	39.28	2570118	2570118	857984	857984	1	1	2	2	2	1	2570118	10	0 + 0 part	0	98.509	1.001	0.00	5.78	2.23	1391425	3860424	439777	439777	389340	389340	3
Acinetobacter_A1	60	10000	16.0	npScarf	4	3	3	3	2	2	2	3866428	3866428	3866428	3857696	3857696	3857696	3	3431957	3866428	3917739	39.23	39.28	3431957	3431957	3431957	3431957	1	1	1	1	1	1	3431957	8	0 + 0 part	0	98.643	1.000	0.00	8.72	2.79	886305	3865499	463263	463263	389340	389340	4
Acinetobacter_A1	60	10000	16.0	npScarf	5	3	3	3	2	2	2	3862924	3862924	3862924	3857659	3857659	3857659	3	3431940	3862924	3917739	39.24	39.28	3431940	3431940	3431940	3431940	1	1	1	1	0	0	0	7	0 + 0 part	0	98.546	1.001	0.00	8.18	3.13	1223286	3862015	886693	886693	389340	389340	2
Acinetobacter_A1	60	10000	16.0	Cerulean	1	27	27	27	27	27	27	15380734	15380734	15380734	15380734	15380734	15380734	27	1119705	15380734	3917739	38.08	39.28	539179	797479	478179	796548	11	3	19	4	25	24	14049714	0	0 + 0 part	0	98.521	3.985	0.01	3.60	0.21	483678	15365643	441143	441145	441143	441145	18
Acinetobacter_A1	60	10000	16.0	Cerulean	2	0	0	0	0	0	0	0	0	0	0	0	0	0	0	0	0	0	0	0	0	0	0	0	0	0	0	0	0	0	0	0 + 0 part	0	0	0	0	0	0	0	0	0	0	0	0	0
Acinetobacter_A1	60	10000	16.0	Cerulean	3	0	0	0	0	0	0	0	0	0	0	0	0	0	0	0	0	0	0	0	0	0	0	0	0	0	0	0	0	0	0	0 + 0 part	0	0	0	0	0	0	0	0	0	0	0	0	0
Acinetobacter_A1	60	10000	16.0	Cerulean	4	27	27	27	27	27	27	11041289	11041289	11041289	11041289	11041289	11041289	27	880628	11041289	3917739	39.78	39.28	389700	665980	323787	634792	10	3	18	5	26	26	10761902	26	0 + 0 part	0	98.667	2.856	0.23	3.34	0.88	469624	11034893	213118	356338	141284	213118	21
Acinetobacter_A1	60	10000	16.0	Cerulean	5	25	25	25	25	25	24	5437964	5437964	5437964	5437964	5437964	5392251	25	520072	5437964	3917739	39.59	39.28	351034	402049	158365	351034	7	5	12	7	22	22	4669870	3	0 + 0 part	0	98.374	1.411	0.00	5.09	0.36	451487	5425102	213072	355617	90578	170274	8
Acinetobacter_A1	60	25000	0.0	Unicycler (bold)	1	99	24	18	16	15	12	3832567	3827708	3813509	3799325	3779184	3676694	24	1459661	3827708	3917739	39.12	39.28	462298	425610	193787	193787	2	3	6	6	0	0	0	0	0 + 0 part	0	97.696	1.000	0.00	0.03	0.08	1459661	3827458	462298	425610	193787	193787	2
Acinetobacter_A1	60	25000	0.0	Unicycler (bold)	2	99	24	18	16	15	12	3832567	3827707	3813508	3799324	3779183	3676692	24	1459661	3827707	3917739	39.12	39.28	462298	425610	193786	193786	2	3	6	6	0	0	0	0	0 + 0 part	0	97.696	1.000	0.00	0.03	0.05	1459661	3827457	462298	425610	193786	193786	2
Acinetobacter_A1	60	25000	0.0	Unicycler (bold)	3	96	25	18	16	15	12	3833340	3829201	3813822	3799627	3779495	3677022	25	1459653	3829201	3917739	39.13	39.28	462288	425921	193776	193776	2	3	6	6	0	0	0	0	0 + 0 part	0	97.734	1.000	0.00	0.34	0.10	1459653	3828951	462288	425921	193776	193776	2
Acinetobacter_A1	60	25000	0.0	Unicycler (bold)	4	83	25	18	16	15	12	3833582	3829214	3813812	3799636	3779487	3676990	25	1459671	3829214	3917739	39.13	39.28	462306	425939	193795	193795	2	3	6	6	0	0	0	1	0 + 0 part	0	97.734	1.000	0.00	0.73	0.08	1459671	3828958	462306	425939	193795	193795	2
Acinetobacter_A1	60	25000	0.0	Unicycler (bold)	5	99	24	18	16	15	12	3832569	3827709	3813510	3799326	3779185	3676694	24	1459661	3827709	3917739	39.12	39.28	462298	425610	193787	193787	2	3	6	6	0	0	0	0	0 + 0 part	0	97.696	1.000	0.00	0.03	0.05	1459661	3827459	462298	425610	193787	193787	2
Acinetobacter_A1	60	25000	0.0	Unicycler (normal)	1	99	24	18	16	15	12	3832567	3827708	3813509	3799325	3779184	3676694	24	1459661	3827708	3917739	39.12	39.28	462298	425610	193787	193787	2	3	6	6	0	0	0	0	0 + 0 part	0	97.696	1.000	0.00	0.03	0.08	1459661	3827458	462298	425610	193787	193787	2
Acinetobacter_A1	60	25000	0.0	Unicycler (normal)	2	99	24	18	16	15	12	3832567	3827707	3813508	3799324	3779183	3676692	24	1459661	3827707	3917739	39.12	39.28	462298	425610	193786	193786	2	3	6	6	0	0	0	0	0 + 0 part	0	97.696	1.000	0.00	0.03	0.05	1459661	3827457	462298	425610	193786	193786	2
Acinetobacter_A1	60	25000	0.0	Unicycler (normal)	3	107	25	18	16	15	12	3833338	3829203	3813824	3799629	3779497	3677024	25	1459653	3829203	3917739	39.13	39.28	462288	425921	193777	193777	2	3	6	6	0	0	0	0	0 + 0 part	0	97.734	1.000	0.00	0.34	0.10	1459653	3828953	462288	425921	193777	193777	2
Acinetobacter_A1	60	25000	0.0	Unicycler (normal)	4	95	25	18	16	15	12	3833583	3829220	3813818	3799642	3779493	3676995	25	1459671	3829220	3917739	39.13	39.28	462306	425940	193795	193795	2	3	6	6	0	0	0	1	0 + 0 part	0	97.734	1.000	0.00	0.76	0.08	1459671	3828967	462306	425940	193795	193795	2
Acinetobacter_A1	60	25000	0.0	Unicycler (normal)	5	99	24	18	16	15	12	3832569	3827709	3813510	3799326	3779185	3676694	24	1459661	3827709	3917739	39.12	39.28	462298	425610	193787	193787	2	3	6	6	0	0	0	0	0 + 0 part	0	97.696	1.000	0.00	0.03	0.05	1459661	3827459	462298	425610	193787	193787	2
Acinetobacter_A1	60	25000	0.0	Unicycler (conservative)	1	141	44	33	30	27	21	3831299	3823141	3798637	3775044	3726641	3516499	45	451102	3823829	3917739	39.11	39.28	209796	196593	95464	95464	6	7	13	13	0	0	0	0	0 + 0 part	0	97.597	1.000	0.00	0.03	0.08	451102	3823580	209796	196593	95464	95464	6
Acinetobacter_A1	60	25000	0.0	Unicycler (conservative)	2	141	44	33	30	27	21	3831298	3823140	3798636	3775043	3726640	3516499	45	451102	3823828	3917739	39.11	39.28	209796	196593	95464	95464	6	7	13	13	0	0	0	0	0 + 0 part	0	97.597	1.000	0.00	0.03	0.05	451102	3823579	209796	196593	95464	95464	6
Acinetobacter_A1	60	25000	0.0	Unicycler (conservative)	3	174	45	34	31	28	22	3831264	3820370	3796948	3773358	3724986	3514891	50	451093	3823347	3917739	39.11	39.28	193775	193775	94823	93552	7	7	13	14	0	0	0	0	0 + 0 part	0	97.584	1.000	0.00	0.03	0.10	451093	3823102	193775	193775	94823	93552	7
Acinetobacter_A1	60	25000	0.0	Unicycler (conservative)	4	139	43	32	29	26	20	3831885	3823967	3799442	3775551	3726876	3516698	44	451110	3824663	3917739	39.12	39.28	243838	243838	101861	95470	6	6	12	13	0	0	0	1	0 + 0 part	0	97.618	1.000	0.00	0.08	0.08	451110	3824410	209943	196601	95470	95470	6
Acinetobacter_A1	60	25000	0.0	Unicycler (conservative)	5	141	44	33	30	27	21	3831298	3823140	3798636	3775043	3726640	3516497	45	451102	3823828	3917739	39.11	39.28	209796	196593	95463	95463	6	7	13	13	0	0	0	0	0 + 0 part	0	97.597	1.000	0.00	0.05	0.05	451102	3823579	209796	196593	95463	95463	6
Acinetobacter_A1	60	25000	0.0	SPAdes (scaffolds)	1	112	36	27	25	22	17	3835491	3827587	3806502	3792191	3738477	3551144	36	452143	3827587	3917739	39.12	39.28	271451	271451	165305	165305	6	6	11	11	0	0	0	7	0 + 0 part	0	97.656	1.000	3.14	3.32	0.71	452143	3827251	240902	240902	113963	109116	6
Acinetobacter_A1	60	25000	0.0	SPAdes (scaffolds)	2	88	34	24	22	20	16	3836282	3829035	3804742	3790431	3748589	3608901	36	483128	3830369	3917739	39.13	39.28	276261	271451	166526	166526	5	6	10	10	0	0	0	7	0 + 0 part	0	97.723	1.000	7.31	3.11	0.29	483000	3829790	240962	240962	138573	113963	6
Acinetobacter_A1	60	25000	0.0	SPAdes (scaffolds)	3	106	34	24	22	20	16	3835130	3828618	3805462	3791151	3749309	3609621	34	452497	3828618	3917739	39.13	39.28	276201	271451	189987	189987	5	6	10	10	0	0	0	6	0 + 0 part	0	97.682	1.000	6.63	3.27	0.63	452497	3828056	240811	240811	138897	138897	6
Acinetobacter_A1	60	25000	0.0	SPAdes (scaffolds)	4	90	35	26	24	22	19	3835210	3827906	3804881	3790570	3748728	3634940	36	450854	3828571	3917739	39.13	39.28	258893	258893	159219	159219	6	6	11	11	0	0	0	5	0 + 0 part	0	97.684	1.000	2.87	3.87	0.39	450854	3828128	191597	191597	109116	109116	7
Acinetobacter_A1	60	25000	0.0	SPAdes (scaffolds)	5	90	39	28	26	23	17	3835229	3829009	3803703	3789392	3737062	3518399	40	451393	3829641	3917739	39.13	39.28	271451	271451	165305	159219	6	6	11	12	0	0	0	6	0 + 0 part	0	97.708	1.000	5.51	3.00	0.37	451393	3829140	240902	193791	113963	112830	6
Acinetobacter_A1	60	25000	0.0	SPAdes (contigs)	1	117	41	31	29	26	20	3835476	3827572	3802426	3788115	3734401	3512750	41	379591	3827572	3917739	39.12	39.28	194951	194951	152645	138668	7	7	12	13	0	0	0	5	0 + 0 part	0	97.661	1.000	0.00	3.37	0.31	379591	3827236	193791	174559	109116	109116	7
Acinetobacter_A1	60	25000	0.0	SPAdes (contigs)	2	93	39	28	26	24	19	3836100	3828853	3800497	3786186	3744344	3570417	41	438090	3830187	3917739	39.13	39.28	209839	209839	159219	138544	6	6	11	12	0	0	0	5	0 + 0 part	0	97.724	1.000	0.00	3.19	0.24	438090	3829878	193791	174540	109116	109116	6
Acinetobacter_A1	60	25000	0.0	SPAdes (contigs)	3	113	39	28	26	24	19	3835838	3828467	3801250	3786939	3745097	3571169	39	437776	3828467	3917739	39.13	39.28	209839	209839	152645	152645	6	6	12	12	0	0	0	4	0 + 0 part	0	97.686	1.000	0.00	3.92	0.26	437776	3828136	194951	193791	138668	113963	6
Acinetobacter_A1	60	25000	0.0	SPAdes (contigs)	4	95	40	30	28	26	22	3835262	3827958	3800869	3786558	3744716	3596611	41	439573	3828623	3917739	39.13	39.28	193791	193791	110500	109116	7	7	13	14	0	0	0	4	0 + 0 part	0	97.686	1.000	0.00	3.81	0.26	439573	3828290	162368	162368	94564	94564	8
Acinetobacter_A1	60	25000	0.0	SPAdes (contigs)	5	96	44	32	30	27	20	3835618	3828958	3799589	3785278	3732948	3484053	45	379915	3829590	3917739	39.13	39.28	193791	193791	138544	138544	7	7	13	13	0	0	0	4	0 + 0 part	0	97.710	1.000	0.00	2.98	0.24	379915	3829227	174559	166526	112830	109258	7
Acinetobacter_A1	60	25000	0.0	SPAdes (before RR)	1	389	88	69	61	45	24	3845716	3801488	3754034	3695222	3435552	2671588	102	379591	3811526	3917739	39.10	39.28	78437	78437	43124	41325	13	13	29	31	0	0	0	0	0 + 0 part	0	97.246	1.000	0.00	0.58	0.03	379591	3811464	78434	78434	43124	41325	13
Acinetobacter_A1	60	25000	0.0	SPAdes (before RR)	2	402	88	69	62	45	24	3846964	3802833	3755486	3706524	3436680	2672250	99	379915	3810945	3917739	39.10	39.28	78546	78546	43124	41325	13	13	29	31	0	0	0	0	0 + 0 part	0	97.232	1.000	0.00	0.55	0.03	379915	3810893	78546	78546	43124	41325	13
Acinetobacter_A1	60	25000	0.0	SPAdes (before RR)	3	383	88	69	62	45	24	3845586	3803190	3755450	3706488	3436722	2672172	100	379837	3811920	3917739	39.10	39.28	78546	78546	43124	41325	13	13	29	31	0	0	0	0	0 + 0 part	0	97.254	1.000	0.00	0.68	0.00	379837	3811868	78546	78546	43124	41325	13
Acinetobacter_A1	60	25000	0.0	SPAdes (before RR)	4	386	88	69	62	45	24	3845485	3803015	3755560	3706598	3436849	2672420	101	379915	3812072	3917739	39.10	39.28	78546	78546	43124	41325	13	13	29	31	0	0	0	0	0 + 0 part	0	97.262	1.000	0.00	0.66	0.03	379915	3812018	78546	78546	43124	41325	13
Acinetobacter_A1	60	25000	0.0	SPAdes (before RR)	5	386	88	69	62	45	24	3845657	3802344	3754942	3705980	3436136	2671706	101	379915	3811658	3917739	39.10	39.28	78546	78546	43124	41325	13	13	29	31	0	0	0	0	0 + 1 part	19	97.251	1.000	0.00	0.42	0.03	379915	3811587	78546	78546	43124	41325	13
Acinetobacter_A1	60	25000	0.0	ABySS (scaffolds)	1	104	26	24	21	20	18	3974469	3964453	3958207	3933196	3915278	3838583	29	483686	3966727	3917739	39.31	39.28	355405	355405	170225	195748	5	5	10	9	0	0	0	3	0 + 0 part	0	99.511	1.017	4.34	4.90	0.33	483686	3966521	355405	355405	144279	144279	5
Acinetobacter_A1	60	25000	0.0	ABySS (scaffolds)	2	104	26	24	21	20	18	3979540	3969524	3963278	3938267	3920349	3843654	29	483687	3971798	3917739	39.33	39.28	355405	355405	170225	195748	5	5	10	9	0	0	0	3	0 + 0 part	0	99.510	1.019	1.26	4.28	0.26	483687	3971688	355405	355405	144279	144279	5
Acinetobacter_A1	60	25000	0.0	ABySS (scaffolds)	3	107	26	24	21	20	17	3972470	3961868	3955622	3930611	3912693	3795445	29	483679	3964142	3917739	39.31	39.28	355405	355405	203261	203261	5	5	9	9	0	0	0	2	0 + 0 part	0	99.458	1.017	1.97	3.95	0.23	483679	3964006	355405	355405	159840	159840	5
Acinetobacter_A1	60	25000	0.0	ABySS (scaffolds)	4	85	27	24	21	20	18	4060300	4054412	4046188	4021177	4001725	3925030	27	451314	4054412	3917739	39.37	39.28	355405	355405	170225	197378	5	5	10	9	1	1	428083	1	0 + 0 part	0	98.710	1.048	4.24	4.24	0.31	451314	4054256	305322	355405	170225	197378	6
Acinetobacter_A1	60	25000	0.0	ABySS (scaffolds)	5	86	26	24	21	20	18	4048966	4042968	4038528	4013517	3990825	3914130	26	678570	4042968	3917739	39.34	39.28	355405	355405	164730	197378	5	5	9	8	2	2	1106624	2	0 + 0 part	0	98.698	1.046	3.09	5.43	0.18	483686	4042858	355405	355405	164730	164730	5
Acinetobacter_A1	60	25000	0.0	ABySS (contigs)	1	108	30	28	25	24	20	3974495	3964479	3958233	3933222	3915304	3762315	33	483686	3966753	3917739	39.31	39.28	355405	355405	113077	144279	5	5	11	10	0	0	0	0	0 + 0 part	0	99.510	1.017	1.82	3.10	0.31	483686	3966498	355405	355405	113077	144279	5
Acinetobacter_A1	60	25000	0.0	ABySS (contigs)	2	108	30	27	24	23	20	3979679	3969663	3959837	3934826	3916908	3803177	33	483687	3971937	3917739	39.33	39.28	355405	355405	144279	144279	5	5	10	10	0	0	0	0	0 + 0 part	0	99.514	1.019	0.00	2.44	0.26	483687	3971877	355405	355405	144279	144279	5
Acinetobacter_A1	60	25000	0.0	ABySS (contigs)	3	110	29	27	24	23	20	3972520	3961918	3955672	3930661	3912743	3795495	32	483679	3964192	3917739	39.31	39.28	355405	355405	144179	144179	5	5	10	10	0	0	0	0	0 + 0 part	0	99.460	1.017	0.05	3.90	0.23	483679	3964132	355405	355405	144179	144179	5
Acinetobacter_A1	60	25000	0.0	ABySS (contigs)	4	91	31	27	24	23	20	4060452	4053551	4041747	4016736	3997284	3883553	32	451314	4054274	3917739	39.37	39.28	305322	355405	141284	144179	6	5	11	10	0	0	0	0	0 + 0 part	0	98.702	1.048	1.78	2.43	0.26	451314	4054019	305322	355405	141284	144179	6
Acinetobacter_A1	60	25000	0.0	ABySS (contigs)	5	90	29	26	23	22	19	4048992	4042300	4034053	4009042	3986350	3872619	30	678570	4042994	3917739	39.34	39.28	355405	355405	141284	144179	5	5	10	9	1	1	678570	1	0 + 0 part	0	98.698	1.046	0.62	3.62	0.16	483686	4042934	355405	355405	141284	144179	5
Acinetobacter_A1	60	25000	0.25	Unicycler (bold)	1	95	20	15	13	12	10	3839329	3834471	3821369	3807185	3787044	3728697	20	1459661	3834471	3917739	39.14	39.28	462298	425609	276043	276043	2	3	5	5	0	0	0	0	0 + 0 part	0	97.868	1.000	0.00	0.10	0.08	1459661	3834222	462298	425609	276043	276043	2
Acinetobacter_A1	60	25000	0.25	Unicycler (bold)	2	87	14	13	11	10	8	3847418	3842792	3841300	3827116	3806975	3748628	14	1459663	3842792	3917739	39.17	39.28	462299	440426	391476	391476	2	3	5	5	0	0	0	0	0 + 0 part	0	98.081	1.000	0.00	0.23	0.05	1459663	3842542	462299	440426	391476	391476	2
Acinetobacter_A1	60	25000	0.25	Unicycler (bold)	3	93	23	16	14	13	11	3844694	3840554	3825172	3810979	3790849	3732509	23	1459653	3840554	3917739	39.15	39.28	518315	518315	208730	196582	2	2	5	6	0	0	0	0	0 + 0 part	0	98.030	1.000	0.00	0.34	0.10	1459653	3840548	518315	518315	208730	196582	2
Acinetobacter_A1	60	25000	0.25	Unicycler (bold)	4	60	24	18	16	15	12	3841720	3838625	3824440	3810264	3790115	3687616	24	1459671	3838625	3917739	39.16	39.28	462306	425940	193795	193795	2	3	6	6	0	0	0	1	0 + 0 part	0	97.974	1.000	0.00	2.29	0.08	1459671	3838368	462306	425940	193795	193795	2
Acinetobacter_A1	60	25000	0.25	Unicycler (bold)	5	96	22	17	15	14	11	3834260	3829489	3816978	3802795	3782653	3680161	22	1459661	3829489	3917739	39.12	39.28	462299	427389	276042	196593	2	3	5	6	0	0	0	0	0 + 0 part	0	97.741	1.000	0.00	0.03	0.05	1459661	3829240	462299	427389	276042	196593	2
Acinetobacter_A1	60	25000	0.25	Unicycler (normal)	1	96	20	15	13	12	10	3839328	3834471	3821368	3807184	3787043	3728696	20	1459661	3834471	3917739	39.14	39.28	462298	425609	276044	276044	2	3	5	5	0	0	0	0	0 + 0 part	0	97.868	1.000	0.00	0.10	0.08	1459661	3834222	462298	425609	276044	276044	2
Acinetobacter_A1	60	25000	0.25	Unicycler (normal)	2	87	14	13	11	10	8	3847417	3842792	3841300	3827116	3806975	3748628	14	1459663	3842792	3917739	39.17	39.28	462299	440426	391476	391476	2	3	5	5	0	0	0	0	0 + 0 part	0	98.081	1.000	0.00	0.23	0.05	1459663	3842542	462299	440426	391476	391476	2
Acinetobacter_A1	60	25000	0.25	Unicycler (normal)	3	103	23	16	14	13	11	3844718	3840549	3825170	3810977	3790847	3732508	23	1459653	3840549	3917739	39.15	39.28	518316	518316	208730	196582	2	2	5	6	0	0	0	0	0 + 0 part	0	98.030	1.000	0.00	0.34	0.10	1459653	3840544	518316	518316	208730	196582	2
Acinetobacter_A1	60	25000	0.25	Unicycler (normal)	4	80	24	18	16	15	12	3841719	3838622	3824438	3810262	3790113	3687615	24	1459671	3838622	3917739	39.16	39.28	462307	425939	193795	193795	2	3	6	6	0	0	0	1	0 + 0 part	0	97.974	1.000	0.00	2.32	0.08	1459671	3838369	462307	425939	193795	193795	2
Acinetobacter_A1	60	25000	0.25	Unicycler (normal)	5	96	22	17	15	14	11	3834260	3829489	3816978	3802795	3782653	3680161	22	1459661	3829489	3917739	39.12	39.28	462299	427389	276042	196593	2	3	5	6	0	0	0	0	0 + 0 part	0	97.741	1.000	0.00	0.03	0.05	1459661	3829240	462299	427389	276042	196593	2
Acinetobacter_A1	60	25000	0.25	Unicycler (conservative)	1	130	36	26	23	20	15	3838253	3830362	3806959	3783367	3734964	3568935	37	697831	3831051	3917739	39.13	39.28	345715	345715	180320	155716	5	5	8	9	0	0	0	0	0 + 0 part	0	97.781	1.000	0.00	0.10	0.08	697831	3830801	345715	345715	180320	155716	5
Acinetobacter_A1	60	25000	0.25	Unicycler (conservative)	2	128	35	28	25	23	18	3846267	3838989	3825175	3805594	3767972	3601972	36	451103	3839677	3917739	39.16	39.28	306628	300479	145445	112772	5	6	9	10	0	0	0	0	0 + 0 part	0	98.001	1.000	0.00	0.26	0.05	451103	3839427	306628	300479	145445	112772	5
Acinetobacter_A1	60	25000	0.25	Unicycler (conservative)	3	167	41	30	27	25	20	3842781	3832719	3809293	3785700	3758927	3592970	45	451094	3835015	3917739	39.14	39.28	208729	196584	111272	111272	6	7	12	12	0	0	0	0	0 + 0 part	0	97.889	1.000	0.00	0.03	0.10	451094	3835015	208729	196584	111272	111272	6
Acinetobacter_A1	60	25000	0.25	Unicycler (conservative)	4	131	38	28	25	23	18	3832017	3824239	3801991	3778099	3751043	3584052	39	484019	3824935	3917739	39.12	39.28	275930	275930	111290	111290	5	5	10	10	0	0	0	1	0 + 0 part	0	97.625	1.000	0.00	0.08	0.08	484019	3824682	243838	243838	111290	108660	5
Acinetobacter_A1	60	25000	0.25	Unicycler (conservative)	5	130	41	31	29	26	22	3833245	3826259	3804861	3790676	3742267	3596602	42	451103	3826946	3917739	39.12	39.28	209795	196592	95462	95462	6	7	13	13	0	0	0	0	0 + 0 part	0	97.676	1.000	0.00	0.03	0.05	451103	3826696	209795	196592	95462	95462	6
Acinetobacter_A1	60	25000	0.25	SPAdes	1	117	41	31	29	26	20	3835379	3827475	3802328	3788017	3734303	3512652	41	379591	3827475	3917739	39.12	39.28	194951	194951	152645	138668	7	7	12	13	0	0	0	4	0 + 0 part	0	97.658	1.000	0.00	3.40	0.31	379591	3827139	194951	194951	113963	109116	7
Acinetobacter_A1	60	25000	0.25	SPAdes	2	93	39	28	26	24	19	3836100	3828853	3800497	3786186	3744344	3570417	41	438090	3830187	3917739	39.13	39.28	209839	209839	159219	138544	6	6	11	12	0	0	0	5	0 + 0 part	0	97.724	1.000	0.00	2.87	0.31	438090	3829878	193791	174540	109116	109116	6
Acinetobacter_A1	60	25000	0.25	SPAdes	3	111	38	27	25	23	19	3835728	3828489	3801272	3786961	3745119	3605431	38	437776	3828489	3917739	39.13	39.28	209839	209839	159219	152645	6	6	11	12	0	0	0	4	0 + 0 part	0	97.687	1.000	0.00	3.45	0.26	437776	3828158	196631	194951	138668	113963	6
Acinetobacter_A1	60	25000	0.25	SPAdes	4	88	36	27	25	23	19	3835370	3828670	3805645	3791334	3749492	3601387	37	439573	3829335	3917739	39.13	39.28	271451	271451	151107	138447	6	6	11	12	0	0	0	4	0 + 0 part	0	97.707	1.000	0.00	3.81	0.26	439573	3829004	271451	271451	110500	110500	6
Acinetobacter_A1	60	25000	0.25	SPAdes	5	96	44	32	30	27	20	3835520	3828860	3799491	3785180	3732850	3483955	45	379915	3829492	3917739	39.13	39.28	193791	193791	138544	138544	7	7	13	13	0	0	0	3	0 + 0 part	0	97.710	1.000	0.00	3.32	0.24	379915	3829129	193791	193791	112830	112830	7
Acinetobacter_A1	60	25000	0.25	npScarf	1	24	24	24	23	20	16	3810670	3810670	3810670	3801917	3748203	3605019	24	708803	3810670	3917739	39.05	39.28	299553	276215	165305	152645	4	5	8	9	1	1	557599	4	0 + 0 part	0	97.223	1.000	0.00	3.81	0.87	448155	3810334	260648	260648	138668	138668	6
Acinetobacter_A1	60	25000	0.25	npScarf	2	21	21	21	20	18	15	3819811	3819811	3819811	3811058	3769216	3673677	21	910868	3819811	3917739	39.11	39.28	306674	306674	166526	165305	4	4	8	9	0	0	0	5	0 + 0 part	0	97.478	1.000	0.00	2.62	1.52	874142	3819507	229176	229176	138544	132134	5
Acinetobacter_A1	60	25000	0.25	npScarf	3	22	22	22	21	20	17	3811161	3811161	3811161	3802408	3782262	3686723	22	437776	3811161	3917739	39.07	39.28	209839	209839	191070	191070	6	6	11	11	0	0	0	6	0 + 0 part	0	97.253	1.000	0.00	4.04	1.21	437776	3810629	208818	208818	152645	138719	6
Acinetobacter_A1	60	25000	0.25	npScarf	4	24	24	24	23	21	18	3812971	3812971	3812971	3804218	3762376	3657341	24	547378	3812971	3917739	39.08	39.28	281871	281871	159219	151107	5	5	10	11	1	1	547378	6	0 + 0 part	0	97.056	1.003	0.00	4.76	1.10	483256	3802890	191599	174651	110500	109102	6
Acinetobacter_A1	60	25000	0.25	npScarf	5	26	26	26	25	23	18	3802439	3802439	3802439	3793686	3751844	3577916	26	379915	3802439	3917739	39.03	39.28	300027	271451	162369	159219	6	7	11	12	1	1	313600	3	0 + 0 part	0	97.033	1.000	0.00	4.84	1.82	379915	3802076	199000	199000	151421	114600	7
Acinetobacter_A1	60	25000	0.25	Cerulean	1	0	0	0	0	0	0	0	0	0	0	0	0	0	0	0	0	0	0	0	0	0	0	0	0	0	0	0	0	0	0	0 + 0 part	0	0	0	0	0	0	0	0	0	0	0	0	0
Acinetobacter_A1	60	25000	0.25	Cerulean	2	0	0	0	0	0	0	0	0	0	0	0	0	0	0	0	0	0	0	0	0	0	0	0	0	0	0	0	0	0	0	0 + 0 part	0	0	0	0	0	0	0	0	0	0	0	0	0
Acinetobacter_A1	60	25000	0.25	Cerulean	3	0	0	0	0	0	0	0	0	0	0	0	0	0	0	0	0	0	0	0	0	0	0	0	0	0	0	0	0	0	0	0 + 0 part	0	0	0	0	0	0	0	0	0	0	0	0	0
Acinetobacter_A1	60	25000	0.25	Cerulean	4	0	0	0	0	0	0	0	0	0	0	0	0	0	0	0	0	0	0	0	0	0	0	0	0	0	0	0	0	0	0	0 + 0 part	0	0	0	0	0	0	0	0	0	0	0	0	0
Acinetobacter_A1	60	25000	0.25	Cerulean	5	0	0	0	0	0	0	0	0	0	0	0	0	0	0	0	0	0	0	0	0	0	0	0	0	0	0	0	0	0	0	0 + 0 part	0	0	0	0	0	0	0	0	0	0	0	0	0
Acinetobacter_A1	60	25000	0.5	Unicycler (bold)	1	93	21	16	14	13	11	3839954	3835250	3822738	3808553	3788412	3712356	21	1459663	3835250	3917739	39.14	39.28	494434	427389	276043	276043	2	3	5	5	0	0	0	0	0 + 0 part	0	97.888	1.000	0.00	0.08	0.10	1459663	3835001	494434	427389	276043	276043	2
Acinetobacter_A1	60	25000	0.5	Unicycler (bold)	2	91	18	15	13	13	12	3848581	3843930	3837874	3823690	3823690	3791776	18	1459663	3843930	3917739	39.17	39.28	425610	425610	208739	208739	3	3	6	6	0	0	0	0	0 + 0 part	0	98.110	1.000	0.00	0.13	0.05	1459663	3843681	425610	425610	208739	208739	3
Acinetobacter_A1	60	25000	0.5	Unicycler (bold)	3	88	20	14	12	11	8	3845884	3841795	3827522	3813327	3793196	3690661	20	1459651	3841795	3917739	39.16	39.28	673250	673250	425922	425922	2	2	4	4	0	0	0	0	0 + 0 part	0	98.061	1.000	0.00	0.42	0.10	1459651	3841789	673250	673250	425922	425922	2
Acinetobacter_A1	60	25000	0.5	Unicycler (bold)	4	71	18	12	10	9	7	3855013	3850934	3836620	3822444	3802295	3726089	18	1459669	3850934	3917739	39.18	39.28	832132	832132	690311	690311	2	2	3	3	0	0	0	1	0 + 0 part	0	98.288	1.000	0.00	1.04	0.10	1459669	3850681	690311	690311	425939	425939	2
Acinetobacter_A1	60	25000	0.5	Unicycler (bold)	5	91	19	14	12	11	9	3844920	3840358	3827257	3812894	3792753	3716695	19	1459661	3840358	3917739	39.15	39.28	462299	425610	276105	276105	2	3	5	5	0	0	0	0	0 + 0 part	0	98.018	1.000	0.00	0.10	0.05	1459661	3840109	462299	425610	276105	276105	2
Acinetobacter_A1	60	25000	0.5	Unicycler (normal)	1	95	21	16	14	13	11	3839961	3835193	3822681	3808497	3788356	3712299	21	1459663	3835193	3917739	39.14	39.28	494436	427388	276044	276044	2	3	5	5	0	0	0	0	0 + 0 part	0	97.887	1.000	0.00	0.08	0.10	1459663	3834944	494436	427388	276044	276044	2
Acinetobacter_A1	60	25000	0.5	Unicycler (normal)	2	92	18	15	13	13	12	3848574	3843787	3837875	3823691	3823691	3791775	18	1459661	3843787	3917739	39.17	39.28	462300	425609	208740	208740	2	3	6	6	0	0	0	0	0 + 0 part	0	98.106	1.000	0.00	0.13	0.05	1459661	3843537	462300	425609	208740	208740	2
Acinetobacter_A1	60	25000	0.5	Unicycler (normal)	3	99	20	14	12	11	8	3845897	3841800	3827527	3813333	3793202	3690663	20	1459651	3841800	3917739	39.16	39.28	673250	673250	425921	425921	2	2	4	4	0	0	0	0	0 + 0 part	0	98.062	1.000	0.00	0.42	0.10	1459651	3841794	673250	673250	425921	425921	2
Acinetobacter_A1	60	25000	0.5	Unicycler (normal)	4	87	18	12	10	9	7	3855026	3850863	3836548	3822372	3802223	3726018	18	1459669	3850863	3917739	39.18	39.28	832134	832134	690311	690311	2	2	3	3	0	0	0	1	0 + 0 part	0	98.286	1.000	0.00	1.04	0.10	1459669	3850609	690311	690311	425940	425940	2
Acinetobacter_A1	60	25000	0.5	Unicycler (normal)	5	92	19	14	12	11	9	3844920	3840187	3827086	3812902	3792761	3716702	19	1459661	3840187	3917739	39.15	39.28	462298	425610	276107	276107	2	3	5	5	0	0	0	0	0 + 0 part	0	97.875	1.001	0.00	0.10	0.05	1459661	3839937	462298	425610	276107	276107	2
Acinetobacter_A1	60	25000	0.5	Unicycler (conservative)	1	121	33	24	22	21	18	3839241	3832289	3812667	3798483	3782474	3669893	34	697832	3832978	3917739	39.13	39.28	275692	275692	185185	144907	5	5	9	10	0	0	0	0	0 + 0 part	0	97.830	1.000	0.00	0.08	0.10	697832	3832729	275692	275692	185185	144907	5
Acinetobacter_A1	60	25000	0.5	Unicycler (conservative)	2	115	28	24	20	19	18	3847894	3841040	3834115	3804036	3788026	3756110	29	936987	3841728	3917739	39.17	39.28	276043	276043	137650	137650	4	4	9	9	0	0	0	0	0 + 0 part	0	98.053	1.000	0.00	0.13	0.05	936987	3841478	276043	276043	137650	137650	4
Acinetobacter_A1	60	25000	0.5	Unicycler (conservative)	3	155	34	24	22	21	15	3844161	3834954	3812640	3798446	3782446	3572247	37	518316	3836683	3917739	39.14	39.28	356600	356600	189829	189829	5	5	9	9	0	0	0	0	0 + 0 part	0	97.931	1.000	0.00	0.10	0.10	518316	3836683	356600	356600	189829	189829	5
Acinetobacter_A1	60	25000	0.5	Unicycler (conservative)	4	117	30	22	19	16	14	3853775	3847526	3829806	3805915	3757241	3681035	30	769980	3847526	3917739	39.17	39.28	451130	451130	243836	185191	3	3	6	7	0	0	0	1	0 + 0 part	0	98.201	1.000	0.00	0.39	0.10	743372	3847273	349473	349473	243836	185191	4
Acinetobacter_A1	60	25000	0.5	Unicycler (conservative)	5	122	32	23	20	18	15	3843856	3836651	3815504	3791913	3765122	3652540	32	484010	3836651	3917739	39.14	39.28	354741	354741	209796	209796	5	5	9	9	0	0	0	0	0 + 0 part	0	97.785	1.001	0.00	0.10	0.05	484010	3836401	354741	354741	209796	209796	5
Acinetobacter_A1	60	25000	0.5	SPAdes	1	112	37	28	27	25	20	3836319	3828527	3807442	3798689	3766671	3570981	37	379591	3828527	3917739	39.13	39.28	209760	209760	152645	138668	7	7	12	13	1	1	298810	4	0 + 0 part	0	97.689	1.000	0.00	3.84	0.34	379591	3828191	209760	209760	113963	109116	7
Acinetobacter_A1	60	25000	0.5	SPAdes	2	90	36	27	25	24	19	3844589	3837342	3812859	3798547	3776851	3602937	38	438090	3838676	3917739	39.16	39.28	209839	209839	159207	138544	6	6	11	12	0	0	0	5	0 + 0 part	0	97.943	1.000	0.03	3.26	0.23	438090	3838367	193791	174540	109116	109116	6
Acinetobacter_A1	60	25000	0.5	SPAdes	3	111	38	27	25	23	19	3835728	3828413	3801196	3786885	3745043	3597015	38	437776	3828413	3917739	39.13	39.28	209839	209839	159219	152645	6	6	11	12	0	0	0	4	0 + 0 part	0	97.686	1.000	0.00	3.92	0.26	437776	3828082	194951	193791	138668	113963	6
Acinetobacter_A1	60	25000	0.5	SPAdes	4	92	36	26	24	23	20	3849710	3842076	3814987	3800676	3780530	3658994	37	450854	3842741	3917739	39.17	39.28	258893	258893	138447	138447	6	6	11	11	0	0	0	4	0 + 0 part	0	98.047	1.000	0.00	3.31	0.34	450854	3842408	193791	191597	110500	110500	6
Acinetobacter_A1	60	25000	0.5	SPAdes	5	91	40	29	27	24	18	3835343	3828815	3802677	3788366	3736036	3521381	41	425489	3829447	3917739	39.13	39.28	196631	196631	157893	157893	7	7	12	12	1	1	157893	4	0 + 0 part	0	97.707	1.000	0.00	3.32	0.24	389340	3829084	193791	193791	113963	113963	7
Acinetobacter_A1	60	25000	0.5	npScarf	1	22	22	22	21	19	16	3811527	3811527	3811527	3802774	3770756	3644644	22	708809	3811527	3917739	39.06	39.28	356862	356862	162145	162145	4	4	9	9	0	0	0	5	0 + 0 part	0	97.260	1.000	0.00	4.02	0.87	495670	3811033	271451	271451	159219	159219	5
Acinetobacter_A1	60	25000	0.5	npScarf	2	18	18	18	17	16	16	3817156	3817156	3817156	3808424	3786728	3786728	18	861043	3817156	3917739	39.11	39.28	276296	271451	193791	193791	4	5	9	9	0	0	0	8	0 + 0 part	0	97.371	1.001	0.00	3.93	0.84	483248	3815301	208818	208818	166526	166526	6
Acinetobacter_A1	60	25000	0.5	npScarf	3	21	21	21	20	18	15	3813714	3813714	3813714	3804982	3763140	3649352	21	783011	3813714	3917739	39.06	39.28	327561	327561	165305	159219	4	4	8	9	0	0	0	4	0 + 0 part	0	97.327	1.000	0.00	4.51	1.13	783011	3813511	327534	299907	152645	138668	4
Acinetobacter_A1	60	25000	0.5	npScarf	4	18	18	18	17	16	15	3822809	3822809	3822809	3814074	3793928	3749779	18	743428	3822809	3917739	39.10	39.28	375252	375252	229251	229251	4	4	7	7	0	0	0	7	0 + 0 part	0	97.530	1.000	0.00	5.65	1.47	551831	3821785	229251	191597	132187	110500	5
Acinetobacter_A1	60	25000	0.5	npScarf	5	21	21	21	20	19	16	3813263	3813263	3813263	3804531	3784385	3686330	21	483352	3813263	3917739	39.07	39.28	300027	300027	170846	170846	5	5	10	10	2	1	483352	6	0 + 0 part	0	97.266	1.001	0.00	4.85	1.18	427237	3811251	214783	214783	155921	151421	6
Acinetobacter_A1	60	25000	0.5	Cerulean	1	0	0	0	0	0	0	0	0	0	0	0	0	0	0	0	0	0	0	0	0	0	0	0	0	0	0	0	0	0	0	0 + 0 part	0	0	0	0	0	0	0	0	0	0	0	0	0
Acinetobacter_A1	60	25000	0.5	Cerulean	2	0	0	0	0	0	0	0	0	0	0	0	0	0	0	0	0	0	0	0	0	0	0	0	0	0	0	0	0	0	0	0 + 0 part	0	0	0	0	0	0	0	0	0	0	0	0	0
Acinetobacter_A1	60	25000	0.5	Cerulean	3	0	0	0	0	0	0	0	0	0	0	0	0	0	0	0	0	0	0	0	0	0	0	0	0	0	0	0	0	0	0	0 + 0 part	0	0	0	0	0	0	0	0	0	0	0	0	0
Acinetobacter_A1	60	25000	0.5	Cerulean	4	0	0	0	0	0	0	0	0	0	0	0	0	0	0	0	0	0	0	0	0	0	0	0	0	0	0	0	0	0	0	0 + 0 part	0	0	0	0	0	0	0	0	0	0	0	0	0
Acinetobacter_A1	60	25000	0.5	Cerulean	5	0	0	0	0	0	0	0	0	0	0	0	0	0	0	0	0	0	0	0	0	0	0	0	0	0	0	0	0	0	0	0 + 0 part	0	0	0	0	0	0	0	0	0	0	0	0	0
Acinetobacter_A1	60	25000	1.0	Unicycler (bold)	1	59	9	8	6	6	4	3868049	3865056	3861560	3847198	3847198	3788683	9	1601153	3865056	3917739	39.23	39.28	1459661	1459661	1459661	1459661	2	2	2	2	0	0	0	0	0 + 0 part	0	98.512	1.001	0.00	1.06	0.13	1601153	3865056	1459661	1459661	1459661	1459661	2
Acinetobacter_A1	60	25000	1.0	Unicycler (bold)	2	76	8	8	6	6	5	3866010	3861730	3861730	3847535	3847535	3815620	8	1459661	3861730	3917739	39.22	39.28	856671	856671	680421	680421	2	2	3	3	0	0	0	0	0 + 0 part	0	98.570	1.000	0.00	0.26	0.05	1459661	3861730	856671	856671	680421	680421	2
Acinetobacter_A1	60	25000	1.0	Unicycler (bold)	3	21	16	12	10	9	8	3861525	3860578	3849164	3834970	3814839	3782922	17	1459653	3861094	3917739	39.22	39.28	746497	746497	391467	391467	2	2	4	4	0	0	0	0	0 + 0 part	0	98.535	1.000	0.00	2.41	0.13	1459653	3860849	746497	746497	391467	391467	2
Acinetobacter_A1	60	25000	1.0	Unicycler (bold)	4	37	9	9	7	7	6	3868797	3866694	3866694	3852518	3852518	3820610	9	1459669	3866694	3917739	39.24	39.28	811273	811273	680095	680095	2	2	3	3	0	0	0	1	0 + 0 part	0	98.691	1.000	0.00	3.05	0.10	1459669	3866438	811270	811270	427719	427719	2
Acinetobacter_A1	60	25000	1.0	Unicycler (bold)	5	87	17	13	11	10	9	3853771	3849344	3840769	3826373	3806231	3774316	17	1459661	3849344	3917739	39.18	39.28	494436	425611	276044	276044	2	3	5	5	0	0	0	0	0 + 0 part	0	98.024	1.002	0.00	0.16	0.08	1459661	3849095	494436	425611	276044	276044	2
Acinetobacter_A1	60	25000	1.0	Unicycler (normal)	1	73	9	8	6	6	4	3868057	3864772	3861275	3847091	3847091	3788684	9	1601153	3864772	3917739	39.23	39.28	1459661	1459661	1459661	1459661	2	2	2	2	0	0	0	0	0 + 0 part	0	98.509	1.001	0.00	1.06	0.13	1601153	3864772	1459661	1459661	1459661	1459661	2
Acinetobacter_A1	60	25000	1.0	Unicycler (normal)	2	83	9	8	6	6	5	3866004	3861384	3859605	3845420	3845420	3813505	9	1459661	3861384	3917739	39.22	39.28	856670	856670	680086	680086	2	2	3	3	0	0	0	0	0 + 0 part	0	98.562	1.000	0.00	0.26	0.05	1459661	3861384	856670	856670	680086	680086	2
Acinetobacter_A1	60	25000	1.0	Unicycler (normal)	3	37	16	12	10	9	8	3861522	3860514	3849100	3834906	3814775	3782857	16	1459651	3860514	3917739	39.21	39.28	746496	746496	391467	391467	2	2	4	4	0	0	0	0	0 + 0 part	0	98.533	1.000	0.00	2.41	0.13	1459651	3860270	746496	746496	391467	391467	2
Acinetobacter_A1	60	25000	1.0	Unicycler (normal)	4	54	10	9	7	7	6	3868804	3866575	3864797	3850622	3850622	3818714	10	1459669	3866575	3917739	39.24	39.28	811275	811275	679974	679974	2	2	3	3	0	0	0	1	0 + 0 part	0	98.688	1.000	0.00	3.08	0.10	1459669	3866321	811275	811275	425941	425941	2
Acinetobacter_A1	60	25000	1.0	Unicycler (normal)	5	91	17	13	11	10	9	3853773	3849119	3840544	3826360	3806218	3774302	17	1459661	3849119	3917739	39.18	39.28	494435	425611	276044	276044	2	3	5	5	0	0	0	0	0 + 0 part	0	98.023	1.002	0.00	0.16	0.08	1459661	3848869	494435	425611	276044	276044	2
Acinetobacter_A1	60	25000	1.0	Unicycler (conservative)	1	110	24	19	16	15	12	3865072	3859022	3847578	3827022	3811013	3716086	24	838866	3859022	3917739	39.21	39.28	384596	384596	268415	268415	4	4	6	6	0	0	0	0	0 + 0 part	0	98.362	1.001	0.00	0.21	0.08	838866	3859022	384596	384596	268415	268415	4
Acinetobacter_A1	60	25000	1.0	Unicycler (conservative)	2	92	15	13	11	11	10	3865957	3861093	3857229	3843046	3843046	3811131	15	838867	3861093	3917739	39.22	39.28	613839	613839	425364	425364	3	3	5	5	0	0	0	0	0 + 0 part	0	98.554	1.000	0.00	0.26	0.05	838867	3861093	613839	613839	425364	425364	3
Acinetobacter_A1	60	25000	1.0	Unicycler (conservative)	3	137	28	21	19	17	16	3846107	3839177	3823011	3808816	3771216	3739298	29	1196328	3839854	3917739	39.15	39.28	349453	300469	155706	155706	3	4	8	8	0	0	0	0	0 + 0 part	0	98.006	1.000	0.00	0.16	0.13	1196328	3839610	349453	300469	155706	155706	3
Acinetobacter_A1	60	25000	1.0	Unicycler (conservative)	4	104	19	15	12	12	10	3860460	3854663	3843995	3823438	3823438	3754999	19	800651	3854663	3917739	39.20	39.28	461573	461573	391485	391485	4	4	6	6	0	0	0	1	0 + 0 part	0	98.384	1.000	0.00	0.31	0.10	800651	3854410	438594	438594	391485	391485	4
Acinetobacter_A1	60	25000	1.0	Unicycler (conservative)	5	110	23	17	15	14	12	3853162	3846535	3835193	3821008	3804999	3736561	23	883056	3846535	3917739	39.17	39.28	388476	388476	272420	272420	4	4	7	7	0	0	0	0	0 + 0 part	0	97.957	1.002	0.00	0.16	0.08	883056	3846285	388476	388476	272170	272170	4
Acinetobacter_A1	60	25000	1.0	SPAdes	1	110	34	26	24	22	17	3841005	3833101	3811827	3797516	3763948	3589942	34	756747	3833101	3917739	39.14	39.28	209858	209858	162220	162220	5	5	10	10	0	0	0	4	0 + 0 part	0	97.747	1.001	0.00	2.85	0.50	496868	3832765	194951	194951	162220	159219	6
Acinetobacter_A1	60	25000	1.0	SPAdes	2	85	33	24	22	21	17	3847669	3840671	3818442	3804131	3782432	3652651	35	479379	3842005	3917739	39.17	39.28	327477	327477	162369	162369	5	5	10	10	0	0	0	5	0 + 0 part	0	97.955	1.001	0.00	3.10	0.21	479379	3841948	193791	193791	138544	132132	6
Acinetobacter_A1	60	25000	1.0	SPAdes	3	106	31	22	21	19	14	3837391	3829922	3808559	3799806	3757964	3584097	31	626425	3829922	3917739	39.13	39.28	436118	327522	193791	193791	4	5	8	8	2	2	1062543	5	0 + 0 part	0	97.698	1.001	0.00	2.95	0.71	452497	3829591	277166	193791	158952	138504	5
Acinetobacter_A1	60	25000	1.0	SPAdes	4	90	35	27	25	24	20	3839311	3832007	3811045	3796734	3775038	3635087	36	450854	3832672	3917739	39.14	39.28	258893	258893	138447	138447	6	6	11	11	0	0	0	4	0 + 0 part	0	97.793	1.000	0.00	3.21	0.34	450854	3832339	191597	174651	110500	109116	6
Acinetobacter_A1	60	25000	1.0	SPAdes	5	87	37	27	25	23	20	3850558	3844243	3823467	3809156	3778522	3654251	38	379915	3844875	3917739	39.17	39.28	214845	214845	155721	151421	7	7	12	13	0	0	0	4	0 + 0 part	0	97.854	1.003	0.00	3.21	0.31	379915	3844518	214566	214566	138544	138544	7
Acinetobacter_A1	60	25000	1.0	npScarf	1	12	12	12	11	11	9	3867537	3867537	3867537	3858805	3858805	3798587	12	805875	3867537	3917739	39.21	39.28	541835	541835	396084	396084	3	3	5	5	1	1	805875	12	0 + 0 part	0	98.153	1.006	0.00	8.01	4.81	496157	3847096	260648	260648	167774	165702	6
Acinetobacter_A1	60	25000	1.0	npScarf	2	11	11	11	10	10	9	3861097	3861097	3861097	3852365	3852365	3818126	11	838363	3861097	3917739	39.23	39.28	613966	613966	327529	327529	3	3	5	5	3	2	1273702	7	0 + 0 part	0	98.372	1.002	0.00	9.21	3.27	507674	3854672	327529	327529	174464	174464	5
Acinetobacter_A1	60	25000	1.0	npScarf	3	9	9	9	8	7	7	3836878	3836878	3836878	3828146	3808000	3808000	9	2224955	3836878	3917739	39.11	39.28	2224955	2224955	391560	391560	1	1	3	3	3	1	2224955	8	0 + 0 part	0	97.806	1.001	0.00	5.45	1.17	1487548	3833066	391560	391560	264388	174540	3
Acinetobacter_A1	60	25000	1.0	npScarf	4	13	13	13	12	12	12	3840368	3840368	3840368	3831636	3831636	3831636	13	678426	3840368	3917739	39.18	39.28	465920	465920	375252	375252	4	4	6	6	2	2	1173035	8	0 + 0 part	0	97.841	1.002	0.00	5.87	2.09	450874	3833987	240905	240905	162332	162332	6
Acinetobacter_A1	60	25000	1.0	npScarf	5	14	14	14	13	11	11	3834469	3834469	3834469	3825737	3795103	3795103	14	1176416	3834469	3917739	39.13	39.28	425491	425491	272473	272473	3	3	6	6	0	0	0	6	0 + 0 part	0	97.745	1.001	0.00	7.76	4.26	1176416	3829949	385383	300027	197690	197690	3
Acinetobacter_A1	60	25000	1.0	Cerulean	1	0	0	0	0	0	0	0	0	0	0	0	0	0	0	0	0	0	0	0	0	0	0	0	0	0	0	0	0	0	0	0 + 0 part	0	0	0	0	0	0	0	0	0	0	0	0	0
Acinetobacter_A1	60	25000	1.0	Cerulean	2	0	0	0	0	0	0	0	0	0	0	0	0	0	0	0	0	0	0	0	0	0	0	0	0	0	0	0	0	0	0	0 + 0 part	0	0	0	0	0	0	0	0	0	0	0	0	0
Acinetobacter_A1	60	25000	1.0	Cerulean	3	0	0	0	0	0	0	0	0	0	0	0	0	0	0	0	0	0	0	0	0	0	0	0	0	0	0	0	0	0	0	0 + 0 part	0	0	0	0	0	0	0	0	0	0	0	0	0
Acinetobacter_A1	60	25000	1.0	Cerulean	4	0	0	0	0	0	0	0	0	0	0	0	0	0	0	0	0	0	0	0	0	0	0	0	0	0	0	0	0	0	0	0 + 0 part	0	0	0	0	0	0	0	0	0	0	0	0	0
Acinetobacter_A1	60	25000	1.0	Cerulean	5	0	0	0	0	0	0	0	0	0	0	0	0	0	0	0	0	0	0	0	0	0	0	0	0	0	0	0	0	0	0	0 + 0 part	0	0	0	0	0	0	0	0	0	0	0	0	0
Acinetobacter_A1	60	25000	2.0	Unicycler (bold)	1	47	5	5	4	4	3	3879043	3877056	3877056	3868325	3868325	3836410	5	1949361	3877056	3917739	39.26	39.28	1949361	1459661	1459661	1459661	1	2	2	2	0	0	0	0	0 + 0 part	0	98.962	1.000	0.00	1.88	0.08	1949361	3877056	1949361	1459661	1459661	1459661	1
Acinetobacter_A1	60	25000	2.0	Unicycler (bold)	2	79	9	9	7	7	6	3860339	3855838	3855838	3841654	3841654	3809740	9	1459663	3855838	3917739	39.20	39.28	800644	800644	680207	680207	2	2	3	3	0	0	0	0	0 + 0 part	0	98.414	1.000	0.00	0.29	0.08	1459663	3855589	800644	800644	680207	680207	2
Acinetobacter_A1	60	25000	2.0	Unicycler (bold)	3	70	6	5	4	4	3	3872331	3868765	3867605	3858874	3858874	3826956	6	1939604	3868765	3917739	39.24	39.28	1939604	1459651	1459651	1459651	1	2	2	2	0	0	0	0	0 + 0 part	0	98.750	1.000	0.00	0.57	0.10	1939604	3868765	1939604	1459651	1459651	1459651	1
Acinetobacter_A1	60	25000	2.0	Unicycler (bold)	4	13	5	5	4	4	3	3882446	3881423	3881423	3872692	3872692	3840783	5	1939384	3881423	3917739	39.28	39.28	1459669	1459669	1459669	1459669	2	2	2	2	0	0	0	1	0 + 0 part	0	99.073	1.000	0.00	1.52	0.10	1476180	3881423	1459669	1459669	1459669	463204	2
Acinetobacter_A1	60	25000	2.0	Unicycler (bold)	5	24	9	9	7	7	6	3868251	3866972	3866972	3852575	3852575	3820659	9	1459661	3866972	3917739	39.24	39.28	735971	735971	438625	438625	2	2	4	4	0	0	0	0	0 + 0 part	0	98.553	1.002	0.00	1.66	0.13	1459661	3866723	735722	735722	438625	438625	2
Acinetobacter_A1	60	25000	2.0	Unicycler (normal)	1	47	6	5	4	4	3	3879047	3877056	3875278	3866547	3866547	3834632	6	1949362	3877056	3917739	39.26	39.28	1949362	1459661	1459661	1459661	1	2	2	2	0	0	0	0	0 + 0 part	0	98.962	1.000	0.00	1.88	0.08	1949362	3877056	1949362	1459661	1459661	1459661	1
Acinetobacter_A1	60	25000	2.0	Unicycler (normal)	2	83	10	9	7	7	6	3860343	3855717	3853939	3839754	3839754	3807840	10	1459663	3855717	3917739	39.20	39.28	800642	800642	680085	680085	2	2	3	3	0	0	0	0	0 + 0 part	0	98.411	1.000	0.00	0.29	0.08	1459663	3855467	800642	800642	680085	680085	2
Acinetobacter_A1	60	25000	2.0	Unicycler (normal)	3	81	7	5	4	4	3	3872343	3868765	3865827	3857096	3857096	3825178	7	1939605	3868765	3917739	39.24	39.28	1939605	1459651	1459651	1459651	1	2	2	2	0	0	0	0	0 + 0 part	0	98.750	1.000	0.00	0.54	0.10	1939605	3868765	1939605	1459651	1459651	1459651	1
Acinetobacter_A1	60	25000	2.0	Unicycler (normal)	4	31	6	5	4	4	3	3878215	3876314	3874536	3865805	3865805	3833897	6	1939384	3876314	3917739	39.26	39.28	1939384	1459669	1459669	1459669	1	2	2	2	0	0	0	1	0 + 0 part	0	98.943	1.000	0.00	1.08	0.10	1476179	3876314	1459669	1459669	1459669	463205	2
Acinetobacter_A1	60	25000	2.0	Unicycler (normal)	5	34	9	9	7	7	6	3868257	3866752	3866752	3852568	3852568	3820654	9	1459663	3866752	3917739	39.24	39.28	735970	735970	438627	438627	2	2	4	4	0	0	0	0	0 + 0 part	0	98.553	1.001	0.00	1.66	0.13	1459663	3866503	735721	735721	438627	438627	2
Acinetobacter_A1	60	25000	2.0	Unicycler (conservative)	1	85	14	10	9	8	7	3871454	3867121	3861139	3852408	3841512	3809599	14	1403241	3867121	3917739	39.23	39.28	1078729	1078729	770094	770094	2	2	3	3	0	0	0	0	0 + 0 part	0	98.708	1.000	0.00	0.26	0.08	1403241	3867121	1078729	1078729	770094	770094	2
Acinetobacter_A1	60	25000	2.0	Unicycler (conservative)	2	101	19	14	12	12	10	3860069	3854737	3844006	3829821	3829821	3761384	19	800643	3854737	3917739	39.20	39.28	496150	496150	372875	372875	3	3	6	6	0	0	0	0	0 + 0 part	0	98.357	1.000	0.00	0.18	0.08	800643	3854487	496150	496150	372875	372875	3
Acinetobacter_A1	60	25000	2.0	Unicycler (conservative)	3	112	13	11	9	9	8	3871630	3866662	3861516	3847321	3847321	3815404	13	1005043	3866662	3917739	39.23	39.28	765771	765771	425354	425354	3	3	4	4	0	0	0	0	0 + 0 part	0	98.477	1.002	0.00	0.10	0.10	1005043	3866662	765771	765771	425354	425354	3
Acinetobacter_A1	60	25000	2.0	Unicycler (conservative)	4	97	15	12	9	9	8	3871812	3866560	3860643	3840086	3840086	3808177	15	936995	3866560	3917739	39.23	39.28	619762	619762	300489	300489	3	3	5	5	0	0	0	1	0 + 0 part	0	98.555	1.001	0.00	0.47	0.10	936995	3866560	463556	463556	300489	300489	3
Acinetobacter_A1	60	25000	2.0	Unicycler (conservative)	5	91	13	12	10	10	9	3860005	3854566	3852547	3838363	3838363	3806448	14	1291842	3855254	3917739	39.20	39.28	494434	494434	391478	391478	3	3	5	5	0	0	0	0	0 + 0 part	0	98.260	1.001	0.00	0.26	0.08	1291842	3855005	494434	494434	391478	391478	3
Acinetobacter_A1	60	25000	2.0	SPAdes	1	106	33	24	22	20	17	3853226	3846004	3824858	3810547	3768702	3655583	33	439798	3846004	3917739	39.17	39.28	299553	299553	162220	162220	6	6	11	11	0	0	0	4	0 + 0 part	0	98.136	1.000	0.00	2.89	0.31	439798	3845952	194951	194951	159007	153030	7
Acinetobacter_A1	60	25000	2.0	SPAdes	2	74	26	19	17	16	14	3846688	3840827	3824105	3809794	3788098	3718459	27	793178	3841519	3917739	39.17	39.28	426066	426066	194951	194951	4	4	7	7	0	0	0	4	0 + 0 part	0	97.981	1.001	0.00	2.79	0.29	507062	3841215	385382	385382	194951	162331	5
Acinetobacter_A1	60	25000	2.0	SPAdes	3	96	25	19	17	17	14	3856415	3849289	3837464	3823153	3823153	3728513	25	452497	3849289	3917739	39.18	39.28	327522	327522	209741	209741	5	5	9	9	0	0	0	1	0 + 0 part	0	98.157	1.001	0.00	2.11	0.52	452497	3849237	327522	327522	209741	209741	5
Acinetobacter_A1	60	25000	2.0	SPAdes	4	89	35	26	24	23	20	3850926	3843745	3818932	3804621	3784475	3662939	36	439573	3844410	3917739	39.15	39.28	209732	209732	151107	151107	6	6	11	11	0	0	0	2	0 + 0 part	0	98.016	1.001	0.00	2.53	0.36	439573	3844077	206571	206571	138447	138447	6
Acinetobacter_A1	60	25000	2.0	SPAdes	5	75	28	21	19	18	15	3855395	3849658	3832902	3818591	3798445	3699015	29	626177	3850290	3917739	39.19	39.28	327860	327860	196603	193791	5	5	8	9	1	1	626177	2	0 + 0 part	0	98.011	1.003	0.00	3.07	0.31	450919	3849715	264378	264378	190849	174483	6
Acinetobacter_A1	60	25000	2.0	npScarf	1	6	6	6	5	5	5	3878685	3878685	3878685	3869953	3869953	3869953	6	1265110	3878685	3917739	39.27	39.28	1251269	1251269	541042	541042	2	2	3	3	3	1	1251269	11	0 + 0 part	0	98.550	1.005	0.00	6.84	2.51	1004462	3864942	362060	362060	260648	260648	4
Acinetobacter_A1	60	25000	2.0	npScarf	2	10	10	10	9	9	9	3840866	3840866	3840866	3832134	3832134	3832134	10	801394	3840866	3917739	39.19	39.28	523840	523840	391496	373104	3	3	5	6	0	0	0	7	0 + 0 part	0	97.999	1.000	0.00	5.68	3.02	506660	3840044	389340	389340	286491	286491	5
Acinetobacter_A1	60	25000	2.0	npScarf	3	7	7	7	6	6	6	3863066	3863066	3863066	3854334	3854334	3854334	7	1265336	3863066	3917739	39.22	39.28	1181479	1181479	653888	653888	2	2	3	3	1	1	653888	7	0 + 0 part	0	98.492	1.001	0.00	6.82	3.50	772493	3860558	496293	496293	229175	193115	3
Acinetobacter_A1	60	25000	2.0	npScarf	4	10	10	10	9	9	9	3854292	3854292	3854292	3845559	3845559	3845559	10	718944	3854292	3917739	39.19	39.28	628176	628176	425719	300824	3	3	5	6	2	2	1263194	10	0 + 0 part	0	98.334	1.000	0.00	7.01	3.04	483911	3853435	264633	264633	174651	174651	6
Acinetobacter_A1	60	25000	2.0	npScarf	5	8	8	8	7	7	6	3856141	3856141	3856141	3847393	3847393	3821493	8	1264988	3856141	3917739	39.21	39.28	933536	933536	736611	391557	2	2	3	4	3	1	933536	7	0 + 0 part	0	98.300	1.001	0.00	7.27	2.49	768143	3852545	423341	423341	271451	271451	4
Acinetobacter_A1	60	25000	2.0	Cerulean	1	0	0	0	0	0	0	0	0	0	0	0	0	0	0	0	0	0	0	0	0	0	0	0	0	0	0	0	0	0	0	0 + 0 part	0	0	0	0	0	0	0	0	0	0	0	0	0
Acinetobacter_A1	60	25000	2.0	Cerulean	2	0	0	0	0	0	0	0	0	0	0	0	0	0	0	0	0	0	0	0	0	0	0	0	0	0	0	0	0	0	0	0 + 0 part	0	0	0	0	0	0	0	0	0	0	0	0	0
Acinetobacter_A1	60	25000	2.0	Cerulean	3	0	0	0	0	0	0	0	0	0	0	0	0	0	0	0	0	0	0	0	0	0	0	0	0	0	0	0	0	0	0	0 + 0 part	0	0	0	0	0	0	0	0	0	0	0	0	0
Acinetobacter_A1	60	25000	2.0	Cerulean	4	0	0	0	0	0	0	0	0	0	0	0	0	0	0	0	0	0	0	0	0	0	0	0	0	0	0	0	0	0	0	0 + 0 part	0	0	0	0	0	0	0	0	0	0	0	0	0
Acinetobacter_A1	60	25000	2.0	Cerulean	5	0	0	0	0	0	0	0	0	0	0	0	0	0	0	0	0	0	0	0	0	0	0	0	0	0	0	0	0	0	0	0 + 0 part	0	0	0	0	0	0	0	0	0	0	0	0	0
Acinetobacter_A1	60	25000	4.0	Unicycler (bold)	1	47	5	5	4	4	3	3879043	3877056	3877056	3868325	3868325	3836410	5	1949361	3877056	3917739	39.26	39.28	1949361	1459661	1459661	1459661	1	2	2	2	0	0	0	0	0 + 0 part	0	98.962	1.000	0.00	1.86	0.08	1949361	3877056	1949361	1459661	1459661	1459661	1
Acinetobacter_A1	60	25000	4.0	Unicycler (bold)	2	47	5	5	4	4	3	3879045	3877057	3877057	3868326	3868326	3836410	5	1949361	3877057	3917739	39.26	39.28	1949361	1459661	1459661	1459661	1	2	2	2	0	0	0	0	0 + 0 part	0	98.962	1.000	0.00	1.96	0.05	1949361	3877057	1949361	1459661	1459661	1459661	1
Acinetobacter_A1	60	25000	4.0	Unicycler (bold)	3	5	5	4	3	3	2	3887361	3887361	3885813	3877082	3877082	3845163	5	2385512	3887361	3917739	39.30	39.28	2385512	2385512	1459651	1459651	1	1	2	2	0	0	0	0	0 + 0 part	0	99.185	1.000	0.00	2.11	0.10	2385512	3887361	2385512	2385512	1459651	1459651	1
Acinetobacter_A1	60	25000	4.0	Unicycler (bold)	4	4	4	4	3	3	2	3885718	3885718	3885718	3876987	3876987	3845078	4	2385409	3885718	3917739	39.29	39.28	2385409	2385409	1459669	1459669	1	1	2	2	0	0	0	1	0 + 0 part	0	99.183	1.000	0.00	2.57	0.10	1922205	3885718	1459669	1459669	1459669	1459669	2
Acinetobacter_A1	60	25000	4.0	Unicycler (bold)	5	4	4	4	3	3	2	3885832	3885832	3885832	3877101	3877101	3845187	4	2385524	3885832	3917739	39.29	39.28	2385524	2385524	1459663	1459663	1	1	2	2	0	0	0	0	0 + 0 part	0	99.186	1.000	0.00	2.70	0.05	2385524	3885832	2385524	2385524	1459663	1459663	1
Acinetobacter_A1	60	25000	4.0	Unicycler (normal)	1	74	6	5	4	4	3	3871462	3867190	3865412	3856681	3856681	3824766	6	1939496	3867190	3917739	39.23	39.28	1939496	1459661	1459661	1459661	1	2	2	2	0	0	0	0	0 + 0 part	0	98.710	1.000	0.00	0.23	0.08	1939496	3867190	1939496	1459661	1459661	1459661	1
Acinetobacter_A1	60	25000	4.0	Unicycler (normal)	2	47	6	5	4	4	3	3879048	3877057	3875279	3866548	3866548	3834632	6	1949362	3877057	3917739	39.26	39.28	1949362	1459661	1459661	1459661	1	2	2	2	0	0	0	0	0 + 0 part	0	98.962	1.000	0.00	1.96	0.05	1949362	3877057	1949362	1459661	1459661	1459661	1
Acinetobacter_A1	60	25000	4.0	Unicycler (normal)	3	16	5	4	3	3	2	3887361	3886964	3885813	3877082	3877082	3845163	5	2385512	3886964	3917739	39.30	39.28	2385512	2385512	1459651	1459651	1	1	2	2	0	0	0	0	0 + 0 part	0	99.185	1.000	0.00	2.11	0.10	2385512	3886964	2385512	2385512	1459651	1459651	1
Acinetobacter_A1	60	25000	4.0	Unicycler (normal)	4	31	6	5	4	4	3	3878215	3876314	3874536	3865805	3865805	3833897	6	1939384	3876314	3917739	39.26	39.28	1939384	1459669	1459669	1459669	1	2	2	2	0	0	0	1	0 + 0 part	0	98.943	1.000	0.00	1.11	0.10	1476179	3876314	1459669	1459669	1459669	463205	2
Acinetobacter_A1	60	25000	4.0	Unicycler (normal)	5	4	4	4	3	3	2	3885832	3885832	3885832	3877101	3877101	3845187	4	2385524	3885832	3917739	39.29	39.28	2385524	2385524	1459663	1459663	1	1	2	2	0	0	0	0	0 + 0 part	0	99.186	1.000	0.00	2.70	0.05	2385524	3885832	2385524	2385524	1459663	1459663	1
Acinetobacter_A1	60	25000	4.0	Unicycler (conservative)	1	77	8	6	5	5	4	3871466	3867189	3864072	3855341	3855341	3823427	8	1459663	3867189	3917739	39.23	39.28	1168307	1168307	770092	770092	2	2	3	3	0	0	0	0	0 + 0 part	0	98.710	1.000	0.00	0.26	0.08	1459663	3867189	1168307	1168307	770092	770092	2
Acinetobacter_A1	60	25000	4.0	Unicycler (conservative)	2	83	11	8	6	6	5	3871453	3867083	3862200	3848015	3848015	3816100	11	1459661	3867083	3917739	39.23	39.28	857870	857870	856670	856670	2	2	3	3	0	0	0	0	0 + 0 part	0	98.707	1.000	0.00	0.26	0.05	1459661	3867083	857870	857870	856670	856670	2
Acinetobacter_A1	60	25000	4.0	Unicycler (conservative)	3	104	9	7	6	6	5	3871689	3867051	3863192	3854461	3854461	3822544	9	1381555	3867051	3917739	39.23	39.28	1078719	1078719	858892	858892	2	2	3	3	0	0	0	0	0 + 0 part	0	98.706	1.000	0.00	0.23	0.10	1381555	3867051	1078719	1078719	858892	858892	2
Acinetobacter_A1	60	25000	4.0	Unicycler (conservative)	4	79	6	5	4	4	3	3871815	3867089	3865311	3856580	3856580	3824672	6	1939385	3867089	3917739	39.23	39.28	1939385	1459669	1459669	1459669	1	2	2	2	0	0	0	1	0 + 0 part	0	98.707	1.000	0.00	0.31	0.10	1476180	3867089	1459669	1459669	1459669	463205	2
Acinetobacter_A1	60	25000	4.0	Unicycler (conservative)	5	81	10	8	6	6	5	3871469	3866976	3863465	3849281	3849281	3817366	10	1459661	3866976	3917739	39.23	39.28	837644	837644	800643	800643	2	2	3	3	0	0	0	0	0 + 0 part	0	98.521	1.002	0.00	0.23	0.05	1459661	3866726	837644	837644	800643	800643	2
Acinetobacter_A1	60	25000	4.0	SPAdes	1	83	17	13	11	11	11	3853060	3847246	3839413	3825102	3825102	3825102	17	1919068	3847246	3917739	39.17	39.28	673228	673228	440602	440602	2	2	3	3	1	1	1919068	1	0 + 0 part	0	98.104	1.001	0.00	2.42	0.31	1491606	3846942	673228	673228	391063	391063	2
Acinetobacter_A1	60	25000	4.0	SPAdes	2	72	21	17	15	15	12	3850901	3845566	3837974	3823663	3823663	3745581	21	1190099	3845566	3917739	39.18	39.28	426351	426351	300880	300880	3	3	6	6	1	1	498643	3	0 + 0 part	0	98.090	1.001	0.00	1.46	0.62	930224	3845514	327477	327477	165218	165218	4
Acinetobacter_A1	60	25000	4.0	SPAdes	3	82	14	10	9	9	9	3866315	3859987	3852812	3844059	3844059	3844059	14	801185	3859987	3917739	39.21	39.28	673272	673272	299907	299907	3	3	5	5	1	1	626711	1	0 + 0 part	0	98.397	1.001	0.00	2.23	0.65	792651	3859683	638748	638748	297569	297569	3
Acinetobacter_A1	60	25000	4.0	SPAdes	4	63	15	13	11	11	10	3860473	3854394	3849478	3835167	3835167	3792097	16	963341	3855059	3917739	39.20	39.28	426004	426004	271451	271451	3	3	5	5	1	1	946443	1	0 + 0 part	0	98.357	1.000	0.00	3.79	0.23	963341	3854728	426004	426004	271451	271451	4
Acinetobacter_A1	60	25000	4.0	SPAdes	5	65	18	16	14	13	12	3848362	3843220	3836096	3821785	3800089	3773520	18	1049816	3843220	3917739	39.17	39.28	436724	436724	216611	216611	3	3	6	6	1	1	1049816	3	0 + 0 part	0	98.075	1.000	0.00	0.86	0.34	935263	3842863	385382	385382	182751	182751	4
Acinetobacter_A1	60	25000	4.0	npScarf	1	4	4	4	3	3	3	3877824	3877824	3877824	3869092	3869092	3869092	4	2091703	3877824	3917739	39.26	39.28	2091703	2091703	1007082	1007082	1	1	2	2	5	1	2091703	11	0 + 0 part	0	98.704	1.003	0.00	7.63	2.72	1004429	3870719	390896	390896	174557	174557	4
Acinetobacter_A1	60	25000	4.0	npScarf	2	5	5	5	4	4	4	3868598	3868598	3868598	3862876	3862876	3862876	5	2375254	3868598	3917739	39.26	39.28	2375254	2375254	796820	796820	1	1	2	2	6	2	3172074	8	0 + 0 part	0	98.492	1.003	0.00	9.25	4.41	507827	3861961	397018	397018	338723	338723	5
Acinetobacter_A1	60	25000	4.0	npScarf	3	2	2	2	1	1	1	3876767	3876767	3876767	3869980	3869980	3869980	2	3869980	3876767	3917739	39.26	39.28	3869980	3869980	3869980	3869980	1	1	1	1	4	1	3869980	11	0 + 0 part	0	98.587	1.004	0.00	6.19	2.10	989491	3864632	452512	452512	233903	233903	3
Acinetobacter_A1	60	25000	4.0	npScarf	4	3	3	3	2	2	2	3871531	3871531	3871531	3862799	3862799	3862799	3	2898976	3871531	3917739	39.24	39.28	2898976	2898976	963823	963823	1	1	2	2	4	2	3862799	12	0 + 0 part	0	98.508	1.003	0.00	7.31	3.83	552491	3860472	295782	295782	197615	176307	5
Acinetobacter_A1	60	25000	4.0	npScarf	5	4	4	4	3	3	3	3866913	3866913	3866913	3858181	3858181	3858181	4	2726286	3866913	3917739	39.23	39.28	2726286	2726286	859286	859286	1	1	2	2	2	1	2726286	8	0 + 0 part	0	98.621	1.001	0.00	11.39	2.80	961683	3865286	463222	463222	362622	362622	3
Acinetobacter_A1	60	25000	4.0	Cerulean	1	0	0	0	0	0	0	0	0	0	0	0	0	0	0	0	0	0	0	0	0	0	0	0	0	0	0	0	0	0	0	0 + 0 part	0	0	0	0	0	0	0	0	0	0	0	0	0
Acinetobacter_A1	60	25000	4.0	Cerulean	2	0	0	0	0	0	0	0	0	0	0	0	0	0	0	0	0	0	0	0	0	0	0	0	0	0	0	0	0	0	0	0 + 0 part	0	0	0	0	0	0	0	0	0	0	0	0	0
Acinetobacter_A1	60	25000	4.0	Cerulean	3	0	0	0	0	0	0	0	0	0	0	0	0	0	0	0	0	0	0	0	0	0	0	0	0	0	0	0	0	0	0	0 + 0 part	0	0	0	0	0	0	0	0	0	0	0	0	0
Acinetobacter_A1	60	25000	4.0	Cerulean	4	0	0	0	0	0	0	0	0	0	0	0	0	0	0	0	0	0	0	0	0	0	0	0	0	0	0	0	0	0	0	0 + 0 part	0	0	0	0	0	0	0	0	0	0	0	0	0
Acinetobacter_A1	60	25000	4.0	Cerulean	5	0	0	0	0	0	0	0	0	0	0	0	0	0	0	0	0	0	0	0	0	0	0	0	0	0	0	0	0	0	0	0 + 0 part	0	0	0	0	0	0	0	0	0	0	0	0	0
Acinetobacter_A1	60	25000	8.0	Unicycler (bold)	1	7	5	5	4	4	3	3881807	3881595	3881595	3872864	3872864	3840949	5	1944469	3881595	3917739	39.28	39.28	1944469	1459661	1459661	1459661	1	2	2	2	0	0	0	0	0 + 0 part	0	99.077	1.000	0.00	1.80	0.08	1944469	3881595	1944469	1459661	1459661	1459661	1
Acinetobacter_A1	60	25000	8.0	Unicycler (bold)	2	4	4	4	3	3	2	3886159	3886159	3886159	3877428	3877428	3845514	4	2385851	3886159	3917739	39.29	39.28	2385851	2385851	1459663	1459663	1	1	2	2	0	0	0	1	0 + 0 part	0	99.186	1.000	0.00	1.98	0.18	1950470	3886159	1950470	1459663	1459663	1459663	1
Acinetobacter_A1	60	25000	8.0	Unicycler (bold)	3	31	6	5	4	4	3	3878913	3877717	3876557	3867826	3867826	3835908	6	1939604	3877717	3917739	39.26	39.28	1939604	1459651	1459651	1459651	1	2	2	2	0	0	0	0	0 + 0 part	0	98.978	1.000	0.00	0.80	0.10	1939604	3877717	1939604	1459651	1459651	1459651	1
Acinetobacter_A1	60	25000	8.0	Unicycler (bold)	4	4	4	4	3	3	2	3881590	3881590	3881590	3872859	3872859	3840950	4	2381281	3881590	3917739	39.28	39.28	2381281	2381281	1459669	1459669	1	1	2	2	1	1	2381281	1	0 + 0 part	0	99.077	1.000	0.00	2.32	0.10	1481603	3881590	1459669	1459669	1459669	1459669	2
Acinetobacter_A1	60	25000	8.0	Unicycler (bold)	5	5	4	4	3	3	2	3882031	3881704	3881704	3872973	3872973	3841059	4	2381396	3881704	3917739	39.28	39.28	2381396	2381396	1459663	1459663	1	1	2	2	1	1	2381396	0	0 + 0 part	0	99.080	1.000	0.00	2.42	0.05	1944925	3881704	1944925	1459663	1459663	1459663	1
Acinetobacter_A1	60	25000	8.0	Unicycler (normal)	1	31	6	5	4	4	3	3878255	3876418	3874640	3865909	3865909	3833996	6	1939497	3876418	3917739	39.26	39.28	1939497	1459663	1459663	1459663	1	2	2	2	0	0	0	0	0 + 0 part	0	98.945	1.000	0.00	0.72	0.08	1939497	3876418	1939497	1459663	1459663	1459663	1
Acinetobacter_A1	60	25000	8.0	Unicycler (normal)	2	4	4	4	3	3	2	3886159	3886159	3886159	3877428	3877428	3845514	4	2385851	3886159	3917739	39.29	39.28	2385851	2385851	1459663	1459663	1	1	2	2	0	0	0	1	0 + 0 part	0	99.186	1.000	0.00	1.98	0.18	1950470	3886159	1950470	1459663	1459663	1459663	1
Acinetobacter_A1	60	25000	8.0	Unicycler (normal)	3	81	7	5	4	4	3	3872343	3868765	3865827	3857096	3857096	3825178	7	1939605	3868765	3917739	39.24	39.28	1939605	1459651	1459651	1459651	1	2	2	2	0	0	0	0	0 + 0 part	0	98.750	1.000	0.00	0.54	0.10	1939605	3868765	1939605	1459651	1459651	1459651	1
Acinetobacter_A1	60	25000	8.0	Unicycler (normal)	4	70	7	5	4	4	3	3872410	3868630	3865633	3856902	3856902	3824994	7	1939384	3868630	3917739	39.24	39.28	1939384	1459669	1459669	1459669	1	2	2	2	0	0	0	1	0 + 0 part	0	98.746	1.000	0.00	0.98	0.10	1476179	3868630	1459669	1459669	1459669	463205	2
Acinetobacter_A1	60	25000	8.0	Unicycler (normal)	5	74	6	5	4	4	3	3871468	3867191	3865413	3856682	3856682	3824766	6	1939496	3867191	3917739	39.23	39.28	1939496	1459661	1459661	1459661	1	2	2	2	0	0	0	0	0 + 0 part	0	98.710	1.000	0.00	0.23	0.05	1939496	3867191	1939496	1459661	1459661	1459661	1
Acinetobacter_A1	60	25000	8.0	Unicycler (conservative)	1	77	9	7	6	6	5	3871472	3867189	3863677	3854946	3854946	3823033	9	1100362	3867189	3917739	39.23	39.28	1008532	1008532	837644	837644	2	2	3	3	0	0	0	0	0 + 0 part	0	98.672	1.000	0.00	0.23	0.08	1100362	3867189	1008532	1008532	837644	837644	2
Acinetobacter_A1	60	25000	8.0	Unicycler (conservative)	2	7	6	5	4	4	3	3886159	3886153	3884134	3875403	3875403	3843489	6	2383826	3886153	3917739	39.29	39.28	2383826	2383826	1008532	1008532	1	1	2	2	0	0	0	1	0 + 0 part	0	99.185	1.000	0.00	1.98	0.18	1950470	3886153	1950470	1008532	1008532	1008532	1
Acinetobacter_A1	60	25000	8.0	Unicycler (conservative)	3	99	6	5	4	4	3	3871686	3867152	3865142	3856411	3856411	3824493	6	1939488	3867152	3917739	39.23	39.28	1939488	1459651	1459651	1459651	1	2	2	2	0	0	0	0	0 + 0 part	0	98.709	1.000	0.00	0.23	0.10	1939488	3867152	1939488	1459651	1459651	1459651	1
Acinetobacter_A1	60	25000	8.0	Unicycler (conservative)	4	83	9	6	5	5	4	3871813	3867068	3862419	3853688	3853688	3821779	9	1459669	3867068	3917739	39.23	39.28	1078735	1078735	857756	857756	2	2	3	3	0	0	0	1	0 + 0 part	0	98.707	1.000	0.00	0.47	0.10	1459669	3867068	1078735	1078735	463556	463556	2
Acinetobacter_A1	60	25000	8.0	Unicycler (conservative)	5	80	10	8	6	5	4	3869975	3865320	3861809	3847681	3827915	3796000	10	1459663	3865320	3917739	39.22	39.28	1078728	1078728	832245	832245	2	2	3	3	0	0	0	0	0 + 0 part	0	98.662	1.000	0.00	0.23	0.05	1459663	3865320	1078728	1078728	832245	832245	2
Acinetobacter_A1	60	25000	8.0	SPAdes	1	73	7	6	5	5	4	3874723	3868340	3867217	3858464	3858464	3815394	7	1939916	3868340	3917739	39.24	39.28	1939916	769216	654119	654119	1	2	3	3	1	1	654119	0	0 + 0 part	0	98.717	1.000	0.00	2.38	0.52	1939916	3868288	1939916	769216	461009	461009	1
Acinetobacter_A1	60	25000	8.0	SPAdes	2	56	8	6	5	5	4	3869425	3862646	3856997	3848244	3848244	3805174	10	1315215	3863980	3917739	39.22	39.28	1100762	1100762	963092	963092	2	2	3	3	1	1	1315215	2	0 + 0 part	0	98.604	1.000	0.00	3.78	0.52	963092	3863923	865423	865423	449792	449792	3
Acinetobacter_A1	60	25000	8.0	SPAdes	3	73	6	5	4	4	4	3873289	3866626	3865503	3856750	3856750	3856750	6	1476716	3866626	3917739	39.23	39.28	1456520	1456520	1456520	497736	2	2	2	3	0	0	0	1	0 + 0 part	0	98.690	1.000	0.00	2.15	0.70	1456520	3866574	1314279	1314279	497736	497736	2
Acinetobacter_A1	60	25000	8.0	SPAdes	4	73	15	12	10	6	5	3873504	3866141	3857516	3840928	3775891	3736852	16	3268775	3866976	3917739	39.24	39.28	3268775	3268775	3268775	3268775	1	1	1	1	0	0	0	0	0 + 0 part	0	98.702	1.000	0.00	0.44	0.13	3268775	3866924	3268775	3268775	3268775	3268775	1
Acinetobacter_A1	60	25000	8.0	SPAdes	5	80	17	14	11	7	6	3873882	3866574	3857719	3835573	3770441	3731402	17	2404247	3866574	3917739	39.24	39.28	2404247	2404247	859433	859433	1	1	2	2	0	0	0	1	0 + 0 part	0	98.544	1.002	0.00	0.47	0.34	2404247	3866521	2404247	2404247	859433	859433	1
Acinetobacter_A1	60	25000	8.0	npScarf	1	2	2	2	1	1	1	3875880	3875880	3875880	3867148	3867148	3867148	2	3867148	3875880	3917739	39.25	39.28	3867148	3867148	3867148	3867148	1	1	1	1	7	1	3867148	11	0 + 0 part	0	98.624	1.003	0.00	7.61	2.64	716062	3867680	390880	390880	240914	240914	4
Acinetobacter_A1	60	25000	8.0	npScarf	2	2	2	2	1	1	1	3877445	3877445	3877445	3872240	3872240	3872240	2	3872240	3877445	3917739	39.27	39.28	3872240	3872240	3872240	3872240	1	1	1	1	3	1	3872240	13	0 + 0 part	0	98.713	1.003	0.00	8.09	3.03	886404	3869742	454527	454527	389340	389340	4
Acinetobacter_A1	60	25000	8.0	npScarf	3	2	2	1	1	1	1	3871221	3871221	3866550	3866550	3866550	3866550	2	3866550	3871221	3917739	39.26	39.28	3866550	3866550	3866550	3866550	1	1	1	1	4	1	3866550	6	0 + 1 part	48	98.441	1.004	0.00	8.17	2.31	1501983	3858260	686852	686852	389340	389340	2
Acinetobacter_A1	60	25000	8.0	npScarf	4	2	2	2	1	1	1	3878424	3878424	3878424	3869692	3869692	3869692	2	3869692	3878424	3917739	39.26	39.28	3869692	3869692	3869692	3869692	1	1	1	1	3	1	3869692	9	0 + 0 part	0	98.759	1.002	0.00	12.97	4.99	1005398	3871883	663651	663651	306548	306548	3
Acinetobacter_A1	60	25000	8.0	npScarf	5	2	2	2	1	1	1	3883636	3883636	3883636	3874904	3874904	3874904	2	3874904	3883636	3917739	39.28	39.28	3874904	3874904	3874904	3874904	1	1	1	1	3	1	3874904	13	0 + 0 part	0	98.646	1.005	0.00	11.77	6.42	793722	3869653	528745	528745	198243	198243	3
Acinetobacter_A1	60	25000	8.0	Cerulean	1	0	0	0	0	0	0	0	0	0	0	0	0	0	0	0	0	0	0	0	0	0	0	0	0	0	0	0	0	0	0	0 + 0 part	0	0	0	0	0	0	0	0	0	0	0	0	0
Acinetobacter_A1	60	25000	8.0	Cerulean	2	0	0	0	0	0	0	0	0	0	0	0	0	0	0	0	0	0	0	0	0	0	0	0	0	0	0	0	0	0	0	0 + 0 part	0	0	0	0	0	0	0	0	0	0	0	0	0
Acinetobacter_A1	60	25000	8.0	Cerulean	3	0	0	0	0	0	0	0	0	0	0	0	0	0	0	0	0	0	0	0	0	0	0	0	0	0	0	0	0	0	0	0 + 0 part	0	0	0	0	0	0	0	0	0	0	0	0	0
Acinetobacter_A1	60	25000	8.0	Cerulean	4	0	0	0	0	0	0	0	0	0	0	0	0	0	0	0	0	0	0	0	0	0	0	0	0	0	0	0	0	0	0	0 + 0 part	0	0	0	0	0	0	0	0	0	0	0	0	0
Acinetobacter_A1	60	25000	8.0	Cerulean	5	0	0	0	0	0	0	0	0	0	0	0	0	0	0	0	0	0	0	0	0	0	0	0	0	0	0	0	0	0	0	0 + 0 part	0	0	0	0	0	0	0	0	0	0	0	0	0
Acinetobacter_A1	60	25000	16.0	Unicycler (bold)	1	4	4	4	3	3	2	3885831	3885831	3885831	3877100	3877100	3845187	4	2385524	3885831	3917739	39.29	39.28	2385524	2385524	1459663	1459663	1	1	2	2	0	0	0	0	0 + 0 part	0	99.186	1.000	0.00	3.42	0.13	2385524	3885831	2385524	2385524	1459663	1459663	1
Acinetobacter_A1	60	25000	16.0	Unicycler (bold)	2	5	4	4	3	3	2	3886348	3885832	3885832	3877101	3877101	3845187	5	2385524	3886348	3917739	39.29	39.28	2385524	2385524	1459663	1459663	1	1	2	2	0	0	0	0	0 + 0 part	0	99.186	1.000	0.00	2.11	0.05	2385524	3886348	2385524	2385524	1459663	1459663	1
Acinetobacter_A1	60	25000	16.0	Unicycler (bold)	3	7	5	5	4	4	3	3882496	3881464	3881464	3872733	3872733	3840815	6	1944248	3882274	3917739	39.28	39.28	1944248	1459651	1459651	1459651	1	2	2	2	0	0	0	0	0 + 0 part	0	99.074	1.000	0.00	1.29	0.10	1944248	3882274	1944248	1459651	1459651	1459651	1
Acinetobacter_A1	60	25000	16.0	Unicycler (bold)	4	5	4	4	3	3	2	3886033	3885718	3885718	3876987	3876987	3845078	4	2385409	3885718	3917739	39.29	39.28	2385409	2385409	1459669	1459669	1	1	2	2	0	0	0	1	0 + 0 part	0	99.183	1.000	0.00	2.50	0.10	1922205	3885718	1459669	1459669	1459669	1459669	2
Acinetobacter_A1	60	25000	16.0	Unicycler (bold)	5	4	4	4	3	3	2	3881704	3881704	3881704	3872973	3872973	3841059	4	2381396	3881704	3917739	39.28	39.28	2381396	2381396	1459663	1459663	1	1	2	2	1	1	2381396	0	0 + 0 part	0	99.080	1.000	0.00	2.52	0.05	1944925	3881704	1944925	1459663	1459663	1459663	1
Acinetobacter_A1	60	25000	16.0	Unicycler (normal)	1	4	4	4	3	3	2	3885831	3885831	3885831	3877100	3877100	3845187	4	2385524	3885831	3917739	39.29	39.28	2385524	2385524	1459663	1459663	1	1	2	2	0	0	0	0	0 + 0 part	0	99.186	1.000	0.00	3.42	0.13	2385524	3885831	2385524	2385524	1459663	1459663	1
Acinetobacter_A1	60	25000	16.0	Unicycler (normal)	2	13	4	4	3	3	2	3886347	3885831	3885831	3877100	3877100	3845185	4	2385522	3885831	3917739	39.29	39.28	2385522	2385522	1459663	1459663	1	1	2	2	0	0	0	0	0 + 0 part	0	99.186	1.000	0.00	2.11	0.05	2385522	3885831	2385522	2385522	1459663	1459663	1
Acinetobacter_A1	60	25000	16.0	Unicycler (normal)	3	40	7	5	4	4	3	3878915	3877670	3874732	3866001	3866001	3834083	7	1939605	3877670	3917739	39.26	39.28	1939605	1459651	1459651	1459651	1	2	2	2	0	0	0	0	0 + 0 part	0	98.977	1.000	0.00	0.49	0.10	1939605	3877670	1939605	1459651	1459651	1459651	1
Acinetobacter_A1	60	25000	16.0	Unicycler (normal)	4	10	4	4	3	3	2	3886033	3885718	3885718	3876987	3876987	3845078	4	2385409	3885718	3917739	39.29	39.28	2385409	2385409	1459669	1459669	1	1	2	2	0	0	0	1	0 + 0 part	0	99.183	1.000	0.00	2.50	0.10	1922205	3885718	1459669	1459669	1459669	1459669	2
Acinetobacter_A1	60	25000	16.0	Unicycler (normal)	5	57	6	5	4	4	3	3874918	3871954	3870176	3861445	3861445	3829529	7	1944258	3872484	3917739	39.25	39.28	1944258	1459661	1459661	1459661	1	2	2	2	0	0	0	0	0 + 0 part	0	98.845	1.000	0.00	1.37	0.05	1944258	3872484	1944258	1459661	1459661	1459661	1
Acinetobacter_A1	60	25000	16.0	Unicycler (conservative)	1	6	5	4	3	3	2	3885831	3885826	3883806	3875075	3875075	3843162	5	2383499	3885826	3917739	39.29	39.28	2383499	2383499	1459663	1459663	1	1	2	2	0	0	0	0	0 + 0 part	0	99.185	1.000	0.00	3.42	0.13	2383499	3885826	2383499	2383499	1459663	1459663	1
Acinetobacter_A1	60	25000	16.0	Unicycler (conservative)	2	15	5	4	3	3	2	3886347	3885826	3883807	3875076	3875076	3843161	5	2383498	3885826	3917739	39.29	39.28	2383498	2383498	1459663	1459663	1	1	2	2	0	0	0	0	0 + 0 part	0	99.185	1.000	0.00	2.11	0.05	2383498	3885826	2383498	2383498	1459663	1459663	1
Acinetobacter_A1	60	25000	16.0	Unicycler (conservative)	3	105	10	7	6	5	4	3870156	3865246	3860731	3852000	3833276	3801357	10	1459651	3865246	3917739	39.22	39.28	1078719	1078719	837633	837633	2	2	3	3	0	0	0	0	0 + 0 part	0	98.660	1.000	0.00	0.23	0.10	1459651	3865246	1078719	1078719	837633	837633	2
Acinetobacter_A1	60	25000	16.0	Unicycler (conservative)	4	81	7	6	5	5	4	3871826	3867061	3865282	3856551	3856551	3824643	7	1939384	3867061	3917739	39.23	39.28	1939384	963484	963484	496158	1	2	2	3	0	0	0	1	0 + 0 part	0	98.706	1.000	0.00	0.31	0.10	1476179	3867061	963484	963484	496158	463205	2
Acinetobacter_A1	60	25000	16.0	Unicycler (conservative)	5	80	10	7	6	6	4	3871468	3867044	3860407	3851676	3851676	3793604	10	1459663	3867044	3917739	39.23	39.28	1070934	1070934	837643	837643	2	2	3	3	0	0	0	0	0 + 0 part	0	98.668	1.000	0.00	0.23	0.05	1459663	3867044	1070934	1070934	837643	837643	2
Acinetobacter_A1	60	25000	16.0	SPAdes	1	96	14	11	9	5	4	3872961	3864323	3857718	3841130	3775998	3736959	14	3431489	3864323	3917739	39.23	39.28	3431489	3431489	3431489	3431489	1	1	1	1	0	0	0	0	0 + 0 part	0	98.634	1.000	0.00	1.11	0.39	3431489	3864271	3431489	3431489	3431489	3431489	1
Acinetobacter_A1	60	25000	16.0	SPAdes	2	44	5	4	3	3	3	3875484	3871904	3868531	3859778	3859778	3859778	5	1919688	3871904	3917739	39.25	39.28	1777882	1777882	1777882	1777882	2	2	2	2	0	0	0	1	0 + 0 part	0	98.826	1.000	0.00	0.52	0.08	1919688	3871852	1777882	1777882	1777882	1777882	2
Acinetobacter_A1	60	25000	16.0	SPAdes	3	103	14	11	9	5	4	3873651	3864571	3857966	3841378	3776246	3737207	14	3431508	3864571	3917739	39.23	39.28	3431508	3431508	3431508	3431508	1	1	1	1	0	0	0	0	0 + 0 part	0	98.640	1.000	0.00	1.47	0.26	3431508	3864519	3431508	3431508	3431508	3431508	1
Acinetobacter_A1	60	25000	16.0	SPAdes	4	66	13	12	11	7	6	3868770	3863452	3860329	3851576	3807231	3774110	13	1919106	3863452	3917739	39.23	39.28	1314589	1314589	1314589	1314589	2	2	2	2	0	0	0	0	0 + 0 part	0	98.608	1.000	0.00	0.54	0.08	1919106	3863400	1314589	1314589	1314589	1314589	2
Acinetobacter_A1	60	25000	16.0	SPAdes	5	46	4	3	2	2	2	3873429	3869064	3865941	3857188	3857188	3857188	4	3431660	3869064	3917739	39.24	39.28	3431660	3431660	3431660	3431660	1	1	1	1	1	1	3431660	0	0 + 0 part	0	98.723	1.000	0.00	3.59	0.34	1973320	3868986	1973320	1973320	1458340	1458340	1
Acinetobacter_A1	60	25000	16.0	npScarf	1	2	2	2	1	1	1	3873082	3873082	3873082	3864350	3864350	3864350	2	3864350	3873082	3917739	39.25	39.28	3864350	3864350	3864350	3864350	1	1	1	1	6	1	3864350	9	0 + 0 part	0	98.550	1.003	0.00	6.79	2.62	1004445	3864185	686861	686861	234106	234106	3
Acinetobacter_A1	60	25000	16.0	npScarf	2	2	2	2	1	1	1	3885002	3885002	3885002	3876270	3876270	3876270	2	3876270	3885002	3917739	39.29	39.28	3876270	3876270	3876270	3876270	1	1	1	1	10	1	3876270	9	0 + 0 part	0	98.685	1.005	0.00	13.42	7.42	686839	3874762	483070	483070	389340	389340	4
Acinetobacter_A1	60	25000	16.0	npScarf	3	2	2	2	1	1	1	3881041	3881041	3881041	3872309	3872309	3872309	2	3872309	3881041	3917739	39.25	39.28	3872309	3872309	3872309	3872309	1	1	1	1	3	1	3872309	10	0 + 0 part	0	98.706	1.004	0.00	5.43	2.09	1487589	3868192	686699	686699	395122	395122	2
Acinetobacter_A1	60	25000	16.0	npScarf	4	2	2	2	1	1	1	3873993	3873993	3873993	3865261	3865261	3865261	2	3865261	3873993	3917739	39.25	39.28	3865261	3865261	3865261	3865261	1	1	1	1	5	1	3865261	10	0 + 0 part	0	98.590	1.003	0.00	8.41	2.95	686864	3864086	450861	450861	286543	286543	4
Acinetobacter_A1	60	25000	16.0	npScarf	5	2	2	2	1	1	1	3884071	3884071	3884071	3875339	3875339	3875339	2	3875339	3884071	3917739	39.29	39.28	3875339	3875339	3875339	3875339	1	1	1	1	5	1	3875339	7	0 + 0 part	0	98.745	1.004	0.00	7.63	1.89	962026	3874556	638023	638023	528765	528765	3
Acinetobacter_A1	60	25000	16.0	Cerulean	1	0	0	0	0	0	0	0	0	0	0	0	0	0	0	0	0	0	0	0	0	0	0	0	0	0	0	0	0	0	0	0 + 0 part	0	0	0	0	0	0	0	0	0	0	0	0	0
Acinetobacter_A1	60	25000	16.0	Cerulean	2	0	0	0	0	0	0	0	0	0	0	0	0	0	0	0	0	0	0	0	0	0	0	0	0	0	0	0	0	0	0	0 + 0 part	0	0	0	0	0	0	0	0	0	0	0	0	0
Acinetobacter_A1	60	25000	16.0	Cerulean	3	0	0	0	0	0	0	0	0	0	0	0	0	0	0	0	0	0	0	0	0	0	0	0	0	0	0	0	0	0	0	0 + 0 part	0	0	0	0	0	0	0	0	0	0	0	0	0
Acinetobacter_A1	60	25000	16.0	Cerulean	4	0	0	0	0	0	0	0	0	0	0	0	0	0	0	0	0	0	0	0	0	0	0	0	0	0	0	0	0	0	0	0 + 0 part	0	0	0	0	0	0	0	0	0	0	0	0	0
Acinetobacter_A1	60	25000	16.0	Cerulean	5	0	0	0	0	0	0	0	0	0	0	0	0	0	0	0	0	0	0	0	0	0	0	0	0	0	0	0	0	0	0	0 + 0 part	0	0	0	0	0	0	0	0	0	0	0	0	0
Acinetobacter_A1	75	10000	0.0	Unicycler (bold)	1	99	24	18	16	15	12	3832555	3827700	3813501	3799317	3779176	3676693	24	1459661	3827700	3917739	39.12	39.28	462298	425610	193787	193787	2	3	6	6	0	0	0	0	0 + 0 part	0	97.695	1.000	0.00	0.00	0.05	1459661	3827450	462298	425610	193787	193787	2
Acinetobacter_A1	75	10000	0.0	Unicycler (bold)	2	91	24	18	16	15	12	3832811	3828173	3813974	3799790	3779649	3677159	24	1459661	3828173	3917739	39.12	39.28	462298	426075	193786	193786	2	3	6	6	0	0	0	0	0 + 0 part	0	97.707	1.000	0.00	0.39	0.08	1459661	3827923	462298	426075	193786	193786	2
Acinetobacter_A1	75	10000	0.0	Unicycler (bold)	3	99	24	18	16	15	12	3832878	3828027	3813828	3799644	3779503	3677015	24	1459661	3828027	3917739	39.12	39.28	462298	425932	193787	193787	2	3	6	6	0	0	0	0	0 + 0 part	0	97.704	1.000	0.00	0.37	0.03	1459661	3827777	462298	425932	193787	193787	2
Acinetobacter_A1	75	10000	0.0	Unicycler (bold)	4	89	24	18	16	15	12	3832494	3828023	3813825	3799641	3779500	3677018	24	1459661	3828023	3917739	39.12	39.28	462298	425932	193787	193787	2	3	6	6	0	0	0	0	0 + 0 part	0	97.704	1.000	0.00	0.18	0.05	1459661	3827773	462298	425932	193787	193787	2
Acinetobacter_A1	75	10000	0.0	Unicycler (bold)	5	81	24	18	16	15	12	3833252	3828112	3813927	3799751	3779602	3677110	25	1459671	3829016	3917739	39.13	39.28	462307	425940	193795	193795	2	3	6	6	0	0	0	0	0 + 0 part	0	97.729	1.000	0.00	0.34	0.05	1459671	3828763	462307	425940	193795	193795	2
Acinetobacter_A1	75	10000	0.0	Unicycler (normal)	1	99	24	18	16	15	12	3832555	3827700	3813501	3799317	3779176	3676693	24	1459661	3827700	3917739	39.12	39.28	462298	425610	193787	193787	2	3	6	6	0	0	0	0	0 + 0 part	0	97.695	1.000	0.00	0.00	0.05	1459661	3827450	462298	425610	193787	193787	2
Acinetobacter_A1	75	10000	0.0	Unicycler (normal)	2	95	24	18	16	15	12	3832826	3828185	3813987	3799803	3779662	3677173	24	1459661	3828185	3917739	39.12	39.28	462298	426088	193787	193787	2	3	6	6	0	0	0	0	0 + 0 part	0	97.708	1.000	0.00	0.39	0.08	1459661	3827931	462298	426084	193787	193787	2
Acinetobacter_A1	75	10000	0.0	Unicycler (normal)	3	102	24	18	16	15	12	3832878	3828025	3813826	3799642	3779501	3677013	24	1459661	3828025	3917739	39.12	39.28	462298	425932	193787	193787	2	3	6	6	0	0	0	0	0 + 0 part	0	97.704	1.000	0.00	0.37	0.03	1459661	3827776	462298	425932	193787	193787	2
Acinetobacter_A1	75	10000	0.0	Unicycler (normal)	4	92	24	18	16	15	12	3832485	3828021	3813823	3799639	3779498	3677015	24	1459661	3828021	3917739	39.12	39.28	462298	425932	193786	193786	2	3	6	6	0	0	0	0	0 + 0 part	0	97.704	1.000	0.00	0.18	0.05	1459661	3827772	462298	425932	193786	193786	2
Acinetobacter_A1	75	10000	0.0	Unicycler (normal)	5	87	24	18	16	15	12	3833266	3828115	3813930	3799754	3779605	3677112	25	1459671	3829018	3917739	39.13	39.28	462307	425940	193794	193794	2	3	6	6	0	0	0	0	0 + 0 part	0	97.729	1.000	0.00	0.34	0.05	1459671	3828764	462307	425940	193794	193794	2
Acinetobacter_A1	75	10000	0.0	Unicycler (conservative)	1	141	44	33	30	27	21	3831293	3823133	3798629	3775036	3726633	3516498	45	451102	3823821	3917739	39.11	39.28	209796	196593	95464	95464	6	7	13	13	0	0	0	0	0 + 0 part	0	97.596	1.000	0.00	0.00	0.05	451102	3823572	209796	196593	95464	95464	6
Acinetobacter_A1	75	10000	0.0	Unicycler (conservative)	2	141	44	33	30	27	21	3831296	3823137	3798633	3775040	3726637	3516497	45	451102	3823825	3917739	39.11	39.28	209796	196593	95463	95463	6	7	13	13	0	0	0	0	0 + 0 part	0	97.596	1.000	0.00	0.05	0.08	451102	3823576	209796	196593	95463	95463	6
Acinetobacter_A1	75	10000	0.0	Unicycler (conservative)	3	147	44	33	30	27	21	3831418	3823147	3798642	3775049	3726644	3516506	45	451102	3823836	3917739	39.11	39.28	209796	196594	95464	95464	6	7	13	13	0	0	0	0	0 + 0 part	0	97.597	1.000	0.00	0.03	0.03	451102	3823586	209796	196594	95464	95464	6
Acinetobacter_A1	75	10000	0.0	Unicycler (conservative)	4	136	44	33	30	27	21	3831115	3823124	3798620	3775028	3726626	3516491	45	451102	3823812	3917739	39.11	39.28	209797	196593	95463	95463	6	7	13	13	0	0	0	0	0 + 0 part	0	97.596	1.000	0.00	0.00	0.05	451102	3823563	209797	196593	95463	95463	6
Acinetobacter_A1	75	10000	0.0	Unicycler (conservative)	5	134	44	33	30	27	21	3831781	3823931	3799401	3775509	3726833	3516663	45	451110	3824627	3917739	39.12	39.28	209805	196600	95470	95470	6	7	13	13	0	0	0	0	0 + 0 part	0	97.617	1.000	0.00	0.00	0.05	451110	3824374	209805	196600	95470	95470	6
Acinetobacter_A1	75	10000	0.0	SPAdes (scaffolds)	1	87	34	25	23	21	17	3834799	3828241	3804564	3790253	3748411	3596236	37	483522	3830328	3917739	39.13	39.28	271451	271451	166526	165305	6	6	10	11	0	0	0	6	0 + 0 part	0	97.718	1.001	5.30	2.35	0.39	483522	3829755	240902	240902	138668	138668	6
Acinetobacter_A1	75	10000	0.0	SPAdes (scaffolds)	2	88	37	27	25	23	19	3834805	3828297	3803701	3789390	3747548	3607860	40	483545	3830050	3917739	39.13	39.28	258893	258893	159219	109258	6	6	10	11	0	0	0	5	0 + 0 part	0	97.715	1.000	3.94	4.44	0.24	483545	3829603	196686	196686	93712	93712	6
Acinetobacter_A1	75	10000	0.0	SPAdes (scaffolds)	3	83	34	25	23	21	17	3834806	3827659	3804268	3789957	3748115	3608427	37	483545	3829746	3917739	39.13	39.28	271451	271451	166775	165305	6	6	10	11	0	0	0	7	0 + 0 part	0	97.712	1.000	1.57	3.50	0.29	483545	3829415	240902	240902	113963	113963	6
Acinetobacter_A1	75	10000	0.0	SPAdes (scaffolds)	4	88	33	24	22	20	16	3834939	3827728	3804708	3790397	3748555	3596380	36	450919	3829986	3917739	39.13	39.28	276201	271451	190021	190021	5	6	10	10	0	0	0	5	0 + 0 part	0	97.726	1.000	0.94	3.81	0.37	450919	3829655	240902	240902	159219	138573	6
Acinetobacter_A1	75	10000	0.0	SPAdes (scaffolds)	5	84	33	24	22	20	16	3834606	3826873	3803502	3789191	3747349	3608417	36	451114	3829338	3917739	39.13	39.28	276201	271451	190076	190076	5	6	10	10	0	0	0	6	0 + 0 part	0	97.694	1.001	7.68	2.64	0.31	451114	3828743	198960	198960	159219	159219	6
Acinetobacter_A1	75	10000	0.0	SPAdes (contigs)	1	92	39	29	27	25	20	3834702	3828144	3800405	3786094	3744252	3557838	42	438261	3830231	3917739	39.13	39.28	209858	193791	151592	151592	6	7	12	12	0	0	0	4	0 + 0 part	0	97.717	1.001	0.00	3.27	0.29	438261	3829826	193791	174559	138668	113963	6
Acinetobacter_A1	75	10000	0.0	SPAdes (contigs)	2	94	41	30	28	26	21	3835583	3828198	3799541	3785230	3743388	3569383	44	479539	3829951	3917739	39.13	39.28	209858	209858	93712	93712	6	6	12	12	0	0	0	5	0 + 0 part	0	97.715	1.000	0.00	3.97	0.21	479539	3829615	191597	191597	88481	78050	6
Acinetobacter_A1	75	10000	0.0	SPAdes (contigs)	3	87	38	28	26	24	19	3834855	3827708	3800256	3785945	3744103	3570098	41	479539	3829795	3917739	39.13	39.28	209858	209858	159219	159219	6	6	11	11	0	0	0	5	0 + 0 part	0	97.713	1.000	0.00	3.84	0.18	479539	3829464	193791	193791	113963	109258	6
Acinetobacter_A1	75	10000	0.0	SPAdes (contigs)	4	93	38	28	26	24	19	3835067	3827856	3800774	3786463	3744621	3558105	41	438090	3830114	3917739	39.13	39.28	209858	209858	159219	151421	6	6	11	12	0	0	0	4	0 + 0 part	0	97.724	1.000	0.00	3.13	0.24	438090	3829783	194951	193791	138544	113963	6
Acinetobacter_A1	75	10000	0.0	SPAdes (contigs)	5	88	37	27	25	23	18	3834358	3826625	3799190	3784879	3743037	3569865	40	451114	3829090	3917739	39.13	39.28	209834	209834	159219	159219	6	6	11	11	0	0	0	4	0 + 0 part	0	97.695	1.000	0.00	2.69	0.21	451114	3828731	194951	194951	138447	113963	6
Acinetobacter_A1	75	10000	0.0	SPAdes (before RR)	1	380	88	69	62	45	24	3844657	3802999	3755258	3706296	3436532	2671628	104	379915	3814007	3917739	39.11	39.28	78546	78546	43124	41325	13	13	29	31	0	0	0	0	0 + 0 part	0	97.304	1.000	0.00	1.31	0.03	379915	3813948	78546	78546	43124	41325	13
Acinetobacter_A1	75	10000	0.0	SPAdes (before RR)	2	380	88	69	62	45	24	3844970	3802680	3755228	3706266	3436551	2672121	102	379786	3812603	3917739	39.10	39.28	78546	78546	43124	41325	13	13	29	31	0	0	0	0	0 + 0 part	0	97.272	1.000	0.00	1.08	0.03	379786	3812546	78546	78546	43124	41325	13
Acinetobacter_A1	75	10000	0.0	SPAdes (before RR)	3	377	88	69	62	45	24	3844605	3803233	3755603	3706641	3436905	2672250	102	379915	3812981	3917739	39.10	39.28	78546	78546	43124	41325	13	13	29	31	0	0	0	0	0 + 0 part	0	97.282	1.000	0.00	0.87	0.05	379915	3812927	78546	78546	43124	41325	13
Acinetobacter_A1	75	10000	0.0	SPAdes (before RR)	4	377	88	69	62	45	24	3844847	3803103	3755756	3706794	3437058	2672154	104	379915	3814319	3917739	39.10	39.28	78546	78546	43124	41325	13	13	29	31	0	0	0	0	0 + 0 part	0	97.316	1.000	0.00	1.08	0.05	379915	3814265	78546	78546	43124	41325	13
Acinetobacter_A1	75	10000	0.0	SPAdes (before RR)	5	380	88	69	62	45	24	3844441	3802365	3754732	3705770	3436034	2671886	104	379915	3813682	3917739	39.10	39.28	78546	78546	42811	41325	13	13	29	31	0	0	0	0	0 + 0 part	0	97.296	1.000	0.00	1.44	0.03	379915	3813622	78546	78546	42811	41325	13
Acinetobacter_A1	75	10000	0.0	ABySS (scaffolds)	1	105	26	24	21	20	18	3972700	3962542	3956296	3931285	3913367	3836672	29	483679	3964816	3917739	39.31	39.28	355405	355405	170225	195648	5	5	10	9	0	0	0	3	0 + 0 part	0	99.467	1.017	3.13	5.75	0.23	483679	3964706	355405	355405	167833	167833	5
Acinetobacter_A1	75	10000	0.0	ABySS (scaffolds)	2	103	25	23	20	19	16	3967202	3957186	3950940	3925929	3908011	3790536	28	483684	3959460	3917739	39.30	39.28	356336	356336	227317	227317	5	5	8	8	1	1	449988	2	0 + 0 part	0	99.466	1.016	3.74	2.44	0.31	483684	3958994	355405	355405	159950	159950	5
Acinetobacter_A1	75	10000	0.0	ABySS (scaffolds)	3	105	26	24	21	20	18	3972503	3962345	3956099	3931088	3913170	3836475	29	483684	3964619	3917739	39.31	39.28	355405	355405	170225	195648	5	5	10	9	0	0	0	2	0 + 0 part	0	99.467	1.017	3.71	4.95	0.33	483684	3964463	355405	355405	167571	167571	5
Acinetobacter_A1	75	10000	0.0	ABySS (scaffolds)	4	107	26	24	21	20	17	3973035	3962602	3956356	3931345	3913427	3795952	29	483686	3964876	3917739	39.31	39.28	355405	355405	203255	203255	5	5	9	9	0	0	0	1	0 + 0 part	0	99.471	1.017	5.02	3.16	0.38	483686	3964720	355405	355405	170225	203255	5
Acinetobacter_A1	75	10000	0.0	ABySS (scaffolds)	5	106	27	25	22	21	18	3979936	3969778	3963532	3938521	3920603	3803128	30	483687	3972052	3917739	39.33	39.28	355405	355405	170225	170225	5	5	10	10	0	0	0	0	0 + 0 part	0	99.517	1.019	2.47	3.15	0.31	483687	3971946	355405	355405	170225	170225	5
Acinetobacter_A1	75	10000	0.0	ABySS (contigs)	1	110	31	28	25	24	20	3972789	3962631	3952805	3927794	3909876	3760404	34	483679	3964905	3917739	39.31	39.28	355405	355405	113077	144179	5	5	11	10	0	0	0	0	0 + 0 part	0	99.468	1.017	0.61	3.90	0.21	483679	3964845	355405	355405	113077	144179	5
Acinetobacter_A1	75	10000	0.0	ABySS (contigs)	2	108	30	27	24	23	20	3967291	3957275	3947222	3922211	3904293	3790562	33	483684	3959549	3917739	39.30	39.28	355405	355405	144279	144279	5	5	10	10	0	0	0	0	0 + 0 part	0	99.466	1.016	1.21	2.44	0.28	483684	3959034	355405	355405	144279	144279	5
Acinetobacter_A1	75	10000	0.0	ABySS (contigs)	3	110	31	28	25	24	20	3972592	3962434	3952381	3927370	3909452	3759986	34	483684	3964708	3917739	39.31	39.28	355405	355405	113077	144179	5	5	11	10	0	0	0	0	0 + 0 part	0	99.465	1.017	1.19	3.16	0.28	483684	3964453	355405	355405	113077	144179	5
Acinetobacter_A1	75	10000	0.0	ABySS (contigs)	4	111	30	28	25	24	20	3972945	3962512	3956266	3931255	3913337	3760490	33	483686	3964786	3917739	39.31	39.28	355405	355405	112820	144179	5	5	11	10	0	0	0	0	0 + 0 part	0	99.468	1.017	1.16	3.16	0.31	483686	3964531	355405	355405	112820	144179	5
Acinetobacter_A1	75	10000	0.0	ABySS (contigs)	5	109	30	27	24	23	20	3980012	3969854	3959801	3934790	3916872	3803141	33	483687	3972128	3917739	39.33	39.28	355405	355405	144179	144179	5	5	10	10	0	0	0	0	0 + 0 part	0	99.514	1.019	1.21	3.15	0.26	483687	3971873	355405	355405	144179	144179	5
Acinetobacter_A1	75	10000	0.25	Unicycler (bold)	1	96	21	18	16	16	12	3834049	3829191	3823278	3809094	3809094	3676691	21	1459661	3829191	3917739	39.13	39.28	462299	425611	193787	193787	2	3	6	6	0	0	0	0	0 + 0 part	0	97.733	1.000	0.00	0.00	0.05	1459661	3828942	462299	425611	193787	193787	2
Acinetobacter_A1	75	10000	0.25	Unicycler (bold)	2	91	24	18	16	15	12	3832811	3828173	3813974	3799790	3779649	3677159	24	1459661	3828173	3917739	39.12	39.28	462298	426075	193786	193786	2	3	6	6	0	0	0	0	0 + 0 part	0	97.707	1.000	0.00	0.39	0.08	1459661	3827923	462298	426075	193786	193786	2
Acinetobacter_A1	75	10000	0.25	Unicycler (bold)	3	95	23	17	15	14	12	3838585	3833791	3819592	3805408	3785268	3709210	23	1459661	3833791	3917739	39.14	39.28	494435	425931	193787	193787	2	3	6	6	0	0	0	0	0 + 0 part	0	97.851	1.000	0.00	0.42	0.05	1459661	3833542	494435	425931	193787	193787	2
Acinetobacter_A1	75	10000	0.25	Unicycler (bold)	4	54	19	15	13	12	11	3852294	3850415	3842429	3828245	3808104	3776197	19	1459663	3850415	3917739	39.19	39.28	550462	550462	276044	276044	2	2	5	5	0	0	0	0	0 + 0 part	0	98.194	1.001	0.00	1.64	0.08	1459663	3850095	550462	550462	276044	276044	2
Acinetobacter_A1	75	10000	0.25	Unicycler (bold)	5	48	21	16	14	13	10	3839151	3836848	3823753	3809576	3789426	3686934	21	1459671	3836848	3917739	39.15	39.28	462307	433583	276051	276051	2	3	5	5	0	0	0	0	0 + 0 part	0	97.918	1.000	0.00	0.83	0.05	1459671	3836191	462307	433179	276051	276051	2
Acinetobacter_A1	75	10000	0.25	Unicycler (normal)	1	96	21	18	16	16	12	3834049	3829191	3823278	3809094	3809094	3676691	21	1459661	3829191	3917739	39.13	39.28	462299	425611	193787	193787	2	3	6	6	0	0	0	0	0 + 0 part	0	97.733	1.000	0.00	0.00	0.05	1459661	3828942	462299	425611	193787	193787	2
Acinetobacter_A1	75	10000	0.25	Unicycler (normal)	2	95	24	18	16	15	12	3832826	3828185	3813987	3799803	3779662	3677173	24	1459661	3828185	3917739	39.12	39.28	462298	426088	193787	193787	2	3	6	6	0	0	0	0	0 + 0 part	0	97.708	1.000	0.00	0.39	0.08	1459661	3827931	462298	426084	193787	193787	2
Acinetobacter_A1	75	10000	0.25	Unicycler (normal)	3	100	23	17	15	14	12	3838620	3833767	3819568	3805384	3785244	3709186	23	1459661	3833767	3917739	39.14	39.28	494436	425963	193787	193787	2	3	6	6	0	0	0	0	0 + 0 part	0	97.850	1.000	0.00	0.44	0.05	1459661	3833507	494436	425952	193787	193787	2
Acinetobacter_A1	75	10000	0.25	Unicycler (normal)	4	70	19	15	13	12	11	3852268	3849349	3841363	3827180	3807039	3775132	20	1459663	3849878	3917739	39.18	39.28	550462	550462	276044	276044	2	2	5	5	0	0	0	0	0 + 0 part	0	98.188	1.001	0.00	1.25	0.08	1459663	3849878	550462	550462	276044	276044	2
Acinetobacter_A1	75	10000	0.25	Unicycler (normal)	5	84	21	16	14	13	10	3834358	3829208	3816113	3801937	3781787	3679294	22	1459671	3830112	3917739	39.13	39.28	462306	425939	276051	276051	2	3	5	5	0	0	0	0	0 + 0 part	0	97.757	1.000	0.00	0.44	0.05	1459671	3829858	462306	425939	276051	276051	2
Acinetobacter_A1	75	10000	0.25	Unicycler (conservative)	1	126	35	29	25	23	18	3833476	3826396	3813704	3783741	3750463	3583471	36	697832	3827084	3917739	39.13	39.28	209795	209795	112772	112772	5	5	10	10	0	0	0	0	0 + 0 part	0	97.680	1.000	0.00	0.00	0.05	697832	3826834	209795	209795	112772	112772	5
Acinetobacter_A1	75	10000	0.25	Unicycler (conservative)	2	135	41	31	29	27	21	3831492	3823726	3802656	3788473	3750852	3536909	42	451103	3824415	3917739	39.11	39.28	209795	196592	95462	95462	6	7	13	13	0	0	0	0	0 + 0 part	0	97.612	1.000	0.00	0.05	0.08	451103	3824166	209795	196592	95462	95462	6
Acinetobacter_A1	75	10000	0.25	Unicycler (conservative)	3	142	41	30	27	24	19	3837219	3829126	3804628	3781037	3732632	3548923	42	697831	3829815	3917739	39.13	39.28	209795	196593	108653	108653	5	6	11	11	0	0	0	0	0 + 0 part	0	97.749	1.000	0.00	0.08	0.05	697831	3829566	209795	196593	108653	108653	5
Acinetobacter_A1	75	10000	0.25	Unicycler (conservative)	4	117	33	24	22	21	18	3847796	3841482	3822188	3808004	3790962	3679356	33	451104	3841482	3917739	39.16	39.28	271813	209796	158930	158930	5	6	11	11	0	0	0	0	0 + 0 part	0	97.974	1.001	0.00	0.05	0.08	451104	3841482	271813	209796	158930	158930	5
Acinetobacter_A1	75	10000	0.25	Unicycler (conservative)	5	128	39	30	27	24	19	3832909	3825112	3803949	3780057	3731383	3564399	40	484019	3825809	3917739	39.12	39.28	259244	243838	108660	108660	5	6	11	11	0	0	0	0	0 + 0 part	0	97.647	1.000	0.00	0.13	0.05	484019	3825555	259244	243838	108660	108660	5
Acinetobacter_A1	75	10000	0.25	SPAdes	1	94	39	29	27	25	20	3834863	3828116	3800377	3786066	3744224	3557810	42	438261	3830203	3917739	39.13	39.28	209830	193791	151592	151592	6	7	12	12	0	0	0	4	0 + 0 part	0	97.715	1.001	0.00	3.60	0.29	438261	3829798	193791	174531	138668	113963	6
Acinetobacter_A1	75	10000	0.25	SPAdes	2	94	41	30	28	26	21	3835583	3828198	3799541	3785230	3743388	3569383	44	479539	3829951	3917739	39.13	39.28	209858	209858	93712	93712	6	6	12	12	0	0	0	5	0 + 0 part	0	97.714	1.000	0.00	3.84	0.18	479539	3829615	191597	191597	88481	78050	6
Acinetobacter_A1	75	10000	0.25	SPAdes	3	86	37	27	25	24	20	3840303	3833156	3805704	3791393	3771247	3623811	40	479539	3835243	3917739	39.15	39.28	209858	209858	159004	159004	6	6	11	11	0	0	0	5	0 + 0 part	0	97.854	1.000	0.00	3.70	0.21	479539	3834912	193791	193791	113963	109258	6
Acinetobacter_A1	75	10000	0.25	SPAdes	4	95	39	29	27	25	19	3835177	3827767	3800685	3786374	3744532	3514539	42	438090	3830025	3917739	39.13	39.28	209858	209858	138544	138544	6	6	12	12	0	0	0	4	0 + 0 part	0	97.725	1.000	0.00	3.19	0.26	438090	3829694	193791	193791	122960	113963	6
Acinetobacter_A1	75	10000	0.25	SPAdes	5	88	37	27	25	23	17	3840987	3833254	3805819	3791496	3749654	3532874	40	479539	3835719	3917739	39.15	39.28	276954	209834	155865	155865	5	6	11	11	0	0	0	4	0 + 0 part	0	97.838	1.001	0.00	2.35	0.18	479539	3835360	193791	193791	138447	122960	6
Acinetobacter_A1	75	10000	0.25	npScarf	1	22	22	22	21	20	16	3811314	3811314	3811314	3802561	3778650	3635306	22	886691	3811314	3917739	39.06	39.28	276057	271451	162369	162369	3	4	8	8	0	0	0	5	0 + 0 part	0	97.253	1.000	0.00	3.33	0.73	886691	3810911	271451	193791	138668	138668	3
Acinetobacter_A1	75	10000	0.25	npScarf	2	28	28	28	27	25	20	3794128	3794128	3794128	3785396	3743554	3569549	28	479539	3794128	3917739	39.04	39.28	209858	209858	109258	93712	6	6	11	12	0	0	0	4	0 + 0 part	0	96.825	1.000	0.00	2.90	0.18	479539	3793796	191597	191597	93712	88481	6
Acinetobacter_A1	75	10000	0.25	npScarf	3	21	21	21	20	19	16	3807116	3807116	3807116	3798363	3778217	3665098	21	766988	3807116	3917739	39.07	39.28	391449	391449	165305	165305	4	4	8	8	2	1	539035	4	0 + 0 part	0	97.156	1.000	0.00	4.94	0.84	506344	3806785	271451	271451	138544	113963	5
Acinetobacter_A1	75	10000	0.25	npScarf	4	23	23	23	22	21	18	3819973	3819973	3819973	3811220	3791074	3675420	23	438090	3819973	3917739	39.11	39.28	276209	276209	162220	162220	6	6	11	11	0	0	0	4	0 + 0 part	0	97.491	1.000	0.00	4.03	2.46	438090	3819894	240910	240910	159219	151421	6
Acinetobacter_A1	75	10000	0.25	npScarf	5	22	22	22	21	19	16	3796090	3796090	3796090	3787337	3745495	3648877	22	482877	3796090	3917739	39.04	39.28	327522	327522	193791	190143	5	5	9	10	0	0	0	3	0 + 0 part	0	96.879	1.000	0.00	2.48	0.40	482877	3795733	327522	327522	174535	174535	5
Acinetobacter_A1	75	10000	0.25	Cerulean	1	24	24	24	24	23	23	11543031	11543031	11543031	11543031	11520339	11520339	24	883173	11543031	3917739	38.73	39.28	557937	796060	499933	660701	9	3	15	4	19	19	9803655	2	0 + 0 part	0	98.647	2.987	83.04	4.17	0.52	795361	11532687	495714	495714	355617	495714	12
Acinetobacter_A1	75	10000	0.25	Cerulean	2	29	29	29	29	29	24	5099052	5099052	5099052	5099052	5099052	4873143	29	524464	5099052	3917739	39.13	39.28	253911	396185	149374	244041	7	5	13	8	28	28	5058272	0	0 + 0 part	0	99.420	1.309	0.94	3.16	0.31	483686	5098946	203261	355406	44400	144279	8
Acinetobacter_A1	75	10000	0.25	Cerulean	3	28	28	28	28	28	28	12228934	12228934	12228934	12228934	12228934	12228934	28	871321	12228934	3917739	39.68	39.28	451881	772500	396406	600768	11	3	18	4	44	25	10995920	2	0 + 0 part	0	99.414	3.140	0.59	2.44	0.31	794754	12228828	355617	355618	355617	355618	16
Acinetobacter_A1	75	10000	0.25	Cerulean	4	22	22	22	22	22	22	12706090	12706090	12706090	12706090	12706090	12706090	22	971386	12706090	3917739	39.66	39.28	661350	947382	528841	876408	8	3	14	4	33	17	11533281	2	0 + 0 part	0	98.658	3.287	0.27	4.32	0.36	451313	12706030	355617	387150	164456	355617	17
Acinetobacter_A1	75	10000	0.25	Cerulean	5	27	27	27	27	27	27	11028657	11028657	11028657	11028657	11028657	11028657	27	775188	11028657	3917739	39.57	39.28	404578	647839	328537	504632	10	3	18	5	50	26	10866440	0	0 + 0 part	0	99.432	2.831	0.44	4.36	0.95	483689	11028555	227320	355405	170226	227320	21
Acinetobacter_A1	75	10000	0.5	Unicycler (bold)	1	98	23	17	15	14	12	3838223	3833368	3819169	3804984	3784844	3726504	23	1459661	3833368	3917739	39.14	39.28	462299	425610	196592	196592	2	3	6	6	0	0	0	0	0 + 0 part	0	97.840	1.000	0.00	0.00	0.05	1459661	3833118	462299	425610	196592	196592	2
Acinetobacter_A1	75	10000	0.5	Unicycler (bold)	2	83	17	15	13	12	10	3840303	3835812	3832632	3818448	3798308	3739962	17	1459661	3835812	3917739	39.15	39.28	462299	440426	391477	391477	2	3	5	5	0	0	0	0	0 + 0 part	0	97.902	1.000	0.00	0.60	0.08	1459661	3835562	462299	440426	391477	391477	2
Acinetobacter_A1	75	10000	0.5	Unicycler (bold)	3	82	11	10	8	8	7	3858997	3854414	3852726	3838542	3838542	3806630	11	1459663	3854414	3917739	39.20	39.28	690303	690303	425964	425964	2	2	4	4	0	0	0	0	0 + 0 part	0	98.377	1.000	0.00	0.62	0.05	1459663	3854153	690303	690303	425953	425953	2
Acinetobacter_A1	75	10000	0.5	Unicycler (bold)	4	77	15	13	11	11	8	3852010	3847848	3843034	3828671	3828671	3722678	15	1459661	3847848	3917739	39.18	39.28	682778	682778	391477	391477	2	2	4	4	0	0	0	0	0 + 0 part	0	98.216	1.000	0.00	0.29	0.05	1459661	3847847	682778	682778	391477	391477	2
Acinetobacter_A1	75	10000	0.5	Unicycler (bold)	5	69	14	13	11	11	9	3842210	3837211	3835530	3821353	3821353	3763010	15	1459669	3838114	3917739	39.16	39.28	515497	515497	391485	391485	2	2	5	5	0	0	0	0	0 + 0 part	0	97.961	1.000	0.00	0.55	0.05	1459669	3837861	515497	515497	391485	391485	2
Acinetobacter_A1	75	10000	0.5	Unicycler (normal)	1	98	23	17	15	14	12	3838221	3833366	3819167	3804982	3784842	3726503	23	1459661	3833366	3917739	39.14	39.28	462299	425610	196592	196592	2	3	6	6	0	0	0	0	0 + 0 part	0	97.840	1.000	0.00	0.00	0.05	1459661	3833116	462299	425610	196592	196592	2
Acinetobacter_A1	75	10000	0.5	Unicycler (normal)	2	86	17	15	13	12	10	3840307	3835823	3832642	3818457	3798317	3739970	17	1459661	3835823	3917739	39.15	39.28	462298	440426	391476	391476	2	3	5	5	0	0	0	0	0 + 0 part	0	97.903	1.000	0.00	0.60	0.08	1459661	3835569	462298	440426	391476	391476	2
Acinetobacter_A1	75	10000	0.5	Unicycler (normal)	3	89	11	10	8	8	7	3858969	3854259	3852571	3838388	3838388	3806475	11	1459663	3854259	3917739	39.20	39.28	690304	690304	425932	425932	2	2	4	4	0	0	0	0	0 + 0 part	0	98.373	1.000	0.00	0.60	0.05	1459663	3854009	690304	690304	425932	425932	2
Acinetobacter_A1	75	10000	0.5	Unicycler (normal)	4	82	15	13	11	11	8	3852050	3847649	3842834	3828651	3828651	3722657	15	1459661	3847649	3917739	39.18	39.28	682780	682780	391477	391477	2	2	4	4	0	0	0	0	0 + 0 part	0	98.071	1.001	0.00	0.31	0.05	1459661	3847637	682780	682780	391477	391477	2
Acinetobacter_A1	75	10000	0.5	Unicycler (normal)	5	77	14	13	11	11	9	3842216	3837218	3835537	3821361	3821361	3763018	15	1459669	3838121	3917739	39.16	39.28	515499	515499	391486	391486	2	2	5	5	0	0	0	0	0 + 0 part	0	97.961	1.000	0.00	0.57	0.05	1459669	3837867	515499	515499	391486	391486	2
Acinetobacter_A1	75	10000	0.5	Unicycler (conservative)	1	135	39	28	26	24	19	3837167	3829215	3804713	3790529	3763624	3597601	40	462298	3829903	3917739	39.13	39.28	259236	209796	137651	111282	5	6	10	11	0	0	0	0	0 + 0 part	0	97.752	1.000	0.00	0.00	0.05	462298	3829654	259236	209796	137651	111282	5
Acinetobacter_A1	75	10000	0.5	Unicycler (conservative)	2	123	33	28	24	21	17	3839010	3832100	3823828	3794842	3746438	3602748	33	451104	3832100	3917739	39.14	39.28	368780	368780	158930	158930	5	5	9	9	0	0	0	0	0 + 0 part	0	97.808	1.000	0.00	0.26	0.08	451104	3831850	368780	368780	158930	158930	5
Acinetobacter_A1	75	10000	0.5	Unicycler (conservative)	3	121	28	22	19	18	14	3858325	3851489	3838056	3814352	3791856	3652257	29	793336	3852177	3917739	39.20	39.28	368782	368782	330955	330955	4	4	7	7	0	0	0	0	0 + 0 part	0	98.240	1.001	0.00	0.16	0.05	793336	3851927	368782	368782	330955	330955	4
Acinetobacter_A1	75	10000	0.5	Unicycler (conservative)	4	106	26	23	20	19	17	3851215	3845141	3837999	3818303	3794870	3718818	26	594115	3845141	3917739	39.17	39.28	259237	259237	155716	155716	5	5	9	9	0	0	0	0	0 + 0 part	0	98.008	1.001	0.00	0.10	0.05	594115	3845141	259237	259237	155716	155716	5
Acinetobacter_A1	75	10000	0.5	Unicycler (conservative)	5	103	25	22	19	18	16	3841564	3835469	3830918	3807028	3795992	3737650	26	936996	3836164	3917739	39.16	39.28	391484	391484	180327	180327	4	4	7	7	0	0	0	0	0 + 0 part	0	97.911	1.000	0.00	0.23	0.05	936996	3835910	391484	391484	180327	180327	4
Acinetobacter_A1	75	10000	0.5	SPAdes	1	92	39	29	27	25	20	3834702	3828144	3800405	3786094	3744252	3557838	42	438261	3830231	3917739	39.13	39.28	209858	193791	151592	151592	6	7	12	12	0	0	0	4	0 + 0 part	0	97.716	1.001	0.00	3.71	0.29	438261	3829826	193791	174559	138668	113963	6
Acinetobacter_A1	75	10000	0.5	SPAdes	2	92	40	30	28	27	21	3841240	3833907	3809251	3794928	3774782	3575123	43	479515	3835660	3917739	39.15	39.28	209858	209858	93712	93712	6	6	12	12	0	0	0	4	0 + 0 part	0	97.862	1.000	0.00	3.08	0.34	479515	3835324	191597	191597	88481	78050	6
Acinetobacter_A1	75	10000	0.5	SPAdes	3	83	34	26	24	22	17	3837214	3830067	3806487	3792176	3746571	3572566	37	767290	3832154	3917739	39.13	39.28	209858	209858	159219	159219	5	5	10	10	0	0	0	4	0 + 0 part	0	97.750	1.001	0.00	3.37	0.18	767290	3831823	193791	193791	138544	138544	5
Acinetobacter_A1	75	10000	0.5	SPAdes	4	90	36	26	24	22	18	3836050	3829087	3802005	3787694	3745852	3597723	39	438090	3831345	3917739	39.13	39.28	209858	209858	159219	155865	6	6	11	12	0	0	0	4	0 + 0 part	0	97.757	1.000	0.00	3.55	0.23	438090	3831014	194951	193791	151421	151421	6
Acinetobacter_A1	75	10000	0.5	SPAdes	5	75	34	24	22	20	15	3840285	3834741	3807162	3792851	3751009	3576530	36	525387	3836361	3917739	39.15	39.28	327522	327522	165305	162369	5	5	9	10	0	0	0	4	0 + 0 part	0	97.838	1.001	0.00	2.61	0.21	525385	3836002	271451	194361	159219	159219	5
Acinetobacter_A1	75	10000	0.5	npScarf	1	26	26	26	25	23	19	3800246	3800246	3800246	3791514	3749672	3607551	26	438261	3800246	3917739	39.06	39.28	327978	209858	162369	151592	5	6	10	11	0	0	0	3	0 + 0 part	0	96.976	1.000	0.00	2.42	0.32	438261	3799843	208962	208962	151592	138668	6
Acinetobacter_A1	75	10000	0.5	npScarf	2	23	23	23	22	21	17	3811055	3811055	3811055	3802302	3782156	3660949	23	479539	3811055	3917739	39.10	39.28	327993	327993	190147	165307	5	5	9	10	0	0	0	5	0 + 0 part	0	97.251	1.000	0.00	4.02	0.87	479539	3810724	196632	196632	159219	159219	6
Acinetobacter_A1	75	10000	0.5	npScarf	3	19	19	19	18	18	15	3834369	3834369	3834369	3825637	3825637	3722350	19	766985	3834369	3917739	39.17	39.28	368847	368847	193791	193791	4	4	8	8	0	0	0	5	0 + 0 part	0	97.847	1.000	0.00	4.02	1.17	506341	3834038	242043	242043	166775	166775	6
Acinetobacter_A1	75	10000	0.5	npScarf	4	21	21	21	20	19	17	3819671	3819671	3819671	3810918	3789222	3718764	21	438090	3819671	3917739	39.11	39.28	209858	209858	170821	170821	6	6	11	11	0	0	0	5	0 + 0 part	0	97.477	1.000	0.00	4.71	2.46	438090	3819438	196613	196613	159219	155779	6
Acinetobacter_A1	75	10000	0.5	npScarf	5	18	18	18	17	16	14	3822186	3822186	3822186	3813433	3791737	3739268	18	935361	3822186	3917739	39.13	39.28	395858	327522	193791	193791	3	4	7	7	1	1	626222	5	0 + 0 part	0	97.510	1.001	0.00	4.79	1.07	451798	3821442	271451	221399	174459	165702	5
Acinetobacter_A1	75	10000	0.5	Cerulean	1	29	29	29	29	29	29	13574764	13574764	13574764	13574764	13574764	13574764	29	905400	13574764	3917739	39.56	39.28	483305	806811	430490	778059	11	3	18	4	47	27	13140094	2	0 + 0 part	0	99.274	3.490	0.18	3.16	0.18	483679	13574378	355617	355618	227312	355618	19
Acinetobacter_A1	75	10000	0.5	Cerulean	2	22	22	22	22	22	22	13389498	13389498	13389498	13389498	13389498	13389498	22	1133386	13389498	3917739	39.60	39.28	632724	919308	512394	907951	8	2	14	3	18	17	11492796	4	0 + 0 part	0	98.632	3.465	0.19	4.40	0.52	467999	13389438	467994	467995	451313	467994	15
Acinetobacter_A1	75	10000	0.5	Cerulean	3	23	23	23	23	23	23	6532310	6532310	6532310	6532310	6532310	6532310	23	794754	6532310	3917739	39.91	39.28	307936	589050	235493	312770	7	3	13	6	28	17	4550274	3	0 + 0 part	0	98.665	1.690	135.59	2.35	1.06	794754	6523410	170226	386593	170225	176411	10
Acinetobacter_A1	75	10000	0.5	Cerulean	4	25	25	25	25	25	24	7362865	7362865	7362865	7362865	7362865	7335762	25	645903	7362865	3917739	40.12	39.28	332442	518553	215189	389536	8	4	15	6	21	21	6223944	0	0 + 0 part	0	99.415	1.890	0.62	3.18	0.33	523763	7362759	162218	356340	162217	167833	14
Acinetobacter_A1	75	10000	0.5	Cerulean	5	18	18	18	18	18	18	20343548	20343548	20343548	20343548	20343548	20343548	18	1592001	20343548	3917739	38.46	39.28	1255270	1521029	1217840	1521029	8	2	12	2	29	15	19419590	2	0 + 0 part	0	98.676	5.262	0.35	5.10	0.52	969809	20343444	969807	969809	387150	969808	11
Acinetobacter_A1	75	10000	1.0	Unicycler (bold)	1	93	20	15	13	12	9	3839401	3834597	3821495	3807311	3787170	3684624	20	1459661	3834597	3917739	39.14	39.28	673259	673259	425610	425610	2	2	4	4	0	0	0	0	0 + 0 part	0	97.871	1.000	0.00	0.10	0.05	1459661	3834348	673259	673259	425610	425610	2
Acinetobacter_A1	75	10000	1.0	Unicycler (bold)	2	77	14	12	10	10	9	3855752	3851358	3846546	3832362	3832362	3800448	14	1459661	3851358	3917739	39.19	39.28	673261	673261	426088	426088	2	2	4	4	0	0	0	0	0 + 0 part	0	98.219	1.001	0.00	0.49	0.08	1459661	3851072	673261	673261	426084	426084	2
Acinetobacter_A1	75	10000	1.0	Unicycler (bold)	3	81	11	10	8	8	7	3858609	3854189	3852500	3838100	3838100	3806187	11	1459663	3854189	3917739	39.20	39.28	714913	714913	425963	425963	2	2	4	4	0	0	0	1	0 + 0 part	0	98.378	1.000	0.00	0.70	0.05	1459663	3854178	714913	714913	425952	425952	2
Acinetobacter_A1	75	10000	1.0	Unicycler (bold)	4	52	16	14	12	12	9	3849833	3847718	3842905	3828721	3828721	3740376	16	1459661	3847718	3917739	39.18	39.28	673140	673140	425932	425932	2	2	4	4	0	0	0	1	0 + 0 part	0	98.198	1.000	0.00	1.90	0.05	1459661	3847158	462299	462299	209588	209588	3
Acinetobacter_A1	75	10000	1.0	Unicycler (bold)	5	21	14	13	11	11	8	3855387	3854439	3851322	3837147	3837147	3731162	14	1459671	3854439	3917739	39.20	39.28	518334	518334	332648	332648	2	2	5	5	1	1	438252	0	0 + 0 part	0	98.384	1.000	0.00	1.48	0.05	1459671	3854439	518334	518334	332648	332648	2
Acinetobacter_A1	75	10000	1.0	Unicycler (normal)	1	94	20	15	13	12	9	3839410	3834605	3821503	3807320	3787179	3684631	20	1459661	3834605	3917739	39.14	39.28	673260	673260	425611	425611	2	2	4	4	0	0	0	0	0 + 0 part	0	97.872	1.000	0.00	0.10	0.05	1459661	3834355	673260	673260	425611	425611	2
Acinetobacter_A1	75	10000	1.0	Unicycler (normal)	2	82	14	12	10	10	9	3855737	3851344	3846532	3832348	3832348	3800434	14	1459661	3851344	3917739	39.19	39.28	673261	673261	426075	426075	2	2	4	4	0	0	0	0	0 + 0 part	0	98.218	1.001	0.00	0.49	0.08	1459661	3851062	673261	673261	426075	426075	2
Acinetobacter_A1	75	10000	1.0	Unicycler (normal)	3	87	11	10	8	8	7	3858618	3853965	3852276	3838093	3838093	3806180	11	1459663	3853965	3917739	39.20	39.28	714917	714917	425963	425963	2	2	4	4	0	0	0	1	0 + 0 part	0	98.233	1.001	0.00	0.70	0.05	1459663	3853954	714917	714917	425952	425952	2
Acinetobacter_A1	75	10000	1.0	Unicycler (normal)	4	68	16	14	12	12	9	3849867	3846774	3841962	3827778	3827778	3739436	17	1459661	3847302	3917739	39.18	39.28	673141	673141	425964	425964	2	2	4	4	0	0	0	1	0 + 0 part	0	98.195	1.000	0.00	1.64	0.05	1459661	3847040	462299	462299	209588	209588	3
Acinetobacter_A1	75	10000	1.0	Unicycler (normal)	5	76	14	13	11	11	8	3848884	3843907	3840789	3826612	3826612	3720628	15	1459669	3844811	3917739	39.17	39.28	518332	518332	332648	332648	2	2	5	5	0	0	0	0	0 + 0 part	0	98.138	1.000	0.00	0.44	0.05	1459669	3844811	518332	518332	332648	332648	2
Acinetobacter_A1	75	10000	1.0	Unicycler (conservative)	1	117	31	24	22	21	18	3839047	3832248	3815805	3801620	3782887	3680341	32	496151	3832936	3917739	39.13	39.28	349464	349464	155716	112771	5	5	9	10	0	0	0	0	0 + 0 part	0	97.829	1.000	0.00	0.10	0.05	496151	3832687	349464	349464	155716	112771	5
Acinetobacter_A1	75	10000	1.0	Unicycler (conservative)	2	109	23	20	18	17	14	3855224	3849354	3842210	3828026	3805528	3705336	23	793335	3849354	3917739	39.19	39.28	462298	462298	219416	209796	4	4	7	8	0	0	0	0	0 + 0 part	0	98.167	1.001	0.00	0.16	0.08	793335	3849072	462298	462298	219416	209796	4
Acinetobacter_A1	75	10000	1.0	Unicycler (conservative)	3	114	23	18	15	14	12	3857906	3851836	3841521	3817930	3807147	3738711	23	793336	3851836	3917739	39.20	39.28	460533	460533	373701	373701	4	4	6	6	0	0	0	1	0 + 0 part	0	98.179	1.001	0.00	0.34	0.05	793336	3851836	394549	394549	373701	373701	4
Acinetobacter_A1	75	10000	1.0	Unicycler (conservative)	4	104	25	22	19	17	14	3846054	3839967	3832823	3812266	3777840	3674421	26	673140	3840656	3917739	39.16	39.28	438479	438479	189841	189841	4	4	7	7	0	0	0	1	0 + 0 part	0	98.026	1.000	0.00	0.31	0.05	463553	3840406	414468	414468	189841	189841	5
Acinetobacter_A1	75	10000	1.0	Unicycler (conservative)	5	99	21	18	15	13	10	3848196	3842390	3834806	3814249	3778928	3666343	21	1291851	3842390	3917739	39.16	39.28	391485	391485	212489	212489	3	3	6	6	0	0	0	0	0 + 0 part	0	98.077	1.000	0.00	0.13	0.05	1291851	3842390	391485	391485	212489	212489	3
Acinetobacter_A1	75	10000	1.0	SPAdes	1	88	35	26	24	22	17	3840906	3834348	3810671	3796360	3754560	3568206	38	525721	3836435	3917739	39.15	39.28	271451	234339	159004	151592	5	6	10	11	1	1	525721	3	0 + 0 part	0	97.852	1.001	0.00	3.00	0.31	438261	3836057	234339	234339	138668	138668	6
Acinetobacter_A1	75	10000	1.0	SPAdes	2	83	33	26	24	22	19	3845056	3838267	3819216	3804905	3759300	3663761	36	451588	3840020	3917739	39.16	39.28	229201	229201	155721	138447	6	6	10	11	0	0	0	5	0 + 0 part	0	97.899	1.001	0.00	3.57	0.21	451588	3839711	229201	229201	138447	109258	6
Acinetobacter_A1	75	10000	1.0	SPAdes	3	75	29	25	22	20	17	3845426	3838816	3826824	3806674	3761069	3665530	32	480953	3840903	3917739	39.14	39.28	375495	375495	159219	159219	5	5	9	9	0	0	0	5	0 + 0 part	0	97.906	1.001	0.00	3.52	0.34	480953	3840572	338851	338851	155721	155721	5
Acinetobacter_A1	75	10000	1.0	SPAdes	4	87	33	25	23	21	18	3841674	3834541	3811331	3797020	3751415	3643533	36	438090	3836799	3917739	39.15	39.28	299553	229225	162220	162220	5	6	10	10	0	0	0	3	0 + 0 part	0	97.872	1.001	0.00	2.35	0.21	438090	3836468	229225	229225	151421	151421	6
Acinetobacter_A1	75	10000	1.0	SPAdes	5	78	36	26	24	23	16	3840244	3833546	3808196	3793885	3773739	3531273	39	479545	3835666	3917739	39.15	39.28	271451	209858	159007	159007	5	6	11	11	0	0	0	4	0 + 0 part	0	97.817	1.001	0.00	3.68	0.18	479545	3835336	193791	193791	155865	138447	6
Acinetobacter_A1	75	10000	1.0	npScarf	1	21	21	21	20	19	16	3808126	3808126	3808126	3799394	3779248	3670143	21	524036	3808126	3917739	39.06	39.28	353368	353368	166526	166526	5	5	9	9	0	0	0	6	0 + 0 part	0	97.169	1.000	0.00	3.76	1.50	480171	3807590	353368	353368	159219	138668	5
Acinetobacter_A1	75	10000	1.0	npScarf	2	14	14	14	13	13	13	3837706	3837706	3837706	3828974	3828974	3828974	14	991646	3837706	3917739	39.16	39.28	425719	425719	209858	209858	3	3	6	6	1	1	991646	6	0 + 0 part	0	97.923	1.000	0.00	4.25	1.33	528110	3837207	349470	349470	170736	170736	5
Acinetobacter_A1	75	10000	1.0	npScarf	3	14	14	14	13	13	12	3841135	3841135	3841135	3832403	3832403	3806503	14	919630	3841135	3917739	39.17	39.28	462171	462171	375495	327654	3	3	5	6	1	1	919630	5	0 + 0 part	0	98.025	1.000	0.00	5.57	1.77	606134	3841056	391518	391518	221323	221323	4
Acinetobacter_A1	75	10000	1.0	npScarf	4	19	19	19	18	17	13	3818074	3818074	3818074	3809321	3787625	3648721	19	450938	3818074	3917739	39.13	39.28	391481	391481	264805	264805	5	5	8	8	0	0	0	6	0 + 0 part	0	97.437	1.000	0.00	3.01	0.58	450938	3817626	353941	353941	190145	174772	5
Acinetobacter_A1	75	10000	1.0	npScarf	5	11	11	11	10	10	7	3838700	3838700	3838700	3829967	3829967	3729988	11	1265419	3838700	3917739	39.15	39.28	872117	872117	425486	425486	2	2	4	4	2	1	1265419	6	0 + 0 part	0	97.947	1.000	0.00	6.18	4.30	812997	3838433	451904	441464	306507	306507	3
Acinetobacter_A1	75	10000	1.0	Cerulean	1	22	22	22	22	22	22	9977635	9977635	9977635	9977635	9977635	9977635	22	936311	9977635	3917739	38.77	39.28	505601	609005	468459	606666	8	3	13	4	18	17	8143909	2	0 + 0 part	0	98.523	2.585	0.00	5.18	0.41	496357	9977575	496353	496353	356338	496353	11
Acinetobacter_A1	75	10000	1.0	Cerulean	2	16	16	16	16	16	16	5644393	5644393	5644393	5644393	5644393	5644393	16	794754	5644393	3917739	39.80	39.28	496353	589527	272530	496353	5	3	9	5	10	10	3132780	2	0 + 0 part	0	98.647	1.460	0.46	3.60	0.31	794754	5644337	241511	387150	162217	241511	6
Acinetobacter_A1	75	10000	1.0	Cerulean	3	17	17	17	17	17	17	5657381	5657381	5657381	5657381	5657381	5657381	17	948346	5657381	3917739	39.55	39.28	511898	576098	235618	507377	4	3	8	5	22	13	3315861	1	0 + 0 part	0	98.539	1.465	11.31	4.02	2.62	794754	5656682	444395	496393	71904	444395	6
Acinetobacter_A1	75	10000	1.0	Cerulean	4	22	22	22	22	22	17	4628520	4628520	4628520	4628520	4628520	4449972	22	573961	4628520	3917739	41.26	39.28	455399	468046	172268	241220	5	4	9	7	18	18	3754506	18	0 + 0 part	0	98.679	1.197	1.73	4.99	0.36	573961	4628414	387150	387150	110313	213085	5
Acinetobacter_A1	75	10000	1.0	Cerulean	5	12	12	12	12	12	11	6347976	6347976	6347976	6347976	6347976	6312236	12	1787863	6347976	3917739	39.13	39.28	568125	677114	524020	588802	4	2	7	3	11	7	5172901	6	0 + 0 part	0	98.673	1.642	1.15	5.20	0.39	1310542	6347870	387158	477321	284896	387158	6
Acinetobacter_A1	75	10000	2.0	Unicycler (bold)	1	85	12	12	10	10	8	3843230	3838610	3838610	3824426	3824426	3766087	12	1459663	3838610	3917739	39.16	39.28	515490	515490	391477	391477	2	2	5	5	0	0	0	0	0 + 0 part	0	97.974	1.000	0.00	0.21	0.05	1459663	3838361	515490	515490	391477	391477	2
Acinetobacter_A1	75	10000	2.0	Unicycler (bold)	2	42	5	5	4	4	3	3875279	3872641	3872641	3863910	3863910	3831995	6	1944469	3873299	3917739	39.25	39.28	1944469	1459661	1459661	1459661	1	2	2	2	0	0	0	0	0 + 0 part	0	98.866	1.000	0.00	1.60	0.08	1944469	3873295	1944469	1459661	1459661	1459661	1
Acinetobacter_A1	75	10000	2.0	Unicycler (bold)	3	62	14	13	11	11	8	3849684	3846548	3843420	3829235	3829235	3723116	15	1459661	3847206	3917739	39.18	39.28	494435	435028	391478	391478	2	3	5	5	0	0	0	0	0 + 0 part	0	98.193	1.000	0.00	1.53	0.05	1459661	3846956	494435	435028	391478	391478	2
Acinetobacter_A1	75	10000	2.0	Unicycler (bold)	4	46	11	11	9	9	8	3856496	3854619	3854619	3840434	3840434	3808526	11	1459663	3854619	3917739	39.21	39.28	515553	515553	391476	391476	2	2	5	5	0	0	0	0	0 + 0 part	0	98.382	1.000	0.00	1.89	0.05	1459663	3854358	515553	515553	391476	391476	2
Acinetobacter_A1	75	10000	2.0	Unicycler (bold)	5	45	12	11	9	9	7	3861277	3858969	3857289	3843112	3843112	3784708	12	1459669	3858969	3917739	39.22	39.28	912714	912714	425940	425940	2	2	4	4	0	0	0	0	0 + 0 part	0	98.500	1.000	0.00	2.28	0.05	1459669	3858969	912714	912714	425940	425940	2
Acinetobacter_A1	75	10000	2.0	Unicycler (normal)	1	85	12	12	10	10	8	3843230	3838610	3838610	3824426	3824426	3766087	12	1459663	3838610	3917739	39.16	39.28	515490	515490	391477	391477	2	2	5	5	0	0	0	0	0 + 0 part	0	97.974	1.000	0.00	0.21	0.05	1459663	3838361	515490	515490	391477	391477	2
Acinetobacter_A1	75	10000	2.0	Unicycler (normal)	2	55	6	5	4	4	3	3875272	3872430	3870652	3861921	3861921	3830006	6	1944258	3872430	3917739	39.25	39.28	1944258	1459661	1459661	1459661	1	2	2	2	0	0	0	0	0 + 0 part	0	98.843	1.000	0.00	1.60	0.08	1944258	3872426	1944258	1459661	1459661	1459661	1
Acinetobacter_A1	75	10000	2.0	Unicycler (normal)	3	75	14	13	11	11	8	3849718	3846309	3843184	3829000	3829000	3722876	15	1459661	3846837	3917739	39.18	39.28	494435	435029	391477	391477	2	3	5	5	0	0	0	0	0 + 0 part	0	98.184	1.000	0.00	1.53	0.05	1459661	3846577	494435	435029	391477	391477	2
Acinetobacter_A1	75	10000	2.0	Unicycler (normal)	4	50	11	11	9	9	8	3856493	3854619	3854619	3840434	3840434	3808526	11	1459663	3854619	3917739	39.21	39.28	515553	515553	391476	391476	2	2	5	5	0	0	0	0	0 + 0 part	0	98.382	1.000	0.00	1.89	0.05	1459663	3854358	515553	515553	391476	391476	2
Acinetobacter_A1	75	10000	2.0	Unicycler (normal)	5	54	12	11	9	9	7	3861284	3858972	3857292	3843115	3843115	3784709	12	1459669	3858972	3917739	39.22	39.28	912713	912713	425940	425940	2	2	4	4	0	0	0	0	0 + 0 part	0	98.500	1.000	0.00	2.28	0.05	1459669	3858972	912713	912713	425940	425940	2
Acinetobacter_A1	75	10000	2.0	Unicycler (conservative)	1	102	21	18	16	16	13	3842919	3837515	3830566	3816381	3816381	3721521	21	936988	3837515	3917739	39.16	39.28	391478	391478	374179	374179	4	4	6	6	0	0	0	0	0 + 0 part	0	97.908	1.000	0.00	0.21	0.05	936988	3837266	391478	391478	374179	374179	4
Acinetobacter_A1	75	10000	2.0	Unicycler (conservative)	2	93	14	12	10	10	9	3871421	3866474	3861328	3847143	3847143	3815230	14	885378	3866474	3917739	39.23	39.28	496152	496152	401828	401828	3	3	5	5	0	0	0	0	0 + 0 part	0	98.552	1.001	0.00	0.28	0.08	885378	3866474	496152	496152	401828	401828	3
Acinetobacter_A1	75	10000	2.0	Unicycler (conservative)	3	107	22	16	14	13	11	3843883	3837416	3822234	3808050	3791009	3714810	23	1459663	3838104	3917739	39.15	39.28	391477	391477	349528	349528	3	3	5	5	0	0	0	0	0 + 0 part	0	97.961	1.000	0.00	0.18	0.05	1459663	3837855	391477	391477	349528	349528	3
Acinetobacter_A1	75	10000	2.0	Unicycler (conservative)	4	94	20	17	14	14	10	3848547	3843670	3837511	3816953	3816953	3657258	20	963476	3843670	3917739	39.18	39.28	452941	452941	384595	384595	4	4	6	6	0	0	0	0	0 + 0 part	0	98.103	1.000	0.00	0.21	0.05	963476	3843421	452941	452941	384595	384595	4
Acinetobacter_A1	75	10000	2.0	Unicycler (conservative)	5	98	20	18	16	16	11	3853104	3846959	3842161	3827985	3827985	3656916	21	963485	3847655	3917739	39.19	39.28	496160	496160	268424	268424	3	3	6	6	0	0	0	0	0 + 0 part	0	98.211	1.000	0.00	0.23	0.05	963485	3847655	496160	496160	268424	268424	3
Acinetobacter_A1	75	10000	2.0	SPAdes	1	81	31	25	23	23	20	3837750	3831677	3818128	3803817	3803817	3708631	34	438261	3833764	3917739	39.15	39.28	271451	271451	152420	152420	6	6	11	11	0	0	0	1	0 + 0 part	0	97.725	1.001	0.00	2.79	0.16	438261	3833359	271451	271451	152420	152420	6
Acinetobacter_A1	75	10000	2.0	SPAdes	2	67	25	19	17	17	14	3847677	3841298	3826872	3812561	3812561	3699179	28	876064	3843373	3917739	39.17	39.28	425758	425758	162473	162473	4	4	7	7	1	1	876064	3	0 + 0 part	0	98.059	1.000	0.00	3.38	0.23	470544	3843037	376478	376478	161262	161262	5
Acinetobacter_A1	75	10000	2.0	SPAdes	3	69	28	21	19	18	14	3842370	3835322	3817914	3803603	3781907	3641956	32	451339	3838202	3917739	39.15	39.28	368844	368844	193791	193791	5	5	9	9	1	1	278275	3	0 + 0 part	0	97.827	1.001	0.00	1.30	0.31	451339	3837898	327522	327522	190145	190145	5
Acinetobacter_A1	75	10000	2.0	SPAdes	4	68	26	20	18	17	13	3839069	3833121	3817733	3803422	3779513	3627380	29	1187168	3835379	3917739	39.14	39.28	426024	426024	191151	162758	3	3	7	8	0	0	0	1	0 + 0 part	0	97.876	1.000	0.00	1.23	0.29	1187168	3835048	426024	426024	162758	159004	3
Acinetobacter_A1	75	10000	2.0	SPAdes	5	72	25	20	18	17	14	3844961	3837668	3824153	3809842	3788188	3675216	28	1187346	3840133	3917739	39.17	39.28	425489	425489	165218	165218	3	3	7	7	0	0	0	2	0 + 0 part	0	97.993	1.000	0.00	2.63	0.36	1187346	3839774	389340	389340	165218	165218	3
Acinetobacter_A1	75	10000	2.0	npScarf	1	13	13	13	12	12	11	3830094	3830094	3830094	3821362	3821362	3794793	13	723449	3830094	3917739	39.14	39.28	439576	439576	300714	271451	4	4	6	7	1	1	723449	5	0 + 0 part	0	97.741	1.000	0.00	6.27	1.96	521404	3829772	300714	300714	229041	229041	5
Acinetobacter_A1	75	10000	2.0	npScarf	2	7	7	7	6	6	6	3858777	3858777	3858777	3850045	3850045	3850045	7	957095	3858777	3917739	39.21	39.28	865737	865737	765201	765201	3	3	4	4	0	0	0	6	0 + 0 part	0	98.459	1.000	0.00	5.99	5.18	920714	3858525	506345	506345	301088	301088	3
Acinetobacter_A1	75	10000	2.0	npScarf	3	11	11	11	10	10	8	3830217	3830217	3830217	3821485	3821485	3751171	11	1918932	3830217	3917739	39.12	39.28	1918932	494766	368847	368847	1	2	4	4	0	0	0	6	0 + 0 part	0	97.738	1.000	0.00	3.92	1.28	921165	3829886	391570	391570	301137	301137	4
Acinetobacter_A1	75	10000	2.0	npScarf	4	14	14	14	13	13	11	3837150	3837150	3837150	3828418	3828418	3747105	14	1386531	3837150	3917739	39.15	39.28	425739	425739	216615	216615	3	3	6	6	0	0	0	6	0 + 0 part	0	97.907	1.000	0.00	3.99	1.23	945474	3836498	389340	389340	216615	216615	4
Acinetobacter_A1	75	10000	2.0	npScarf	5	13	13	13	12	12	10	3832803	3832803	3832803	3824071	3824071	3753353	13	991183	3832803	3917739	39.17	39.28	495298	495298	268651	268651	3	3	6	6	0	0	0	4	0 + 0 part	0	97.815	1.000	0.00	5.45	1.70	991183	3832699	441463	389337	193791	193791	3
Acinetobacter_A1	75	10000	2.0	Cerulean	1	16	16	16	16	16	16	5390466	5390466	5390466	5390466	5390466	5390466	16	913348	5390466	3917739	39.35	39.28	444323	548489	261346	444323	5	3	9	5	9	9	2711299	1	0 + 0 part	0	98.693	1.394	0.00	3.49	0.34	913348	5387886	386820	441746	161669	378054	5
Acinetobacter_A1	75	10000	2.0	Cerulean	2	14	14	14	14	14	13	4832879	4832879	4832879	4832879	4832879	4800405	14	884672	4832879	3917739	39.30	39.28	496384	507556	302953	470942	4	3	8	5	5	5	1646832	2	0 + 1 part	8826	98.660	1.248	0.54	6.24	2.15	883973	4822954	387150	444395	161669	355584	5
Acinetobacter_A1	75	10000	2.0	Cerulean	3	13	13	13	13	13	12	6433989	6433989	6433989	6433989	6433989	6403646	13	1889875	6433989	3917739	39.53	39.28	457408	557862	397873	500931	4	2	8	3	15	9	5298310	2	0 + 0 part	0	98.672	1.664	0.50	6.23	6.21	1438527	6431198	355617	387150	355617	355617	6
Acinetobacter_A1	75	10000	2.0	Cerulean	4	13	13	13	13	13	13	8930356	8930356	8930356	8930356	8930356	8930356	13	1424704	8930356	3917739	39.49	39.28	753392	1063424	656510	1039420	5	2	8	3	18	10	8305223	2	0 + 0 part	0	98.514	2.314	0.38	4.09	0.29	1392747	8922601	473489	473489	377884	473489	8
Acinetobacter_A1	75	10000	2.0	Cerulean	5	15	15	15	15	15	15	7664064	7664064	7664064	7664064	7664064	7664064	15	1686105	7664064	3917739	39.49	39.28	552715	839736	464580	633086	5	2	8	3	13	11	6701495	2	0 + 0 part	0	98.522	1.986	0.94	5.21	0.13	1491221	7663799	411431	411431	307741	411431	7
Acinetobacter_A1	75	10000	4.0	Unicycler (bold)	1	62	8	7	5	5	4	3874036	3870848	3869160	3854867	3854867	3822959	8	1829037	3870848	3917739	39.25	39.28	1459661	1459661	1459661	1459661	2	2	2	2	0	0	0	1	0 + 0 part	0	98.803	1.000	0.00	0.75	0.05	1459661	3870848	1365836	1365836	463201	463201	2
Acinetobacter_A1	75	10000	4.0	Unicycler (bold)	2	63	9	8	6	6	5	3866609	3863192	3862160	3847761	3847761	3815847	9	1459661	3863192	3917739	39.22	39.28	912708	912708	714972	714972	2	2	3	3	0	0	0	0	0 + 0 part	0	98.608	1.000	0.00	0.65	0.10	1459661	3863188	912708	912708	714972	714972	2
Acinetobacter_A1	75	10000	4.0	Unicycler (bold)	3	60	9	8	6	6	5	3867309	3864165	3862101	3847705	3847705	3815792	10	1459661	3864824	3917739	39.23	39.28	800898	800898	736033	736033	2	2	3	3	0	0	0	0	0 + 0 part	0	98.498	1.002	0.00	1.01	0.05	1459661	3864572	800895	800895	735784	735784	2
Acinetobacter_A1	75	10000	4.0	Unicycler (bold)	4	42	9	9	7	7	6	3864057	3861947	3861947	3847551	3847551	3815644	10	1459663	3862463	3917739	39.23	39.28	806380	806380	427742	427742	2	2	4	4	0	0	0	0	0 + 0 part	0	98.575	1.000	0.00	1.86	0.08	1459663	3861892	806070	806070	427731	427731	2
Acinetobacter_A1	75	10000	4.0	Unicycler (bold)	5	55	5	5	4	4	3	3872072	3867526	3867526	3858795	3858795	3826893	6	1939505	3868430	3917739	39.23	39.28	1939505	1459669	1459669	1459669	1	2	2	2	0	0	0	0	0 + 0 part	0	98.741	1.000	0.00	0.59	0.05	1939505	3868430	1939505	1459669	1459669	1459669	1
Acinetobacter_A1	75	10000	4.0	Unicycler (normal)	1	76	7	6	5	5	4	3869657	3865288	3863601	3854870	3854870	3822962	7	1829038	3865288	3917739	39.23	39.28	1459661	1459661	1459661	1459661	2	2	2	2	0	0	0	1	0 + 0 part	0	98.661	1.000	0.00	0.28	0.05	1459661	3865288	1365837	1365837	463201	463201	2
Acinetobacter_A1	75	10000	4.0	Unicycler (normal)	2	75	8	8	6	6	5	3866056	3861791	3861791	3847607	3847607	3815693	8	1459661	3861791	3917739	39.22	39.28	912707	912707	714978	714978	2	2	3	3	0	0	0	0	0 + 0 part	0	98.433	1.001	0.00	0.62	0.10	1459661	3861787	912707	912707	714978	714978	2
Acinetobacter_A1	75	10000	4.0	Unicycler (normal)	3	84	9	8	6	6	5	3866152	3861593	3859814	3845630	3845630	3813717	9	1459661	3861593	3917739	39.22	39.28	800644	800644	735971	735971	2	2	3	3	0	0	0	0	0 + 0 part	0	98.421	1.001	0.00	0.62	0.05	1459661	3861332	800644	800644	735721	735721	2
Acinetobacter_A1	75	10000	4.0	Unicycler (normal)	4	58	10	9	7	7	6	3863540	3860685	3858907	3844722	3844722	3812815	11	1459663	3861214	3917739	39.22	39.28	805403	805403	425964	425964	2	2	4	4	0	0	0	0	0 + 0 part	0	98.411	1.001	0.00	1.48	0.08	1459663	3860953	805403	805403	425953	425953	2
Acinetobacter_A1	75	10000	4.0	Unicycler (normal)	5	63	6	5	4	4	3	3872076	3867526	3865748	3857017	3857017	3825115	7	1939506	3868430	3917739	39.23	39.28	1939506	1459669	1459669	1459669	1	2	2	2	0	0	0	0	0 + 0 part	0	98.741	1.000	0.00	0.57	0.05	1939506	3868430	1939506	1459669	1459669	1459669	1
Acinetobacter_A1	75	10000	4.0	Unicycler (conservative)	1	90	14	12	9	9	8	3869650	3864565	3861385	3841803	3841803	3809895	14	1196340	3864565	3917739	39.23	39.28	832124	832124	425364	425364	2	2	4	4	0	0	0	1	0 + 0 part	0	98.465	1.002	0.00	0.41	0.05	1196340	3864565	463552	463552	368572	368572	3
Acinetobacter_A1	75	10000	4.0	Unicycler (conservative)	2	93	15	13	10	10	8	3865801	3861010	3855866	3835310	3835310	3759107	15	858901	3861010	3917739	39.22	39.28	522559	496150	425364	425364	3	4	6	6	0	0	0	0	0 + 0 part	0	98.413	1.001	0.00	0.29	0.10	858901	3861010	522559	496150	425364	425364	3
Acinetobacter_A1	75	10000	4.0	Unicycler (conservative)	3	94	13	11	9	9	8	3865917	3861201	3857690	3843507	3843507	3811595	13	1008531	3861201	3917739	39.22	39.28	451132	451132	391478	391478	3	3	5	5	0	0	0	0	0 + 0 part	0	98.373	1.002	0.00	0.26	0.05	1008531	3860951	451132	451132	391478	391478	3
Acinetobacter_A1	75	10000	4.0	Unicycler (conservative)	4	88	17	13	11	10	8	3858428	3853570	3842408	3828224	3808458	3732262	17	961154	3853570	3917739	39.19	39.28	498480	498480	391478	391478	3	3	5	5	0	0	0	0	0 + 0 part	0	98.217	1.001	0.00	0.23	0.08	961154	3853320	498480	498480	391478	391478	3
Acinetobacter_A1	75	10000	4.0	Unicycler (conservative)	5	71	6	5	4	4	3	3871754	3867204	3865426	3856695	3856695	3824793	6	1939506	3867204	3917739	39.23	39.28	1939506	1459669	1459669	1459669	1	2	2	2	0	0	0	0	0 + 0 part	0	98.710	1.000	0.00	0.26	0.05	1939506	3867204	1939506	1459669	1459669	1459669	1
Acinetobacter_A1	75	10000	4.0	SPAdes	1	62	20	14	12	11	11	3859792	3854813	3839166	3824855	3803201	3803201	22	1487115	3856259	3917739	39.20	39.28	478381	478381	214818	214818	2	2	6	6	0	0	0	1	0 + 0 part	0	98.108	1.003	0.00	1.43	0.13	1487115	3855947	478381	478381	214566	214566	2
Acinetobacter_A1	75	10000	4.0	SPAdes	2	56	15	13	11	11	9	3855947	3851620	3847146	3832835	3832835	3762177	16	1396949	3852210	3917739	39.19	39.28	463480	463480	401891	401891	3	3	5	5	0	0	0	1	0 + 0 part	0	98.301	1.000	0.00	1.90	0.36	1396949	3852155	463480	463480	227408	227408	3
Acinetobacter_A1	75	10000	4.0	SPAdes	3	49	18	14	12	12	11	3859907	3856527	3846827	3832516	3832516	3806353	19	1007438	3857048	3917739	39.20	39.28	638832	638832	391515	391515	3	3	4	4	0	0	0	0	0 + 0 part	0	98.369	1.001	0.00	3.35	0.31	1007433	3856667	638832	638832	391515	391515	3
Acinetobacter_A1	75	10000	4.0	SPAdes	4	60	20	15	13	13	10	3852525	3846887	3832727	3818416	3818416	3705034	23	989430	3849145	3917739	39.18	39.28	425778	425778	317574	299553	3	3	5	6	0	0	0	0	0 + 0 part	0	98.216	1.000	0.00	3.51	0.16	989430	3848841	425778	425778	317574	299553	3
Acinetobacter_A1	75	10000	4.0	SPAdes	5	64	11	9	7	7	6	3863382	3857780	3853985	3839674	3839674	3795525	12	1161951	3858675	3917739	39.21	39.28	801108	801108	521401	521401	2	2	4	4	1	1	1161951	0	0 + 0 part	0	98.341	1.002	0.00	2.39	0.10	968215	3858371	670414	670414	521401	521401	3
Acinetobacter_A1	75	10000	4.0	npScarf	1	8	8	8	7	7	6	3855227	3855227	3855227	3846495	3846495	3820827	8	2323441	3855227	3917739	39.20	39.28	2323441	2323441	575025	425744	1	1	2	3	1	1	2323441	5	0 + 0 part	0	98.388	1.000	0.00	7.45	4.18	1491290	3855148	574998	574998	389342	222429	2
Acinetobacter_A1	75	10000	4.0	npScarf	2	9	9	9	8	8	7	3850191	3850191	3850191	3841459	3841459	3797310	9	1833685	3850191	3917739	39.19	39.28	602280	602280	522124	522124	2	2	3	3	3	3	2958089	7	0 + 0 part	0	98.200	1.001	0.00	6.13	3.38	638135	3848602	437778	437778	227608	227608	4
Acinetobacter_A1	75	10000	4.0	npScarf	3	4	4	4	3	3	3	3863827	3863827	3863827	3855095	3855095	3855095	4	2727346	3863827	3917739	39.23	39.28	2727346	2727346	736181	736181	1	1	2	2	2	1	2727346	9	0 + 0 part	0	98.518	1.001	0.00	10.73	8.76	919859	3860606	454059	454059	385383	385383	4
Acinetobacter_A1	75	10000	4.0	npScarf	4	5	5	5	4	4	4	3853501	3853501	3853501	3846984	3846984	3846984	5	2404371	3853501	3917739	39.21	39.28	2404371	2404371	801812	801812	1	1	2	2	0	0	0	6	0 + 0 part	0	98.323	1.000	0.00	6.23	1.84	1888359	3853013	389340	389340	363262	363262	2
Acinetobacter_A1	75	10000	4.0	npScarf	5	3	3	3	2	2	2	3861913	3861913	3861913	3856813	3856813	3856813	3	3431327	3861913	3917739	39.23	39.28	3431327	3431327	3431327	3431327	1	1	1	1	0	0	0	8	0 + 1 part	52	98.531	1.000	0.00	7.69	2.69	1223499	3861398	886697	886697	408931	408931	2
Acinetobacter_A1	75	10000	4.0	Cerulean	1	10	10	9	9	9	9	6087161	6087161	6084661	6084661	6084661	6084661	10	1849348	6087161	3917739	40.02	39.28	633502	688683	536027	633502	3	2	6	3	4	4	2252293	16	0 + 0 part	0	98.683	1.574	0.00	9.00	4.84	1849279	6087032	369100	576098	369100	369100	4
Acinetobacter_A1	75	10000	4.0	Cerulean	2	14	14	14	14	14	13	5415995	5415995	5415995	5415995	5415995	5383521	14	952443	5415995	3917739	39.38	39.28	572307	590409	302953	572307	4	3	7	4	8	8	2354958	2	0 + 0 part	0	98.690	1.401	0.48	12.05	14.33	952443	5411323	387731	570600	161669	378129	4
Acinetobacter_A1	75	10000	4.0	Cerulean	3	9	9	9	9	9	9	5390949	5390949	5390949	5390949	5390949	5390949	9	1890920	5390949	3917739	39.43	39.28	561810	670451	500226	561810	3	2	5	3	7	4	2241482	1	0 + 0 part	0	98.744	1.394	0.07	4.29	7.06	1890480	5389383	468206	468206	427575	468206	3
Acinetobacter_A1	75	10000	4.0	Cerulean	4	8	8	8	8	8	8	4704294	4704294	4704294	4704294	4704294	4704294	8	1888438	4704294	3917739	39.40	39.28	653561	653561	505721	520756	2	2	4	3	4	4	1761831	2	0 + 0 part	0	98.688	1.217	0.72	4.91	3.72	1888437	4704193	473701	473701	226251	387150	2
Acinetobacter_A1	75	10000	4.0	Cerulean	5	10	10	10	10	10	10	6272103	6272103	6272103	6272103	6272103	6272103	10	1888167	6272103	3917739	39.10	39.28	648907	677114	544599	648907	3	2	6	3	10	6	4862742	6	0 + 0 part	0	98.681	1.622	0.41	8.15	5.82	1477162	6272043	387158	576098	379715	387158	5
Acinetobacter_A1	75	10000	8.0	Unicycler (bold)	1	47	5	5	4	4	3	3878918	3876930	3876930	3868199	3868199	3836290	5	1949241	3876930	3917739	39.27	39.28	1949241	1459661	1459661	1459661	1	2	2	2	0	0	0	1	0 + 0 part	0	98.958	1.000	0.00	1.70	0.05	1486041	3876930	1459661	1459661	1459661	1459661	2
Acinetobacter_A1	75	10000	8.0	Unicycler (bold)	2	42	5	5	4	4	3	3875279	3872641	3872641	3863910	3863910	3831995	6	1944469	3873299	3917739	39.25	39.28	1944469	1459661	1459661	1459661	1	2	2	2	0	0	0	0	0 + 0 part	0	98.866	1.000	0.00	1.65	0.08	1944469	3873295	1944469	1459661	1459661	1459661	1
Acinetobacter_A1	75	10000	8.0	Unicycler (bold)	3	47	5	5	4	4	3	3875265	3873281	3873281	3864550	3864550	3832636	5	1945234	3873281	3917739	39.25	39.28	1945234	1459661	1459661	1459661	1	2	2	2	1	1	1945234	0	0 + 0 part	0	98.865	1.000	0.00	1.91	0.03	1944924	3873270	1944924	1459661	1459661	1459661	1
Acinetobacter_A1	75	10000	8.0	Unicycler (bold)	4	37	5	5	4	4	3	3878996	3877402	3877402	3868671	3868671	3836762	5	1949360	3877402	3917739	39.27	39.28	1949360	1459661	1459661	1459661	1	2	2	2	0	0	0	0	0 + 0 part	0	98.970	1.000	0.00	1.93	0.08	1949360	3877391	1949360	1459661	1459661	1459661	1
Acinetobacter_A1	75	10000	8.0	Unicycler (bold)	5	7	5	5	4	4	3	3882052	3881536	3881536	3872805	3872805	3840902	5	1939504	3881536	3917739	39.28	39.28	1459669	1459669	1459669	1459669	2	2	2	2	0	0	0	0	0 + 0 part	0	99.076	1.000	0.00	1.65	0.05	1939504	3881536	1459669	1459669	1459669	1459669	2
Acinetobacter_A1	75	10000	8.0	Unicycler (normal)	1	59	6	5	4	4	3	3874896	3871826	3870048	3861317	3861317	3829408	7	1944137	3872356	3917739	39.25	39.28	1944137	1459661	1459661	1459661	1	2	2	2	0	0	0	1	0 + 0 part	0	98.842	1.000	0.00	1.29	0.05	1480937	3872356	1459661	1459661	1459661	1459661	2
Acinetobacter_A1	75	10000	8.0	Unicycler (normal)	2	55	6	5	4	4	3	3875272	3872430	3870652	3861921	3861921	3830006	6	1944258	3872430	3917739	39.25	39.28	1944258	1459661	1459661	1459661	1	2	2	2	0	0	0	0	0 + 0 part	0	98.843	1.000	0.00	1.63	0.08	1944258	3872426	1944258	1459661	1459661	1459661	1
Acinetobacter_A1	75	10000	8.0	Unicycler (normal)	3	76	6	5	4	4	3	3871816	3867544	3865766	3857035	3857035	3825121	6	1939497	3867544	3917739	39.23	39.28	1939497	1459661	1459661	1459661	1	2	2	2	0	0	0	0	0 + 0 part	0	98.719	1.000	0.00	0.62	0.03	1939497	3867533	1939497	1459661	1459661	1459661	1
Acinetobacter_A1	75	10000	8.0	Unicycler (normal)	4	40	6	5	4	4	3	3878965	3877371	3875593	3866862	3866862	3834953	6	1949361	3877371	3917739	39.27	39.28	1949361	1459661	1459661	1459661	1	2	2	2	0	0	0	0	0 + 0 part	0	98.970	1.000	0.00	1.91	0.08	1949361	3877371	1949361	1459661	1459661	1459661	1
Acinetobacter_A1	75	10000	8.0	Unicycler (normal)	5	13	6	5	4	4	3	3882055	3881539	3879761	3871030	3871030	3839128	6	1939506	3881539	3917739	39.28	39.28	1459669	1459669	1459669	1459669	2	2	2	2	0	0	0	0	0 + 0 part	0	99.076	1.000	0.00	1.65	0.05	1939506	3881539	1459669	1459669	1459669	1459669	2
Acinetobacter_A1	75	10000	8.0	Unicycler (conservative)	1	75	6	5	4	4	3	3871336	3867059	3865041	3856310	3856310	3824401	6	1939376	3867059	3917739	39.23	39.28	1939376	1459661	1459661	1459661	1	2	2	2	0	0	0	1	0 + 0 part	0	98.706	1.000	0.00	0.28	0.05	1476176	3867059	1459661	1459661	1459661	463200	2
Acinetobacter_A1	75	10000	8.0	Unicycler (conservative)	2	77	8	6	5	5	4	3871469	3867187	3862042	3853311	3853311	3821398	8	1459663	3867187	3917739	39.23	39.28	1104125	1104125	832245	832245	2	2	3	3	0	0	0	0	0 + 0 part	0	98.630	1.001	0.00	0.18	0.08	1459663	3867187	1104125	1104125	832245	832245	2
Acinetobacter_A1	75	10000	8.0	Unicycler (conservative)	3	86	9	7	6	6	5	3871140	3866094	3860833	3852102	3852102	3820190	9	1291843	3866094	3917739	39.23	39.28	1097636	1097636	837643	837643	2	2	3	3	0	0	0	0	0 + 0 part	0	98.682	1.000	0.00	0.26	0.05	1291843	3866094	1097636	1097636	837643	837643	2
Acinetobacter_A1	75	10000	8.0	Unicycler (conservative)	4	70	6	5	4	4	3	3871292	3867177	3865159	3856428	3856428	3824519	6	1939495	3867177	3917739	39.23	39.28	1939495	1459661	1459661	1459661	1	2	2	2	0	0	0	0	0 + 0 part	0	98.709	1.000	0.00	0.23	0.08	1939495	3867177	1939495	1459661	1459661	1459661	1
Acinetobacter_A1	75	10000	8.0	Unicycler (conservative)	5	79	10	8	6	6	5	3871747	3866977	3863352	3849177	3849177	3817274	10	1459669	3866977	3917739	39.23	39.28	858908	858908	800651	800651	2	2	3	3	0	0	0	0	0 + 0 part	0	98.559	1.001	0.00	0.26	0.05	1459669	3866724	858908	858908	800651	800651	2
Acinetobacter_A1	75	10000	8.0	SPAdes	1	58	6	5	3	3	3	3875093	3869176	3868113	3853802	3853802	3853802	8	3092167	3870747	3917739	39.25	39.28	3092167	3092167	3092167	3092167	1	1	1	1	0	0	0	0	0 + 0 part	0	98.656	1.001	0.00	4.55	0.41	3092167	3870688	3092167	3092167	3092167	3092167	1
Acinetobacter_A1	75	10000	8.0	SPAdes	2	47	8	7	5	5	5	3861937	3857809	3854686	3840375	3840375	3840375	9	1883034	3858447	3917739	39.22	39.28	735994	735994	494503	494503	2	2	3	3	0	0	0	0	0 + 0 part	0	98.338	1.002	0.00	0.99	0.16	1883034	3858143	735742	735742	494503	494503	2
Acinetobacter_A1	75	10000	8.0	SPAdes	3	45	6	4	3	3	3	3874271	3870101	3865340	3856587	3856587	3856587	7	2139005	3870663	3917739	39.25	39.28	2139005	2139005	1290905	1290905	1	1	2	2	0	0	0	0	0 + 0 part	0	98.781	1.000	0.00	2.51	0.13	2139005	3870611	2139005	2139005	1290905	1290905	1
Acinetobacter_A1	75	10000	8.0	SPAdes	4	42	7	4	3	3	3	3871003	3868132	3863466	3854713	3854713	3854713	7	1919773	3868132	3917739	39.24	39.28	1633569	1633569	1633569	1633569	2	2	2	2	1	1	1919773	0	0 + 0 part	0	98.732	1.000	0.00	2.84	0.13	1633569	3868080	1491127	1491127	1491127	1491127	2
Acinetobacter_A1	75	10000	8.0	SPAdes	5	53	5	4	3	3	3	3869456	3863266	3861681	3852928	3852928	3852928	7	1918627	3864654	3917739	39.23	39.28	1133193	1133193	1133193	1133193	2	2	2	2	1	1	1918627	0	0 + 0 part	0	98.636	1.000	0.00	1.19	0.10	1491130	3864318	1132941	1132941	801108	801108	2
Acinetobacter_A1	75	10000	8.0	npScarf	1	3	3	2	2	2	2	3861517	3861517	3856596	3856596	3856596	3856596	3	3430853	3861517	3917739	39.23	39.28	3430853	3430853	3430853	3430853	1	1	1	1	1	1	3430853	8	0 + 1 part	52	98.539	1.000	0.00	6.04	2.46	961968	3861091	484231	484231	389341	389341	3
Acinetobacter_A1	75	10000	8.0	npScarf	2	2	2	2	1	1	1	3869367	3869367	3869367	3863016	3863016	3863016	2	3863016	3869367	3917739	39.25	39.28	3863016	3863016	3863016	3863016	1	1	1	1	3	1	3863016	12	0 + 0 part	0	98.693	1.001	0.00	14.10	8.74	886720	3868427	454286	454286	389340	389340	4
Acinetobacter_A1	75	10000	8.0	npScarf	3	4	4	4	3	3	3	3865201	3865201	3865201	3856469	3856469	3856469	4	3263708	3865201	3917739	39.23	39.28	3263708	3263708	3263708	3263708	1	1	1	1	1	1	3263708	7	0 + 0 part	0	98.628	1.000	0.00	4.55	1.42	886711	3865122	530089	530089	389342	389342	3
Acinetobacter_A1	75	10000	8.0	npScarf	4	2	2	1	1	1	1	3868279	3868279	3863509	3863509	3863509	3863509	2	3863509	3868279	3917739	39.25	39.28	3863509	3863509	3863509	3863509	1	1	1	1	3	1	3863509	8	0 + 1 part	52	98.676	1.001	0.00	11.25	8.36	1487270	3866614	638060	638060	395122	395122	2
Acinetobacter_A1	75	10000	8.0	npScarf	5	3	3	3	2	2	2	3868085	3868085	3868085	3859353	3859353	3859353	3	2625006	3868085	3917739	39.24	39.28	2625006	2625006	1234347	1234347	1	1	2	2	3	1	1234347	6	0 + 0 part	0	98.592	1.001	0.00	6.32	1.97	1888362	3863731	495649	495649	385383	385383	2
Acinetobacter_A1	75	10000	8.0	Cerulean	1	9	9	9	9	9	9	6200143	6200143	6200143	6200143	6200143	6200143	9	1849239	6200143	3917739	40.00	39.28	633722	688456	536321	633722	3	2	6	3	4	4	2258791	11	0 + 0 part	0	98.678	1.604	0.00	9.86	7.86	1849239	6193098	378066	576578	378066	378066	4
Acinetobacter_A1	75	10000	8.0	Cerulean	2	8	8	8	8	8	8	9683164	9683164	9683164	9683164	9683164	9683164	8	2319151	9683164	3917739	38.83	39.28	1897472	2319151	1888703	2029987	3	1	4	2	4	4	6747677	10	0 + 0 part	0	98.644	2.506	88.17	6.39	5.07	1390861	9667993	1390861	1390861	451314	1390861	4
Acinetobacter_A1	75	10000	8.0	Cerulean	3	10	10	10	10	10	10	9058133	9058133	9058133	9058133	9058133	9058133	10	1462639	9058133	3917739	38.65	39.28	1301696	1405491	597467	1324875	4	2	6	3	4	4	5494701	7	0 + 0 part	0	98.740	2.342	45.44	10.06	8.71	840277	9048318	597467	840277	451314	840277	6
Acinetobacter_A1	75	10000	8.0	Cerulean	4	12	12	12	12	12	12	6801556	6801556	6801556	6801556	6801556	6801556	12	1888610	6801556	3917739	39.36	39.28	527330	733513	424775	661608	4	2	7	3	10	10	4601927	13	0 + 0 part	0	98.702	1.759	60.60	6.75	5.48	1436173	6788129	161670	387150	144179	355406	8
Acinetobacter_A1	75	10000	8.0	Cerulean	5	12	12	12	12	11	11	6304992	6304992	6304992	6304992	6291981	6291981	12	1888101	6304992	3917739	39.15	39.28	544251	576098	439943	572458	4	2	7	3	13	8	4845985	9	0 + 0 part	0	98.745	1.630	295.99	11.17	11.22	1477096	6276605	387150	576098	387150	387150	5
Acinetobacter_A1	75	10000	16.0	Unicycler (bold)	1	10	5	5	4	4	3	3882209	3881522	3881522	3872791	3872791	3840884	5	1939498	3881522	3917739	39.28	39.28	1459663	1459663	1459663	1459663	2	2	2	2	0	0	0	0	0 + 0 part	0	99.076	1.000	0.00	1.19	0.05	1939498	3881522	1459663	1459663	1459663	1459663	2
Acinetobacter_A1	75	10000	16.0	Unicycler (bold)	2	47	4	4	3	3	2	3884704	3881502	3881502	3872771	3872771	3840858	4	2381195	3881502	3917739	39.28	39.28	2381195	2381195	1459663	1459663	1	1	2	2	1	1	2381195	0	0 + 0 part	0	98.871	1.002	0.00	4.05	4.26	1944401	3873579	1944401	1459663	1459663	1459663	1
Acinetobacter_A1	75	10000	16.0	Unicycler (bold)	3	5	4	4	3	3	2	3886145	3885830	3885830	3877099	3877099	3845187	4	2385524	3885830	3917739	39.29	39.28	2385524	2385524	1459663	1459663	1	1	2	2	0	0	0	0	0 + 0 part	0	99.186	1.000	0.00	1.88	0.03	2385524	3885830	2385524	2385524	1459663	1459663	1
Acinetobacter_A1	75	10000	16.0	Unicycler (bold)	4	37	5	5	4	4	3	3878996	3877402	3877402	3868671	3868671	3836762	5	1949360	3877402	3917739	39.27	39.28	1949360	1459661	1459661	1459661	1	2	2	2	0	0	0	0	0 + 0 part	0	98.970	1.000	0.00	1.93	0.08	1949360	3877391	1949360	1459661	1459661	1459661	1
Acinetobacter_A1	75	10000	16.0	Unicycler (bold)	5	34	5	5	4	4	3	3875653	3873724	3873724	3864993	3864993	3833091	5	1945704	3873724	3917739	39.25	39.28	1945704	1459669	1459669	1459669	1	2	2	2	1	1	1945704	0	0 + 0 part	0	98.876	1.000	0.00	2.01	0.05	1944929	3873721	1944929	1459669	1459669	1459669	1
Acinetobacter_A1	75	10000	16.0	Unicycler (normal)	1	31	6	5	4	4	3	3878248	3876412	3874634	3865903	3865903	3833996	6	1939497	3876412	3917739	39.26	39.28	1939497	1459663	1459663	1459663	1	2	2	2	0	0	0	0	0 + 0 part	0	98.945	1.000	0.00	0.85	0.05	1939497	3876412	1939497	1459663	1459663	1459663	1
Acinetobacter_A1	75	10000	16.0	Unicycler (normal)	2	55	6	5	4	4	3	3875272	3872430	3870652	3861921	3861921	3830006	6	1944258	3872430	3917739	39.25	39.28	1944258	1459661	1459661	1459661	1	2	2	2	0	0	0	0	0 + 0 part	0	98.843	1.000	0.00	1.68	0.08	1944258	3872426	1944258	1459661	1459661	1459661	1
Acinetobacter_A1	75	10000	16.0	Unicycler (normal)	3	38	6	5	4	4	3	3878567	3876416	3874638	3865907	3865907	3833993	6	1939497	3876416	3917739	39.26	39.28	1939497	1459661	1459661	1459661	1	2	2	2	0	0	0	0	0 + 0 part	0	98.945	1.000	0.00	0.64	0.03	1939497	3876416	1939497	1459661	1459661	1459661	1
Acinetobacter_A1	75	10000	16.0	Unicycler (normal)	4	67	6	5	4	4	3	3871389	3867505	3865727	3856996	3856996	3825087	6	1939495	3867505	3917739	39.23	39.28	1939495	1459661	1459661	1459661	1	2	2	2	0	0	0	0	0 + 0 part	0	98.718	1.000	0.00	0.41	0.08	1939495	3867505	1939495	1459661	1459661	1459661	1
Acinetobacter_A1	75	10000	16.0	Unicycler (normal)	5	51	6	5	4	4	3	3875636	3872288	3870510	3861779	3861779	3829877	7	1944267	3873192	3917739	39.25	39.28	1944267	1459669	1459669	1459669	1	2	2	2	0	0	0	0	0 + 0 part	0	98.863	1.000	0.00	1.73	0.05	1944267	3873192	1944267	1459669	1459669	1459669	1
Acinetobacter_A1	75	10000	16.0	Unicycler (conservative)	1	77	8	6	5	5	4	3871461	3867165	3863297	3854566	3854566	3822658	8	1459663	3867165	3917739	39.23	39.28	1078730	1078730	858901	858901	2	2	3	3	0	0	0	0	0 + 0 part	0	98.709	1.000	0.00	0.23	0.05	1459663	3867165	1078730	1078730	858901	858901	2
Acinetobacter_A1	75	10000	16.0	Unicycler (conservative)	2	75	6	5	4	4	3	3871464	3867185	3865167	3856436	3856436	3824521	6	1939496	3867185	3917739	39.23	39.28	1939496	1459661	1459661	1459661	1	2	2	2	0	0	0	0	0 + 0 part	0	98.710	1.000	0.00	0.28	0.08	1939496	3867185	1939496	1459661	1459661	1459661	1
Acinetobacter_A1	75	10000	16.0	Unicycler (conservative)	3	81	6	5	4	4	3	3871582	3867184	3865165	3856434	3856434	3824520	6	1939496	3867184	3917739	39.23	39.28	1939496	1459661	1459661	1459661	1	2	2	2	0	0	0	0	0 + 0 part	0	98.710	1.000	0.00	0.26	0.03	1939496	3867184	1939496	1459661	1459661	1459661	1
Acinetobacter_A1	75	10000	16.0	Unicycler (conservative)	4	70	6	5	4	4	3	3871292	3867177	3865159	3856428	3856428	3824519	6	1939495	3867177	3917739	39.23	39.28	1939495	1459661	1459661	1459661	1	2	2	2	0	0	0	0	0 + 0 part	0	98.709	1.000	0.00	0.23	0.08	1939495	3867177	1939495	1459661	1459661	1459661	1
Acinetobacter_A1	75	10000	16.0	Unicycler (conservative)	5	71	6	5	4	4	3	3871754	3867204	3865426	3856695	3856695	3824793	6	1939506	3867204	3917739	39.23	39.28	1939506	1459669	1459669	1459669	1	2	2	2	0	0	0	0	0 + 0 part	0	98.710	1.000	0.00	0.26	0.05	1939506	3867204	1939506	1459669	1459669	1459669	1
Acinetobacter_A1	75	10000	16.0	SPAdes	1	61	5	3	2	2	2	3878649	3873390	3868719	3859966	3859966	3859966	6	3432585	3873949	3917739	39.26	39.28	3432585	3432585	3432585	3432585	1	1	1	1	1	1	3432585	1	1 + 0 part	1428	98.810	1.000	0.00	7.98	0.10	1972612	3872346	1972612	1972612	1457866	1457866	1
Acinetobacter_A1	75	10000	16.0	SPAdes	2	27	6	3	2	2	2	3878451	3875203	3867284	3858531	3858531	3858531	7	3431792	3875864	3917739	39.26	39.28	3431792	3431792	3431792	3431792	1	1	1	1	1	1	3431792	0	0 + 0 part	0	98.878	1.001	0.00	7.90	0.13	1973452	3875812	1973452	1973452	1458340	1458340	1
Acinetobacter_A1	75	10000	16.0	SPAdes	3	41	6	3	2	2	2	3880765	3875900	3867136	3858383	3858383	3858383	8	1939587	3877519	3917739	39.27	39.28	1939587	1918796	1918796	1918796	1	2	2	2	1	1	2259	2	0 + 0 part	0	98.918	1.001	0.00	5.29	0.13	1939587	3877130	1939587	1918796	1918796	1918796	1
Acinetobacter_A1	75	10000	16.0	SPAdes	4	29	6	3	2	2	2	3876294	3873547	3868547	3859794	3859794	3859794	7	1939937	3874174	3917739	39.25	39.28	1939937	1919857	1919857	1919857	1	2	2	2	0	0	0	0	0 + 0 part	0	98.868	1.000	0.00	1.88	0.08	1939937	3874122	1939937	1919857	1919857	1919857	1
Acinetobacter_A1	75	10000	16.0	SPAdes	5	44	6	3	2	2	2	3879788	3875254	3868439	3859686	3859686	3859686	7	1941218	3875792	3917739	39.26	39.28	1941218	1918468	1918468	1918468	1	2	2	2	3	2	3859686	1	1 + 0 part	1248	98.865	1.000	0.00	2.07	0.10	1939767	3874457	1939767	1491130	1491130	1491130	1
Acinetobacter_A1	75	10000	16.0	npScarf	1	2	2	2	1	1	1	3871755	3871755	3871755	3866588	3866588	3866588	2	3866588	3871755	3917739	39.26	39.28	3866588	3866588	3866588	3866588	1	1	1	1	5	1	3866588	8	0 + 1 part	52	98.717	1.001	0.00	12.77	6.08	1006899	3871000	484338	484338	389341	389341	3
Acinetobacter_A1	75	10000	16.0	npScarf	2	2	2	2	1	1	1	3871501	3871501	3871501	3862769	3862769	3862769	2	3862769	3871501	3917739	39.25	39.28	3862769	3862769	3862769	3862769	1	1	1	1	3	1	3862769	9	0 + 0 part	0	98.765	1.001	0.00	12.77	11.01	886711	3871204	463283	463283	362978	362978	4
Acinetobacter_A1	75	10000	16.0	npScarf	3	2	2	2	1	1	1	3871873	3871873	3871873	3863141	3863141	3863141	2	3863141	3871873	3917739	39.25	39.28	3863141	3863141	3863141	3863141	1	1	1	1	5	1	3863141	8	0 + 0 part	0	98.761	1.001	0.00	10.39	5.61	886692	3871715	507062	507062	454059	454059	3
Acinetobacter_A1	75	10000	16.0	npScarf	4	2	2	2	1	1	1	3871514	3871514	3871514	3862782	3862782	3862782	2	3862782	3871514	3917739	39.25	39.28	3862782	3862782	3862782	3862782	1	1	1	1	2	1	3862782	11	0 + 0 part	0	98.741	1.001	0.00	9.54	2.90	1268417	3870229	451570	451570	389340	389340	3
Acinetobacter_A1	75	10000	16.0	npScarf	5	3	3	3	2	2	2	3866910	3866910	3866910	3858178	3858178	3858178	3	3432692	3866910	3917739	39.23	39.28	3432692	3432692	3432692	3432692	1	1	1	1	0	0	0	5	0 + 0 part	0	98.656	1.000	0.00	7.68	3.80	1677512	3866275	886716	886716	451903	451903	2
Acinetobacter_A1	75	10000	16.0	Cerulean	1	12	12	11	11	11	11	7770824	7770824	7768352	7768352	7768352	7768352	12	1849479	7770824	3917739	40.31	39.28	688456	876028	552918	690848	4	2	7	3	7	7	4402271	17	0 + 0 part	0	98.678	2.010	0.00	9.57	7.58	1849210	7768725	378066	387158	307523	378066	7
Acinetobacter_A1	75	10000	16.0	Cerulean	2	8	8	8	8	8	8	5195871	5195871	5195871	5195871	5195871	5195871	8	1888112	5195871	3917739	39.16	39.28	544599	677114	524662	544599	3	2	5	3	6	4	2257870	4	0 + 1 part	4178	98.675	1.343	0.50	7.35	9.29	1888112	5191366	448190	468206	387158	387158	3
Acinetobacter_A1	75	10000	16.0	Cerulean	3	9	9	9	9	9	9	5534122	5534122	5534122	5534122	5534122	5534122	9	1888188	5534122	3917739	39.40	39.28	525889	581656	427310	525889	3	2	6	3	3	3	1453910	3	0 + 0 part	0	98.680	1.431	0.02	5.54	2.33	1888110	5529844	411432	445189	411431	411432	4
Acinetobacter_A1	75	10000	16.0	Cerulean	4	9	9	9	9	9	9	6987082	6987082	6987082	6987082	6987082	6987082	9	1892269	6987082	3917739	39.49	39.28	717376	1008201	586150	717376	3	2	6	3	6	6	3997539	3	0 + 0 part	0	98.790	1.805	1.77	9.53	11.78	1888704	6973757	576099	576099	576098	576099	4
Acinetobacter_A1	75	10000	16.0	Cerulean	5	8	8	8	8	8	8	6537405	6537405	6537405	6537405	6537405	6537405	8	1889307	6537405	3917739	39.85	39.28	865165	1151191	723881	1151191	3	2	5	2	4	4	4638313	5	0 + 0 part	0	98.725	1.690	3.26	17.30	15.80	1478302	6537139	647547	647547	411005	647547	4
Acinetobacter_A1	75	25000	0.0	Unicycler (bold)	1	93	24	18	16	15	12	3832762	3828023	3813824	3799640	3779499	3677015	24	1459661	3828023	3917739	39.12	39.28	462298	425932	193786	193786	2	3	6	6	0	0	0	0	0 + 0 part	0	97.704	1.000	0.00	0.24	0.10	1459661	3827774	462298	425932	193786	193786	2
Acinetobacter_A1	75	25000	0.0	Unicycler (bold)	2	99	24	18	16	15	12	3832877	3828025	3813826	3799642	3779501	3677016	24	1459661	3828025	3917739	39.12	39.28	462298	425932	193787	193787	2	3	6	6	0	0	0	0	0 + 0 part	0	97.704	1.000	0.00	0.39	0.08	1459661	3827775	462298	425932	193787	193787	2
Acinetobacter_A1	75	25000	0.0	Unicycler (bold)	3	90	25	18	16	15	12	3833164	3829163	3813630	3799446	3779305	3676814	26	1459661	3829693	3917739	39.13	39.28	462298	425610	193787	193787	2	3	6	6	0	0	0	0	0 + 0 part	0	97.746	1.000	0.00	0.08	0.05	1459661	3829444	462298	425610	193787	193787	2
Acinetobacter_A1	75	25000	0.0	Unicycler (bold)	4	85	25	18	16	15	12	3833358	3829477	3813943	3799760	3779619	3677134	26	1459661	3830007	3917739	39.13	39.28	462299	425932	193786	193786	2	3	6	6	0	0	0	0	0 + 0 part	0	97.754	1.000	0.00	0.42	0.03	1459661	3829757	462299	425932	193786	193786	2
Acinetobacter_A1	75	25000	0.0	Unicycler (bold)	5	90	25	18	16	15	12	3833429	3829052	3813525	3799349	3779737	3677246	26	1459671	3829582	3917739	39.13	39.28	462306	425940	193795	193795	2	3	6	6	0	0	0	1	0 + 0 part	0	97.743	1.000	0.00	0.24	0.03	1459671	3829325	462306	425940	193795	193795	2
Acinetobacter_A1	75	25000	0.0	Unicycler (normal)	1	96	24	18	16	15	12	3832773	3828025	3813827	3799643	3779502	3677018	24	1459661	3828025	3917739	39.12	39.28	462298	425932	193786	193786	2	3	6	6	0	0	0	0	0 + 0 part	0	97.704	1.000	0.00	0.24	0.10	1459661	3827775	462298	425932	193786	193786	2
Acinetobacter_A1	75	25000	0.0	Unicycler (normal)	2	101	24	18	16	15	12	3832874	3828023	3813824	3799640	3779499	3677014	24	1459661	3828023	3917739	39.12	39.28	462298	425932	193787	193787	2	3	6	6	0	0	0	0	0 + 0 part	0	97.704	1.000	0.00	0.39	0.08	1459661	3827774	462298	425932	193787	193787	2
Acinetobacter_A1	75	25000	0.0	Unicycler (normal)	3	95	25	18	16	15	12	3833188	3829011	3813651	3799467	3779326	3676838	26	1459661	3829541	3917739	39.13	39.28	462298	425611	193787	193787	2	3	6	6	0	0	0	0	0 + 0 part	0	97.742	1.000	0.00	0.13	0.05	1459661	3829278	462298	425611	193787	193787	2
Acinetobacter_A1	75	25000	0.0	Unicycler (normal)	4	91	25	18	16	15	12	3833360	3829474	3813941	3799757	3779616	3677132	26	1459661	3830003	3917739	39.13	39.28	462298	425932	193786	193786	2	3	6	6	0	0	0	0	0 + 0 part	0	97.754	1.000	0.00	0.42	0.03	1459661	3829754	462298	425932	193786	193786	2
Acinetobacter_A1	75	25000	0.0	Unicycler (normal)	5	97	25	18	16	15	12	3833410	3828862	3813509	3799333	3779721	3677231	26	1459671	3829392	3917739	39.13	39.28	462306	425940	193795	193795	2	3	6	6	0	0	0	1	0 + 0 part	0	97.738	1.000	0.00	0.24	0.03	1459671	3829138	462306	425940	193795	193795	2
Acinetobacter_A1	75	25000	0.0	Unicycler (conservative)	1	141	44	33	30	27	21	3831291	3823133	3798629	3775036	3726633	3516499	45	451102	3823821	3917739	39.11	39.28	209796	196593	95464	95464	6	7	13	13	0	0	0	0	0 + 0 part	0	97.596	1.000	0.00	0.05	0.10	451102	3823572	209796	196593	95464	95464	6
Acinetobacter_A1	75	25000	0.0	Unicycler (conservative)	2	147	44	33	30	27	21	3831410	3823141	3798636	3775043	3726638	3516505	45	451102	3823830	3917739	39.11	39.28	209796	196594	95464	95464	6	7	13	13	0	0	0	0	0 + 0 part	0	97.597	1.000	0.00	0.05	0.08	451102	3823580	209796	196594	95464	95464	6
Acinetobacter_A1	75	25000	0.0	Unicycler (conservative)	3	141	44	33	30	27	21	3831308	3823152	3798648	3775055	3726652	3516510	45	451102	3823840	3917739	39.11	39.28	209796	196593	95464	95464	6	7	13	13	0	0	0	0	0 + 0 part	0	97.597	1.000	0.00	0.03	0.05	451102	3823586	209796	196593	95464	95464	6
Acinetobacter_A1	75	25000	0.0	Unicycler (conservative)	4	141	44	33	30	27	21	3831294	3823135	3798631	3775038	3726635	3516500	45	451102	3823823	3917739	39.11	39.28	209796	196593	95464	95464	6	7	13	13	0	0	0	0	0 + 0 part	0	97.596	1.000	0.00	0.05	0.03	451102	3823574	209796	196593	95464	95464	6
Acinetobacter_A1	75	25000	0.0	Unicycler (conservative)	5	140	43	33	30	27	21	3831923	3824359	3801585	3777695	3726834	3516665	44	451110	3825055	3917739	39.12	39.28	209804	196601	95471	95471	6	7	13	13	0	0	0	1	0 + 0 part	0	97.628	1.000	0.00	0.00	0.03	451110	3824801	209804	196601	95471	95471	6
Acinetobacter_A1	75	25000	0.0	SPAdes (scaffolds)	1	85	35	26	24	22	18	3834385	3826914	3803603	3789292	3747450	3607762	37	483545	3828540	3917739	39.13	39.28	276206	271451	159219	159219	5	6	10	10	0	0	0	5	0 + 0 part	0	97.683	1.000	1.25	2.90	0.34	483545	3828158	240907	240907	109116	93712	6
Acinetobacter_A1	75	25000	0.0	SPAdes (scaffolds)	2	109	34	25	23	21	17	3835095	3827277	3808559	3794248	3752406	3612718	34	483352	3827277	3917739	39.12	39.28	271451	271451	167000	167000	6	6	11	11	0	0	0	6	0 + 0 part	0	97.651	1.000	3.19	3.76	0.78	483352	3826946	240902	240902	113963	112414	6
Acinetobacter_A1	75	25000	0.0	SPAdes (scaffolds)	3	96	40	30	27	25	20	3834598	3825956	3801749	3777588	3735746	3548413	43	483037	3828044	3917739	39.13	39.28	243498	243498	109258	109258	6	6	12	12	0	0	0	6	0 + 0 part	0	97.667	1.000	5.02	1.83	0.42	483037	3827513	189979	189979	93712	88583	7
Acinetobacter_A1	75	25000	0.0	SPAdes (scaffolds)	4	74	32	24	22	20	16	3835839	3831636	3812278	3797967	3756125	3627494	32	483308	3831636	3917739	39.14	39.28	276081	276081	169390	169390	5	5	10	10	0	0	0	7	0 + 0 part	0	97.763	1.000	1.30	3.37	0.29	483308	3831284	193791	193791	159219	113963	6
Acinetobacter_A1	75	25000	0.0	SPAdes (scaffolds)	5	86	35	26	24	22	18	3834465	3827219	3803848	3789537	3747695	3608007	38	450919	3829477	3917739	39.13	39.28	243503	243503	165305	165305	6	6	11	11	0	0	0	6	0 + 0 part	0	97.698	1.001	5.27	2.38	0.31	450919	3828905	240902	240902	113963	113963	6
Acinetobacter_A1	75	25000	0.0	SPAdes (contigs)	1	89	39	29	27	25	20	3834445	3826974	3799602	3785291	3743449	3569443	41	479539	3828600	3917739	39.13	39.28	271451	209839	109116	93712	5	6	11	12	0	0	0	4	0 + 0 part	0	97.683	1.000	0.00	2.95	0.24	479539	3828243	193791	193791	88583	88583	6
Acinetobacter_A1	75	25000	0.0	SPAdes (contigs)	2	115	39	29	27	25	20	3835519	3827261	3804480	3790169	3748327	3574322	39	438090	3827261	3917739	39.12	39.28	193791	193791	151421	138668	7	7	12	13	0	0	0	4	0 + 0 part	0	97.653	1.000	0.00	4.91	0.34	438090	3826930	174559	167000	112414	112414	7
Acinetobacter_A1	75	25000	0.0	SPAdes (contigs)	3	101	45	34	31	29	23	3834571	3825929	3797660	3773499	3731657	3510006	48	379591	3828017	3917739	39.13	39.28	193791	162272	93712	88583	7	8	14	15	0	0	0	4	0 + 0 part	0	97.669	1.000	0.00	2.59	0.26	379589	3827678	174535	162272	88583	78050	7
Acinetobacter_A1	75	25000	0.0	SPAdes (contigs)	4	80	37	28	26	24	19	3836386	3831743	3808323	3794012	3752170	3593330	37	483308	3831743	3917739	39.14	39.28	209858	209858	152645	152645	6	6	12	12	0	0	0	5	0 + 0 part	0	97.763	1.000	0.00	3.86	0.23	483308	3831406	174559	174559	113963	113963	7
Acinetobacter_A1	75	25000	0.0	SPAdes (contigs)	5	90	39	29	27	25	20	3834314	3827068	3799634	3785323	3743481	3569553	42	450919	3829326	3917739	39.13	39.28	209858	194951	138668	138668	6	7	12	12	0	0	0	4	0 + 0 part	0	97.697	1.000	0.00	2.14	0.31	450919	3828912	194951	193791	112414	112414	6
Acinetobacter_A1	75	25000	0.0	SPAdes (before RR)	1	377	88	69	62	45	24	3844483	3803552	3755814	3706852	3437038	2672177	101	379885	3812839	3917739	39.10	39.28	78503	78503	43124	41325	13	13	29	31	0	0	0	0	0 + 0 part	0	97.276	1.000	0.00	0.94	0.05	379885	3812785	78503	78503	43124	41325	13
Acinetobacter_A1	75	25000	0.0	SPAdes (before RR)	2	392	88	69	61	45	24	3845933	3801755	3754409	3695516	3435941	2671511	100	379672	3810209	3917739	39.10	39.28	78546	78546	43124	41325	13	13	29	31	0	0	0	0	0 + 0 part	0	97.212	1.000	0.00	0.47	0.03	379672	3810157	78546	78546	43124	41325	13
Acinetobacter_A1	75	25000	0.0	SPAdes (before RR)	3	371	88	69	61	45	24	3844215	3802065	3754663	3695851	3436356	2671926	104	379591	3813585	3917739	39.10	39.28	78546	78546	43124	41325	13	13	29	31	0	0	0	0	0 + 0 part	0	97.295	1.000	0.00	0.68	0.03	379586	3813528	78546	78546	43124	41325	13
Acinetobacter_A1	75	25000	0.0	SPAdes (before RR)	4	392	88	69	61	45	24	3845742	3801137	3753792	3694899	3435229	2671781	100	379672	3809576	3917739	39.10	39.28	78546	78546	42811	41325	13	13	29	31	0	0	0	0	0 + 0 part	0	97.195	1.000	0.00	0.39	0.08	379672	3809520	78546	78546	42811	41325	13
Acinetobacter_A1	75	25000	0.0	SPAdes (before RR)	5	377	88	69	62	45	24	3843932	3801914	3754900	3705938	3436172	2671537	104	379837	3813154	3917739	39.10	39.28	78503	78503	43124	41325	13	13	29	31	0	0	0	0	0 + 1 part	17	97.286	1.000	0.00	1.60	0.05	379837	3813078	78503	78503	43124	41325	13
Acinetobacter_A1	75	25000	0.0	ABySS (scaffolds)	1	106	26	24	21	20	17	3972088	3961640	3955394	3930383	3912465	3795217	29	483678	3963914	3917739	39.31	39.28	355405	355405	203261	203261	5	5	9	9	0	0	0	0	0 + 0 part	0	99.465	1.017	1.29	3.90	0.26	483678	3963854	355405	355405	203261	203261	5
Acinetobacter_A1	75	25000	0.0	ABySS (scaffolds)	2	105	26	24	21	20	18	3972457	3962265	3956019	3931008	3913090	3836395	29	483680	3964539	3917739	39.31	39.28	355405	355405	170225	195748	5	5	10	9	0	0	0	3	0 + 0 part	0	99.465	1.017	2.55	5.70	0.21	483680	3964379	355405	355405	144279	144279	5
Acinetobacter_A1	75	25000	0.0	ABySS (scaffolds)	3	105	26	24	21	20	17	3978140	3967982	3961736	3936725	3918807	3795837	29	483686	3970256	3917739	39.32	39.28	355405	355405	203261	203261	5	5	9	9	0	0	0	0	0 + 0 part	0	99.473	1.019	2.44	3.18	0.36	483686	3970150	355405	355405	203261	203261	5
Acinetobacter_A1	75	25000	0.0	ABySS (scaffolds)	4	102	25	23	20	19	18	3972229	3962308	3956062	3931051	3913133	3868733	28	483679	3964582	3917739	39.31	39.28	355405	355405	195748	195748	5	5	9	9	1	1	317174	2	0 + 0 part	0	99.316	1.019	2.45	5.68	0.21	483679	3963954	355405	355405	144279	144279	5
Acinetobacter_A1	75	25000	0.0	ABySS (scaffolds)	5	113	28	26	23	22	19	3973044	3962128	3955882	3930871	3912953	3795685	31	483686	3964402	3917739	39.31	39.28	355405	355405	143958	143958	5	5	10	10	0	0	0	0	0 + 0 part	0	99.464	1.017	0.05	3.16	0.21	483686	3964342	355405	355405	143958	143958	5
Acinetobacter_A1	75	25000	0.0	ABySS (contigs)	1	108	28	26	23	22	19	3972101	3961653	3955407	3930396	3912478	3795230	31	483678	3963927	3917739	39.31	39.28	355405	355405	144179	144179	5	5	10	10	0	0	0	0	0 + 0 part	0	99.464	1.017	0.03	3.90	0.23	483678	3963867	355405	355405	144179	144179	5
Acinetobacter_A1	75	25000	0.0	ABySS (contigs)	2	108	29	26	23	22	19	3972420	3962228	3952425	3927414	3909496	3795765	32	483680	3964502	3917739	39.31	39.28	355405	355405	144279	144279	5	5	10	10	0	0	0	0	0 + 0 part	0	99.466	1.017	0.03	3.90	0.21	483680	3964442	355405	355405	144279	144279	5
Acinetobacter_A1	75	25000	0.0	ABySS (contigs)	3	108	29	27	24	23	20	3978216	3968058	3961812	3936801	3918883	3795913	32	483686	3970332	3917739	39.32	39.28	355405	355405	144179	144179	5	5	10	10	0	0	0	0	0 + 0 part	0	99.470	1.019	1.18	3.18	0.31	483686	3970077	355405	355405	144179	144179	5
Acinetobacter_A1	75	25000	0.0	ABySS (contigs)	4	107	30	27	24	23	20	3972431	3962510	3952457	3927446	3909528	3790270	33	483679	3964784	3917739	39.31	39.28	355405	355405	144279	144279	5	5	10	10	0	0	0	0	0 + 0 part	0	99.457	1.018	1.19	3.90	0.21	483679	3964057	355405	355405	144279	144279	5
Acinetobacter_A1	75	25000	0.0	ABySS (contigs)	5	113	28	26	23	22	19	3973044	3962128	3955882	3930871	3912953	3795685	31	483686	3964402	3917739	39.31	39.28	355405	355405	143958	143958	5	5	10	10	0	0	0	0	0 + 0 part	0	99.464	1.017	0.05	3.16	0.21	483686	3964342	355405	355405	143958	143958	5
Acinetobacter_A1	75	25000	0.25	Unicycler (bold)	1	85	18	14	12	11	9	3841283	3836692	3825278	3811093	3790953	3714902	18	1459661	3836692	3917739	39.14	39.28	462298	427710	332641	332641	2	3	5	5	0	0	0	0	0 + 0 part	0	97.925	1.000	0.00	0.31	0.10	1459661	3836442	462298	427710	332641	332641	2
Acinetobacter_A1	75	25000	0.25	Unicycler (bold)	2	31	23	17	15	14	11	3848988	3847801	3833602	3819239	3799099	3696556	23	1459663	3847801	3917739	39.18	39.28	439944	439944	196592	196592	3	3	6	6	0	0	0	0	0 + 0 part	0	98.208	1.000	0.00	1.04	0.08	1459663	3847551	439944	439944	196592	196592	3
Acinetobacter_A1	75	25000	0.25	Unicycler (bold)	3	68	22	16	14	13	11	3851442	3848938	3834739	3820555	3800413	3742003	22	1459663	3848938	3917739	39.18	39.28	478256	462299	208739	208739	2	3	5	5	0	0	0	1	0 + 0 part	0	98.237	1.000	0.00	1.71	0.05	1459663	3848683	425611	425611	208739	208739	3
Acinetobacter_A1	75	25000	0.25	Unicycler (bold)	4	80	21	17	15	15	12	3837976	3834238	3826844	3812660	3812660	3710174	22	1459661	3834767	3917739	39.15	39.28	462299	425931	193785	193785	2	3	6	6	0	0	0	0	0 + 0 part	0	97.876	1.000	0.00	0.52	0.03	1459661	3834517	462299	425931	193785	193785	2
Acinetobacter_A1	75	25000	0.25	Unicycler (bold)	5	87	24	17	15	14	11	3836685	3832441	3816913	3802737	3783126	3680490	25	1459669	3832971	3917739	39.14	39.28	462306	425940	196602	193795	2	3	5	6	0	0	0	1	0 + 0 part	0	97.830	1.000	0.00	0.23	0.03	1459669	3832718	462306	425940	196602	193795	2
Acinetobacter_A1	75	25000	0.25	Unicycler (normal)	1	88	18	14	12	11	9	3841276	3836687	3825273	3811088	3790948	3714897	18	1459661	3836687	3917739	39.14	39.28	462298	427710	332641	332641	2	3	5	5	0	0	0	0	0 + 0 part	0	97.925	1.000	0.00	0.31	0.10	1459661	3836438	462298	427710	332641	332641	2
Acinetobacter_A1	75	25000	0.25	Unicycler (normal)	2	42	23	17	15	14	11	3848987	3847621	3833422	3819239	3799099	3696554	23	1459663	3847621	3917739	39.18	39.28	439944	439944	196593	196593	3	3	6	6	0	0	0	0	0 + 0 part	0	98.065	1.001	0.00	1.04	0.08	1459663	3847372	439944	439944	196593	196593	3
Acinetobacter_A1	75	25000	0.25	Unicycler (normal)	3	70	22	16	14	13	11	3851442	3848934	3834735	3820551	3800409	3742002	22	1459663	3848934	3917739	39.18	39.28	478256	462299	208739	208739	2	3	5	5	0	0	0	1	0 + 0 part	0	98.237	1.000	0.00	1.71	0.05	1459663	3848679	425610	425610	208739	208739	3
Acinetobacter_A1	75	25000	0.25	Unicycler (normal)	4	88	21	17	15	15	12	3837993	3834108	3826859	3812674	3812674	3710191	22	1459661	3834638	3917739	39.15	39.28	462298	425950	193786	193786	2	3	6	6	0	0	0	0	0 + 0 part	0	97.872	1.000	0.00	0.55	0.03	1459661	3834388	462298	425950	193786	193786	2
Acinetobacter_A1	75	25000	0.25	Unicycler (normal)	5	94	24	17	15	14	11	3836687	3832272	3816920	3802745	3783134	3680495	25	1459669	3832801	3917739	39.14	39.28	462308	425939	196602	193794	2	3	5	6	0	0	0	1	0 + 0 part	0	97.825	1.000	0.00	0.21	0.03	1459669	3832547	462308	425939	196602	193794	2
Acinetobacter_A1	75	25000	0.25	Unicycler (conservative)	1	120	32	23	21	19	15	3840173	3833722	3811761	3797577	3759955	3619427	32	697831	3833722	3917739	39.13	39.28	349465	332640	185184	158929	4	5	8	9	0	0	0	0	0 + 0 part	0	97.849	1.000	0.00	0.13	0.10	697831	3833473	349465	332640	185184	158929	4
Acinetobacter_A1	75	25000	0.25	Unicycler (conservative)	2	138	40	30	27	24	19	3837020	3828904	3806177	3782585	3734182	3567131	41	496152	3829591	3917739	39.13	39.28	209797	209797	112771	108651	6	6	11	12	0	0	0	0	0 + 0 part	0	97.604	1.001	0.00	0.05	0.08	496152	3829342	209797	209797	112771	108651	6
Acinetobacter_A1	75	25000	0.25	Unicycler (conservative)	3	129	38	28	25	22	19	3842936	3835499	3814429	3790839	3742436	3640855	39	478255	3836186	3917739	39.14	39.28	345715	345715	112772	112772	5	5	10	10	0	0	0	1	0 + 0 part	0	97.912	1.000	0.00	0.23	0.05	451102	3835931	259235	259235	112772	112772	6
Acinetobacter_A1	75	25000	0.25	Unicycler (conservative)	4	133	38	31	27	25	19	3835978	3828246	3813783	3783821	3757031	3546862	39	451103	3828934	3917739	39.14	39.28	345715	209796	108651	108651	5	6	11	11	0	0	0	0	0 + 0 part	0	97.727	1.000	0.00	0.16	0.03	451103	3828685	345715	209796	108651	108651	5
Acinetobacter_A1	75	25000	0.25	Unicycler (conservative)	5	127	36	26	24	23	17	3835460	3828306	3805532	3791355	3773151	3562816	37	451111	3829002	3917739	39.13	39.28	349471	349471	190147	112780	5	5	9	10	0	0	0	1	0 + 0 part	0	97.729	1.000	0.00	0.00	0.03	451111	3828749	349471	349471	190147	112780	5
Acinetobacter_A1	75	25000	0.25	SPAdes	1	84	36	27	25	23	18	3838480	3831587	3808276	3793965	3752123	3578117	38	912195	3833213	3917739	39.14	39.28	271451	209839	109116	93712	3	4	9	10	0	0	0	4	0 + 0 part	0	97.758	1.001	0.00	1.85	0.29	876046	3832856	193791	193791	93712	93712	5
Acinetobacter_A1	75	25000	0.25	SPAdes	2	106	36	27	25	23	20	3836017	3829211	3808172	3793861	3752019	3646984	36	438090	3829211	3917739	39.13	39.28	209858	197842	159219	159219	6	7	12	12	0	0	0	4	0 + 0 part	0	97.703	1.000	0.00	4.31	0.34	438090	3828880	193791	193791	113963	112414	7
Acinetobacter_A1	75	25000	0.25	SPAdes	3	92	46	34	31	29	23	3835089	3827132	3797556	3773395	3731553	3509902	49	379591	3829220	3917739	39.13	39.28	193791	162272	93712	88583	7	8	14	15	0	0	0	4	0 + 0 part	0	97.701	1.000	0.00	2.53	0.26	379589	3828881	174465	162272	88583	78050	7
Acinetobacter_A1	75	25000	0.25	SPAdes	4	80	37	28	26	24	19	3841843	3837200	3813780	3799468	3757626	3598799	37	483308	3837200	3917739	39.15	39.28	209858	209858	152645	152645	6	6	12	12	0	0	0	5	0 + 0 part	0	97.903	1.000	0.00	3.70	0.16	483308	3836863	174559	174559	113963	113963	7
Acinetobacter_A1	75	25000	0.25	SPAdes	5	85	37	28	26	25	20	3833857	3826918	3803485	3789174	3769028	3595142	40	450919	3829176	3917739	39.13	39.28	209858	194951	138668	138668	6	7	12	12	0	0	0	3	0 + 0 part	0	97.697	1.000	0.00	1.99	0.29	450919	3828762	194951	193791	112414	112414	6
Acinetobacter_A1	75	25000	0.25	npScarf	1	22	22	22	21	19	17	3811417	3811417	3811417	3802664	3760822	3690773	22	955318	3811417	3917739	39.06	39.28	271451	271451	162248	159219	3	3	8	9	0	0	0	5	0 + 0 part	0	97.253	1.000	0.00	2.81	0.58	919169	3810893	259875	229244	144224	144224	4
Acinetobacter_A1	75	25000	0.25	npScarf	2	22	22	22	21	19	16	3809452	3809452	3809452	3800699	3758857	3653822	22	543530	3809452	3917739	39.07	39.28	438090	353895	167000	162248	4	5	8	9	2	1	543530	4	0 + 0 part	0	97.043	1.002	0.00	8.23	5.50	524047	3802437	286491	286491	159219	138668	5
Acinetobacter_A1	75	25000	0.25	npScarf	3	26	26	26	24	22	18	3803641	3803641	3803641	3785059	3743217	3591615	26	479044	3803641	3917739	39.06	39.28	353707	353707	190145	109258	5	5	9	10	0	0	0	4	0 + 0 part	0	97.067	1.000	0.00	2.71	1.37	479044	3803142	240969	240969	109258	109258	6
Acinetobacter_A1	75	25000	0.25	npScarf	4	26	26	26	25	24	19	3809761	3809761	3809761	3801008	3779312	3620472	26	483308	3809761	3917739	39.09	39.28	209858	209858	159219	152645	6	6	11	12	0	0	0	5	0 + 0 part	0	97.216	1.000	0.00	3.73	0.32	483308	3809424	174559	174559	113963	113963	7
Acinetobacter_A1	75	25000	0.25	npScarf	5	21	21	21	20	19	16	3803050	3803050	3803050	3794318	3774172	3660384	21	549829	3803050	3917739	39.06	39.28	356280	356280	193791	193791	5	5	8	8	0	0	0	4	0 + 0 part	0	97.047	1.000	0.00	3.71	0.74	549829	3802651	356280	356280	159219	138668	5
Acinetobacter_A1	75	25000	0.25	Cerulean	1	23	23	23	23	23	23	20804430	20804430	20804430	20804430	20804430	20804430	23	1268517	20804430	3917739	38.91	39.28	947308	1237329	891172	1161431	10	2	16	3	39	20	19671596	1	0 + 0 part	0	98.624	5.384	0.12	20.34	21.71	794754	20804370	430197	451728	430197	451728	23
Acinetobacter_A1	75	25000	0.25	Cerulean	2	0	0	0	0	0	0	0	0	0	0	0	0	0	0	0	0	0	0	0	0	0	0	0	0	0	0	0	0	0	0	0 + 0 part	0	0	0	0	0	0	0	0	0	0	0	0	0
Acinetobacter_A1	75	25000	0.25	Cerulean	3	25	25	25	25	25	25	8922568	8922568	8922568	8922568	8922568	8922568	25	896209	8922568	3917739	39.85	39.28	327952	644949	270788	573044	9	3	16	5	24	23	8425512	3	0 + 0 part	0	98.660	2.308	0.28	5.17	0.26	483685	8922505	217639	355406	217639	217640	17
Acinetobacter_A1	75	25000	0.25	Cerulean	4	28	28	28	28	28	28	5852920	5852920	5852920	5852920	5852920	5852920	28	553873	5852920	3917739	40.34	39.28	283325	425599	168230	283325	7	5	14	7	27	27	5782726	0	0 + 0 part	0	99.416	1.503	0.80	3.18	0.23	483679	5852814	144279	355405	70194	144279	10
Acinetobacter_A1	75	25000	0.25	Cerulean	5	26	26	26	26	26	26	12940846	12940846	12940846	12940846	12940846	12940846	26	857998	12940846	3917739	39.91	39.28	482906	759402	414885	729717	11	3	18	4	22	22	11305829	0	0 + 0 part	0	99.382	3.324	0.20	2.44	0.23	483683	12938324	374312	385091	374312	374314	17
Acinetobacter_A1	75	25000	0.5	Unicycler (bold)	1	58	19	14	12	11	9	3852764	3850445	3837344	3823159	3803018	3726967	19	1459661	3850445	3917739	39.19	39.28	673140	673140	425932	425932	2	2	4	4	0	0	0	1	0 + 0 part	0	98.276	1.000	0.00	1.90	0.13	1459661	3850195	494498	463553	209587	209587	2
Acinetobacter_A1	75	25000	0.5	Unicycler (bold)	2	76	21	16	13	12	9	3843787	3840451	3827349	3807425	3787284	3684739	21	1459661	3840451	3917739	39.16	39.28	462298	425933	276043	276043	2	3	5	5	0	0	0	0	0 + 0 part	0	98.021	1.000	0.00	0.89	0.08	1459661	3840201	462298	425933	276043	276043	2
Acinetobacter_A1	75	25000	0.5	Unicycler (bold)	3	85	22	16	14	13	11	3847716	3843917	3832905	3818720	3798579	3740175	23	1459663	3844447	3917739	39.17	39.28	518324	518324	193786	193786	2	2	5	5	0	0	0	1	0 + 0 part	0	98.049	1.001	0.00	0.29	0.05	1459663	3844447	518324	518324	193786	193786	2
Acinetobacter_A1	75	25000	0.5	Unicycler (bold)	4	81	23	16	14	13	12	3844747	3840935	3825398	3811214	3791072	3759163	24	1459661	3841464	3917739	39.16	39.28	462299	425931	208739	208739	2	3	6	6	0	0	0	0	0 + 0 part	0	98.047	1.000	0.00	0.42	0.03	1459661	3841214	462299	425931	208739	208739	2
Acinetobacter_A1	75	25000	0.5	Unicycler (bold)	5	79	18	13	11	10	7	3844961	3841061	3828304	3813949	3794337	3691642	19	1459669	3841590	3917739	39.16	39.28	462307	435036	391485	391485	2	3	5	5	0	0	0	1	0 + 0 part	0	98.050	1.000	0.00	0.29	0.03	1459669	3841337	462307	435036	391485	391485	2
Acinetobacter_A1	75	25000	0.5	Unicycler (normal)	1	64	19	14	12	11	9	3852786	3850397	3837296	3823112	3802971	3726918	19	1459661	3850397	3917739	39.19	39.28	673139	673139	425954	425954	2	2	4	4	0	0	0	1	0 + 0 part	0	98.275	1.000	0.00	1.90	0.13	1459661	3850145	494499	463552	209587	209587	2
Acinetobacter_A1	75	25000	0.5	Unicycler (normal)	2	89	21	16	13	12	9	3843787	3840272	3827170	3807425	3787284	3684738	21	1459661	3840272	3917739	39.16	39.28	462299	425933	276043	276043	2	3	5	5	0	0	0	0	0 + 0 part	0	97.877	1.001	0.00	0.89	0.08	1459661	3840023	462299	425933	276043	276043	2
Acinetobacter_A1	75	25000	0.5	Unicycler (normal)	3	91	22	16	14	13	11	3847714	3843751	3832912	3818728	3798587	3740179	23	1459663	3844280	3917739	39.17	39.28	518324	518324	193786	193786	2	2	5	5	0	0	0	1	0 + 0 part	0	98.045	1.001	0.00	0.29	0.05	1459663	3844280	518324	518324	193786	193786	2
Acinetobacter_A1	75	25000	0.5	Unicycler (normal)	4	87	23	16	14	13	12	3844769	3840952	3825417	3811233	3791091	3759183	24	1459661	3841481	3917739	39.16	39.28	462299	425950	208739	208739	2	3	6	6	0	0	0	0	0 + 0 part	0	98.047	1.000	0.00	0.44	0.03	1459661	3841231	462299	425950	208739	208739	2
Acinetobacter_A1	75	25000	0.5	Unicycler (normal)	5	88	18	13	11	10	7	3844956	3840597	3828012	3813837	3794225	3691528	19	1459669	3841127	3917739	39.16	39.28	462307	435036	391485	391485	2	3	5	5	0	0	0	1	0 + 0 part	0	97.899	1.001	0.00	0.31	0.03	1459669	3840874	462307	435036	391485	391485	2
Acinetobacter_A1	75	25000	0.5	Unicycler (conservative)	1	112	28	21	19	17	15	3844290	3837760	3821899	3807714	3770092	3694042	28	936988	3837760	3917739	39.14	39.28	349464	349464	158929	158929	4	4	8	8	0	0	0	1	0 + 0 part	0	97.952	1.000	0.00	0.36	0.13	936988	3837511	268668	268668	158929	158929	4
Acinetobacter_A1	75	25000	0.5	Unicycler (conservative)	2	124	32	25	23	20	16	3838649	3831994	3816131	3801947	3753428	3607709	32	452941	3831994	3917739	39.13	39.28	345714	345714	185184	185184	5	5	10	10	0	0	0	0	0 + 0 part	0	97.666	1.001	0.00	0.13	0.08	452941	3831745	345714	345714	185184	185184	5
Acinetobacter_A1	75	25000	0.5	Unicycler (conservative)	3	123	35	26	23	21	18	3846178	3838622	3820903	3797312	3770520	3675588	36	484011	3839309	3917739	39.16	39.28	271813	271813	180320	112835	5	5	9	10	0	0	0	1	0 + 0 part	0	97.918	1.001	0.00	0.23	0.05	484011	3839304	259352	259352	180320	112835	6
Acinetobacter_A1	75	25000	0.5	Unicycler (conservative)	4	135	39	28	25	23	19	3842776	3834778	3810274	3786683	3759892	3620299	40	462298	3835466	3917739	39.14	39.28	259236	212480	137651	111282	5	6	10	11	0	0	0	0	0 + 0 part	0	97.894	1.000	0.00	0.05	0.03	462298	3835217	259236	212480	137651	111282	5
Acinetobacter_A1	75	25000	0.5	Unicycler (conservative)	5	125	34	26	24	22	16	3843556	3836365	3816367	3802191	3771172	3560775	35	462307	3837062	3917739	39.15	39.28	345723	345723	126159	126159	5	5	9	9	0	0	0	1	0 + 0 part	0	97.795	1.001	0.00	0.10	0.03	462307	3836809	345723	345723	125906	125906	5
Acinetobacter_A1	75	25000	0.5	SPAdes	1	82	39	29	27	25	20	3834500	3826974	3799602	3785291	3743449	3569443	42	479539	3829315	3917739	39.13	39.28	271451	209839	109116	93712	5	6	11	12	0	0	0	4	0 + 0 part	0	97.702	1.000	0.00	3.29	0.24	479539	3828958	193791	193791	88583	88583	6
Acinetobacter_A1	75	25000	0.5	SPAdes	2	115	39	29	27	25	20	3835804	3827546	3804765	3790454	3748612	3574607	39	438090	3827546	3917739	39.12	39.28	193791	193791	151421	138668	7	7	12	13	0	0	0	3	0 + 0 part	0	97.661	1.000	0.00	3.27	0.34	438090	3827215	174559	174559	113963	112414	7
Acinetobacter_A1	75	25000	0.5	SPAdes	3	97	41	31	29	27	23	3842775	3834133	3807038	3792727	3750882	3602773	44	379591	3836221	3917739	39.15	39.28	193791	193791	109258	109258	7	7	14	14	0	0	0	4	0 + 0 part	0	97.869	1.001	0.00	2.89	0.31	379589	3836140	174535	174535	109258	93712	7
Acinetobacter_A1	75	25000	0.5	SPAdes	4	80	37	28	26	24	19	3836386	3831743	3808323	3794012	3752170	3593330	37	483308	3831743	3917739	39.14	39.28	209858	209858	152645	152645	6	6	12	12	0	0	0	5	0 + 0 part	0	97.763	1.000	0.00	3.76	0.23	483308	3831406	174559	174559	113963	113963	7
Acinetobacter_A1	75	25000	0.5	SPAdes	5	83	34	25	23	21	17	3844702	3837689	3814174	3799863	3758021	3618333	37	450919	3839947	3917739	39.16	39.28	271451	271451	193791	193791	6	6	10	10	1	1	313102	4	0 + 0 part	0	97.778	1.002	0.00	2.11	0.34	450919	3839330	214781	198965	132132	132132	6
Acinetobacter_A1	75	25000	0.5	npScarf	1	19	19	19	18	17	15	3813710	3813710	3813710	3804957	3784811	3706344	19	964185	3813710	3917739	39.08	39.28	353501	353501	159219	155921	4	4	7	8	0	0	0	4	0 + 0 part	0	97.323	1.000	0.00	4.56	0.84	964185	3813353	349470	349470	155921	138668	4
Acinetobacter_A1	75	25000	0.5	npScarf	2	21	21	21	20	19	16	3807262	3807262	3807262	3798509	3778363	3664575	21	522417	3807262	3917739	39.06	39.28	276057	276057	190997	162248	5	5	9	10	0	0	0	5	0 + 0 part	0	97.158	1.000	0.00	6.20	3.63	455013	3806931	229257	229257	138668	138668	6
Acinetobacter_A1	75	25000	0.5	npScarf	3	22	22	22	21	20	19	3820397	3820397	3820397	3811665	3791519	3764950	22	479055	3820397	3917739	39.11	39.28	327558	327558	138447	138447	5	5	10	10	0	0	0	6	0 + 0 part	0	97.466	1.001	0.00	5.11	1.15	479055	3819073	240908	240908	138447	112662	6
Acinetobacter_A1	75	25000	0.5	npScarf	4	19	19	19	18	17	17	3820035	3820035	3820035	3811303	3791157	3791157	19	626430	3820035	3917739	39.07	39.28	353896	300057	193791	193791	4	5	9	9	1	1	626430	5	0 + 0 part	0	97.480	1.000	0.00	3.61	0.71	483308	3819698	208818	208818	166959	166959	6
Acinetobacter_A1	75	25000	0.5	npScarf	5	20	20	20	19	18	14	3815455	3815455	3815455	3806723	3786577	3647121	20	556976	3815455	3917739	39.07	39.28	353369	353369	215063	215063	5	5	8	8	1	1	556976	4	0 + 0 part	0	97.341	1.000	0.00	2.60	0.84	450919	3815047	353369	353369	162498	162498	5
Acinetobacter_A1	75	25000	0.5	Cerulean	1	21	21	21	21	21	17	4732821	4732821	4732821	4732821	4732821	4545598	21	1205228	4732821	3917739	39.23	39.28	396889	427146	162217	210778	4	3	9	6	18	17	3902037	1	0 + 0 part	0	98.675	1.224	0.53	4.35	1.66	969791	4732761	355406	356340	110313	162217	5
Acinetobacter_A1	75	25000	0.5	Cerulean	2	24	24	24	24	24	24	13388895	13388895	13388895	13388895	13388895	13388895	24	1123941	13388895	3917739	39.05	39.28	543413	885335	477672	724884	10	2	17	4	22	21	12327180	1	0 + 0 part	0	98.556	3.468	0.19	5.05	0.16	483680	13385898	445377	445379	445377	445378	15
Acinetobacter_A1	75	25000	0.5	Cerulean	3	21	21	21	21	21	21	12273348	12273348	12273348	12273348	12273348	12273348	21	1201524	12273348	3917739	38.93	39.28	620990	962912	531723	950264	8	2	14	3	17	16	10475111	2	0 + 0 part	0	98.624	3.176	0.58	5.02	0.18	522958	12270780	522954	522955	483685	522955	12
Acinetobacter_A1	75	25000	0.5	Cerulean	4	25	25	25	25	25	25	8463865	8463865	8463865	8463865	8463865	8463865	25	668953	8463865	3917739	39.82	39.28	327952	573977	254675	467994	9	4	16	5	21	21	7206316	0	0 + 0 part	0	98.677	2.189	0.56	3.21	0.18	467994	8463759	217639	386593	217639	217639	14
Acinetobacter_A1	75	25000	0.5	Cerulean	5	22	22	22	22	22	22	6510297	6510297	6510297	6510297	6510297	6510297	22	643636	6510297	3917739	39.31	39.28	374312	516286	200527	429377	7	4	13	6	15	15	4347978	1	0 + 0 part	0	99.409	1.672	0.03	1.90	0.18	483687	6510237	200527	385090	159950	226251	9
Acinetobacter_A1	75	25000	1.0	Unicycler (bold)	1	85	18	13	11	10	8	3848544	3844005	3830904	3816721	3796580	3720384	18	1459661	3844005	3917739	39.17	39.28	518325	518325	391477	391477	2	2	5	5	0	0	0	0	0 + 0 part	0	98.118	1.000	0.00	0.31	0.10	1459661	3844003	518325	518325	391477	391477	2
Acinetobacter_A1	75	25000	1.0	Unicycler (bold)	2	85	14	13	11	11	8	3848415	3843946	3840821	3826457	3826457	3720483	14	1459661	3843946	3917739	39.16	39.28	427711	427711	332699	332699	3	3	5	5	0	0	0	0	0 + 0 part	0	98.110	1.000	0.00	0.47	0.08	1459661	3843697	427711	427711	332699	332699	3
Acinetobacter_A1	75	25000	1.0	Unicycler (bold)	3	16	13	11	9	9	8	3871887	3871544	3868758	3854575	3854575	3822661	13	1459661	3871544	3917739	39.26	39.28	575208	575208	518326	518326	2	2	4	4	0	0	0	0	0 + 0 part	0	98.821	1.000	0.00	2.09	0.05	1459661	3871544	575208	575208	518326	518326	2
Acinetobacter_A1	75	25000	1.0	Unicycler (bold)	4	49	12	11	9	9	8	3860793	3858618	3856930	3842746	3842746	3810838	12	1459663	3858618	3917739	39.22	39.28	912706	912706	425950	425950	2	2	4	4	0	0	0	0	0 + 0 part	0	98.485	1.000	0.00	2.07	0.05	1459663	3858368	912706	912706	425950	425950	2
Acinetobacter_A1	75	25000	1.0	Unicycler (bold)	5	59	13	12	9	9	8	3857803	3854902	3853223	3832344	3832344	3800442	13	1459669	3854902	3917739	39.21	39.28	515023	515023	391484	391484	2	2	5	5	0	0	0	1	0 + 0 part	0	98.389	1.000	0.00	0.96	0.03	1459669	3854643	444237	444237	391484	391484	3
Acinetobacter_A1	75	25000	1.0	Unicycler (normal)	1	89	18	13	11	10	8	3848546	3844010	3830909	3816726	3796585	3720391	18	1459661	3844010	3917739	39.17	39.28	518325	518325	391477	391477	2	2	5	5	0	0	0	0	0 + 0 part	0	98.118	1.000	0.00	0.31	0.10	1459661	3844008	518325	518325	391477	391477	2
Acinetobacter_A1	75	25000	1.0	Unicycler (normal)	2	88	14	13	11	11	8	3848409	3843770	3840644	3826461	3826461	3720487	14	1459661	3843770	3917739	39.16	39.28	462299	427711	332700	332700	2	3	5	5	0	0	0	0	0 + 0 part	0	97.966	1.001	0.00	0.47	0.08	1459661	3843520	462299	427711	332700	332700	2
Acinetobacter_A1	75	25000	1.0	Unicycler (normal)	3	20	13	11	9	9	8	3871886	3871506	3868720	3854536	3854536	3822622	13	1459661	3871506	3917739	39.26	39.28	575208	575208	518326	518326	2	2	4	4	0	0	0	0	0 + 0 part	0	98.820	1.000	0.00	2.09	0.05	1459661	3871506	575208	575208	518326	518326	2
Acinetobacter_A1	75	25000	1.0	Unicycler (normal)	4	56	12	11	9	9	8	3860788	3858547	3856859	3842675	3842675	3810767	12	1459663	3858547	3917739	39.22	39.28	912706	912706	425950	425950	2	2	4	4	0	0	0	0	0 + 0 part	0	98.483	1.000	0.00	2.07	0.05	1459663	3858297	912706	912706	425950	425950	2
Acinetobacter_A1	75	25000	1.0	Unicycler (normal)	5	73	13	12	9	9	8	3857787	3854424	3852745	3832296	3832296	3800394	13	1459669	3854424	3917739	39.21	39.28	515023	515023	391484	391484	2	2	5	5	0	0	0	1	0 + 0 part	0	98.238	1.001	0.00	0.94	0.03	1459669	3854170	444237	444237	391484	391484	3
Acinetobacter_A1	75	25000	1.0	Unicycler (conservative)	1	116	29	22	19	16	12	3847452	3840094	3824230	3800640	3752175	3607670	30	1291844	3840781	3917739	39.16	39.28	391477	391477	345715	212480	3	3	5	6	0	0	0	0	0 + 0 part	0	98.036	1.000	0.00	0.13	0.10	1291844	3840781	391477	391477	345715	212480	3
Acinetobacter_A1	75	25000	1.0	Unicycler (conservative)	2	108	21	18	16	16	11	3847870	3842283	3833704	3819520	3819520	3649067	21	1381565	3842283	3917739	39.16	39.28	391476	391476	214815	214815	3	3	6	6	0	0	0	0	0 + 0 part	0	97.928	1.001	0.00	0.13	0.08	1381565	3842034	391476	391476	214566	214566	3
Acinetobacter_A1	75	25000	1.0	Unicycler (conservative)	3	35	22	18	15	14	13	3871841	3870821	3862578	3838875	3817198	3785284	22	697832	3870821	3917739	39.26	39.28	478375	478375	193787	193787	4	4	7	7	0	0	0	0	0 + 0 part	0	98.723	1.001	0.00	2.09	0.05	697832	3870821	478375	478375	193787	193787	4
Acinetobacter_A1	75	25000	1.0	Unicycler (conservative)	4	106	20	16	14	14	12	3852587	3845927	3837941	3823757	3823757	3755325	21	1459661	3846615	3917739	39.19	39.28	494435	463301	271814	271814	2	3	5	5	0	0	0	0	0 + 0 part	0	98.178	1.000	0.00	0.26	0.05	1459661	3846365	494435	463301	271814	271814	2
Acinetobacter_A1	75	25000	1.0	Unicycler (conservative)	5	111	25	19	16	15	12	3852438	3846344	3832498	3808607	3797570	3685957	25	522567	3846344	3917739	39.19	39.28	391485	391485	276051	214823	5	5	7	8	0	0	0	1	0 + 0 part	0	97.915	1.003	0.00	0.21	0.03	522567	3846091	391485	391485	276051	214570	5
Acinetobacter_A1	75	25000	1.0	SPAdes	1	81	33	23	21	19	15	3839657	3832121	3804749	3790438	3748638	3600592	35	793136	3833747	3917739	39.14	39.28	425489	425489	159004	159004	4	4	8	8	0	0	0	3	0 + 0 part	0	97.794	1.001	0.00	2.40	0.23	793136	3833390	349469	349469	159004	159004	4
Acinetobacter_A1	75	25000	1.0	SPAdes	2	111	35	26	24	22	17	3840139	3831863	3811358	3797047	3755205	3581200	35	451393	3831863	3917739	39.14	39.28	312964	312964	162248	159219	5	5	10	11	0	0	0	2	0 + 0 part	0	97.731	1.001	0.00	3.73	0.52	451393	3829521	276565	194951	159219	159219	5
Acinetobacter_A1	75	25000	1.0	SPAdes	3	79	41	31	28	27	21	3843075	3835870	3814397	3790236	3770090	3548436	44	446375	3837830	3917739	39.15	39.28	209834	193791	109116	109116	6	7	13	13	0	0	0	3	0 + 0 part	0	97.872	1.001	0.00	2.48	0.29	446375	3837770	174535	174535	93568	88583	7
Acinetobacter_A1	75	25000	1.0	SPAdes	4	67	29	22	20	19	18	3848027	3844095	3825129	3810818	3790672	3762666	29	1006823	3844095	3917739	39.15	39.28	271451	271451	159004	159004	4	4	9	9	1	1	257174	3	0 + 0 part	0	98.042	1.001	0.00	3.67	0.39	552594	3843758	271451	271451	152645	138544	5
Acinetobacter_A1	75	25000	1.0	SPAdes	5	72	27	21	19	19	16	3845516	3838812	3823315	3809004	3809004	3687545	30	911838	3841070	3917739	39.16	39.28	438090	438090	162369	162369	4	4	8	8	1	1	911838	3	0 + 0 part	0	97.923	1.001	0.00	1.64	0.36	553840	3840665	357998	357998	162369	159004	5
Acinetobacter_A1	75	25000	1.0	npScarf	1	14	14	14	13	11	10	3825791	3825791	3825791	3817059	3775217	3731068	14	1319291	3825791	3917739	39.13	39.28	657551	657551	222444	222444	2	2	5	5	0	0	0	6	0 + 0 part	0	97.621	1.000	0.00	4.26	1.07	606029	3825141	389340	389340	196640	196640	4
Acinetobacter_A1	75	25000	1.0	npScarf	2	17	17	17	16	15	13	3830880	3830880	3830880	3822148	3800452	3730403	17	1293514	3830880	3917739	39.15	39.28	333243	333243	209858	209858	3	3	7	7	0	0	0	6	0 + 0 part	0	97.721	1.001	0.00	5.41	1.04	552595	3829155	276565	276565	174559	167000	5
Acinetobacter_A1	75	25000	1.0	npScarf	3	15	15	15	14	14	13	3854871	3854871	3854871	3846138	3846138	3811820	15	721867	3854871	3917739	39.21	39.28	518641	444143	222429	222429	3	4	6	6	4	2	1159194	5	0 + 0 part	0	98.288	1.001	0.00	34.49	36.82	708670	3852363	408844	408844	159219	141699	4
Acinetobacter_A1	75	25000	1.0	npScarf	4	12	12	12	11	11	11	3846330	3846330	3846330	3837598	3837598	3837598	12	1006410	3846330	3917739	39.17	39.28	459458	452636	327558	327558	3	4	6	6	1	1	393861	5	0 + 0 part	0	98.150	1.000	0.00	4.81	0.91	551882	3846254	423079	423079	190145	190145	5
Acinetobacter_A1	75	25000	1.0	npScarf	5	13	13	13	12	12	11	3842236	3842236	3842236	3833504	3833504	3790434	13	1098145	3842236	3917739	39.18	39.28	450919	450919	236330	236330	3	3	6	6	3	1	1098145	4	0 + 0 part	0	97.972	1.001	0.00	7.89	8.96	549829	3839083	385383	385383	214784	196632	5
Acinetobacter_A1	75	25000	1.0	Cerulean	1	18	18	18	18	18	15	4808391	4808391	4808391	4808391	4808391	4668715	18	804724	4808391	3917739	39.25	39.28	442256	576098	257193	427146	4	3	7	5	15	13	2809421	1	0 + 0 part	0	98.645	1.244	0.52	4.45	1.97	794754	4808331	386593	442256	118617	194884	5
Acinetobacter_A1	75	25000	1.0	Cerulean	2	15	15	15	15	15	15	5689470	5689470	5689470	5689470	5689470	5689470	15	1721550	5689470	3917739	39.42	39.28	456018	563104	267090	456018	4	2	8	4	11	10	4548883	2	0 + 1 part	10055	98.649	1.470	0.60	7.76	2.33	840640	5679032	279508	430162	176511	226251	6
Acinetobacter_A1	75	25000	1.0	Cerulean	3	17	17	17	17	17	17	11590161	11590161	11590161	11590161	11590161	11590161	17	1311105	11590161	3917739	38.68	39.28	919530	994108	883795	981831	6	2	9	3	10	10	7522205	3	0 + 0 part	0	98.428	3.006	0.22	5.47	0.41	883797	11578930	883795	883795	467994	883795	7
Acinetobacter_A1	75	25000	1.0	Cerulean	4	14	14	14	14	13	13	7646830	7646830	7646830	7646830	7624138	7624138	14	2264052	7646830	3917739	39.98	39.28	546105	2264052	429029	762473	4	1	8	2	10	10	6627522	1	0 + 0 part	0	98.680	1.978	6.63	4.50	2.22	1888172	7646115	375835	561747	375834	375840	6
Acinetobacter_A1	75	25000	1.0	Cerulean	5	16	16	16	16	16	16	12332544	12332544	12332544	12332544	12332544	12332544	16	1201522	12332544	3917739	39.05	39.28	891492	1190165	782503	1177311	6	2	10	3	12	12	10643624	2	0 + 0 part	0	98.623	3.192	0.21	3.34	0.47	750212	12332484	750208	750209	467994	750209	9
Acinetobacter_A1	75	25000	2.0	Unicycler (bold)	1	44	5	5	4	4	3	3875098	3872359	3872359	3863628	3863628	3831719	6	1944349	3873018	3917739	39.25	39.28	1944349	1459661	1459661	1459661	1	2	2	2	0	0	0	1	0 + 0 part	0	98.859	1.000	0.00	1.55	0.10	1481149	3873018	1459661	1459661	1459661	1459661	2
Acinetobacter_A1	75	25000	2.0	Unicycler (bold)	2	73	5	5	4	4	3	3871678	3867403	3867403	3858672	3858672	3826762	5	1939497	3867403	3917739	39.23	39.28	1939497	1459661	1459661	1459661	1	2	2	2	0	0	0	1	0 + 0 part	0	98.711	1.000	0.00	0.59	0.10	1939497	3867235	1939497	1459661	1459661	1459661	1
Acinetobacter_A1	75	25000	2.0	Unicycler (bold)	3	53	10	9	7	7	6	3867606	3865531	3863842	3849480	3849480	3817566	10	1459663	3865531	3917739	39.24	39.28	1133232	1133232	462300	462300	2	2	3	3	0	0	0	0	0 + 0 part	0	98.508	1.002	0.00	1.55	0.05	1459663	3864933	1132944	1132944	462300	462300	2
Acinetobacter_A1	75	25000	2.0	Unicycler (bold)	4	42	5	5	4	4	3	3879756	3877372	3877372	3868641	3868641	3836732	6	1949362	3877888	3917739	39.27	39.28	1949362	1459661	1459661	1459661	1	2	2	2	0	0	0	0	0 + 0 part	0	98.970	1.000	0.00	1.99	0.03	1949362	3877888	1949362	1459661	1459661	1459661	1
Acinetobacter_A1	75	25000	2.0	Unicycler (bold)	5	69	11	9	7	7	6	3865132	3861236	3858213	3844037	3844037	3812135	12	1459669	3861765	3917739	39.22	39.28	1076843	1076843	550746	550746	2	2	3	3	0	0	0	1	0 + 0 part	0	98.571	1.000	0.00	0.49	0.03	1459669	3861762	841390	841390	425939	425939	2
Acinetobacter_A1	75	25000	2.0	Unicycler (normal)	1	56	6	5	4	4	3	3875099	3872148	3870370	3861639	3861639	3829730	7	1944138	3872676	3917739	39.25	39.28	1944138	1459661	1459661	1459661	1	2	2	2	0	0	0	1	0 + 0 part	0	98.850	1.000	0.00	1.55	0.10	1480938	3872676	1459661	1459661	1459661	1459661	2
Acinetobacter_A1	75	25000	2.0	Unicycler (normal)	2	75	6	5	4	4	3	3871676	3867404	3865626	3856895	3856895	3824985	6	1939497	3867404	3917739	39.23	39.28	1939497	1459661	1459661	1459661	1	2	2	2	0	0	0	1	0 + 0 part	0	98.711	1.000	0.00	0.59	0.10	1939497	3867236	1939497	1459661	1459661	1459661	1
Acinetobacter_A1	75	25000	2.0	Unicycler (normal)	3	65	10	9	7	7	6	3867599	3864292	3862603	3848419	3848419	3816506	11	1459663	3864822	3917739	39.23	39.28	1133221	1133221	462299	462299	2	2	3	3	0	0	0	0	0 + 0 part	0	98.503	1.001	0.00	1.22	0.05	1459663	3864540	1132939	1132939	462299	462299	2
Acinetobacter_A1	75	25000	2.0	Unicycler (normal)	4	54	6	5	4	4	3	3879758	3877372	3875594	3866863	3866863	3834954	6	1949362	3877372	3917739	39.27	39.28	1949362	1459661	1459661	1459661	1	2	2	2	0	0	0	0	0 + 0 part	0	98.970	1.000	0.00	1.99	0.03	1949362	3877372	1949362	1459661	1459661	1459661	1
Acinetobacter_A1	75	25000	2.0	Unicycler (normal)	5	79	11	9	7	7	6	3865106	3860980	3858129	3843953	3843953	3812051	12	1459669	3861508	3917739	39.22	39.28	1076772	1076772	550746	550746	2	2	3	3	0	0	0	1	0 + 0 part	0	98.565	1.000	0.00	0.52	0.03	1459669	3861508	841390	841390	425940	425940	2
Acinetobacter_A1	75	25000	2.0	Unicycler (conservative)	1	83	10	9	7	7	5	3871159	3866408	3864388	3850203	3850203	3777971	10	1459663	3866408	3917739	39.23	39.28	1133068	1133068	451116	451116	2	2	3	3	0	0	0	1	0 + 0 part	0	98.551	1.001	0.00	0.31	0.10	1459663	3866408	669867	669867	451116	451116	2
Acinetobacter_A1	75	25000	2.0	Unicycler (conservative)	2	85	8	7	5	5	4	3871469	3867007	3864987	3850803	3850803	3818895	8	1459663	3867007	3917739	39.23	39.28	1077303	1077303	856669	856669	2	2	3	3	0	0	0	1	0 + 0 part	0	98.701	1.000	0.00	0.26	0.10	1459663	3866839	1077303	1077303	856669	856669	2
Acinetobacter_A1	75	25000	2.0	Unicycler (conservative)	3	99	16	15	13	13	12	3864038	3857766	3856078	3841895	3841895	3809980	17	961154	3858454	3917739	39.22	39.28	329683	329683	222000	222000	4	4	7	7	0	0	0	0	0 + 0 part	0	98.341	1.001	0.00	0.21	0.05	961154	3858199	329683	329683	222000	222000	4
Acinetobacter_A1	75	25000	2.0	Unicycler (conservative)	4	87	11	10	9	9	8	3871350	3865999	3863979	3855248	3855248	3823341	12	1381564	3866687	3917739	39.23	39.28	812299	812299	425364	425364	2	2	4	4	0	0	0	0	0 + 0 part	0	98.697	1.000	0.00	0.26	0.03	1381564	3866687	812299	812299	425364	425364	2
Acinetobacter_A1	75	25000	2.0	Unicycler (conservative)	5	106	19	15	12	11	9	3863990	3857930	3848204	3824313	3813276	3744844	19	961163	3857930	3917739	39.21	39.28	550471	550471	373708	373708	3	3	5	5	0	0	0	0	0 + 0 part	0	98.313	1.002	0.00	0.23	0.03	961163	3856231	550471	550471	373708	373708	3
Acinetobacter_A1	75	25000	2.0	SPAdes	1	59	21	17	15	15	14	3861967	3856385	3847748	3833437	3833437	3790367	22	910757	3857050	3917739	39.21	39.28	349469	349469	170900	170900	3	3	7	7	0	0	0	2	0 + 0 part	0	98.270	1.002	0.00	3.22	0.10	874608	3856693	349469	349469	170900	170900	3
Acinetobacter_A1	75	25000	2.0	SPAdes	2	80	16	15	13	13	12	3854780	3847430	3846316	3832005	3832005	3788935	17	911105	3847992	3917739	39.18	39.28	435132	435132	194408	194408	3	3	7	7	0	0	0	1	0 + 0 part	0	98.204	1.000	0.00	1.87	0.21	911105	3847661	271451	242007	194285	194285	3
Acinetobacter_A1	75	25000	2.0	SPAdes	3	82	30	24	22	21	19	3850242	3843005	3830432	3816121	3794467	3725497	32	708620	3844403	3917739	39.18	39.28	209834	209834	165218	165218	6	6	11	11	0	0	0	2	0 + 0 part	0	97.976	1.002	0.00	2.11	0.29	708618	3844070	196631	196631	165218	165218	6
Acinetobacter_A1	75	25000	2.0	SPAdes	4	44	9	8	7	7	7	3873437	3869759	3866254	3857501	3857501	3857501	9	1466511	3869759	3917739	39.24	39.28	916793	916793	395868	395868	2	2	4	4	1	1	1466511	1	0 + 0 part	0	98.767	1.000	0.00	1.76	0.34	916793	3869701	486190	463369	395868	395868	3
Acinetobacter_A1	75	25000	2.0	SPAdes	5	68	21	16	14	14	13	3869180	3862808	3849457	3835146	3835146	3792076	24	1420877	3865066	3917739	39.23	39.28	327477	327477	229124	229124	3	3	6	6	1	1	1420877	3	0 + 0 part	0	98.453	1.002	0.00	3.06	0.29	993438	3864940	327477	327477	229124	209760	4
Acinetobacter_A1	75	25000	2.0	npScarf	1	8	8	8	7	7	7	3860772	3860772	3860772	3852040	3852040	3852040	8	1751071	3860772	3917739	39.22	39.28	904088	904088	349470	349470	2	2	3	3	2	1	1751071	7	0 + 0 part	0	98.492	1.001	0.00	4.48	1.30	875403	3859445	349470	349470	229251	229251	4
Acinetobacter_A1	75	25000	2.0	npScarf	2	6	6	6	5	5	5	3861183	3861183	3861183	3852451	3852451	3852451	6	1919378	3861183	3917739	39.21	39.28	846356	846356	529901	529901	2	2	3	3	1	1	846356	7	0 + 0 part	0	98.510	1.000	0.00	7.98	2.93	1151823	3860449	408783	408783	229255	229255	3
Acinetobacter_A1	75	25000	2.0	npScarf	3	11	11	11	10	10	10	3857342	3857342	3857342	3848611	3848611	3848611	11	766915	3857342	3917739	39.21	39.28	456851	456851	312695	312695	4	4	6	6	0	0	0	6	0 + 0 part	0	98.424	1.000	0.00	7.94	2.59	766915	3856844	408929	408929	271451	271451	4
Acinetobacter_A1	75	25000	2.0	npScarf	4	3	3	3	2	2	2	3868870	3868870	3868870	3860138	3860138	3860138	3	1940872	3868870	3917739	39.24	39.28	1940872	1919266	1919266	1919266	1	2	2	2	1	1	1919266	7	0 + 0 part	0	98.725	1.000	0.00	5.84	4.09	1004862	3868503	486961	486961	391064	391064	3
Acinetobacter_A1	75	25000	2.0	npScarf	5	9	9	9	8	8	8	3845643	3845643	3845643	3836911	3836911	3836911	9	1420992	3845643	3917739	39.19	39.28	673273	673273	492791	492791	2	2	4	4	1	1	1420992	5	0 + 0 part	0	98.144	1.000	0.00	3.75	2.89	989482	3845423	441422	441422	395131	395131	4
Acinetobacter_A1	75	25000	2.0	Cerulean	1	12	12	12	12	12	10	4338227	4338227	4338227	4338227	4338227	4248352	12	1707623	4338227	3917739	39.20	39.28	794754	794754	395958	395958	2	2	4	4	9	8	3164840	1	0 + 0 part	0	98.624	1.123	0.58	7.27	2.30	874589	4338167	386593	495500	176411	296981	4
Acinetobacter_A1	75	25000	2.0	Cerulean	2	12	12	12	12	12	12	8211291	8211291	8211291	8211291	8211291	8211291	12	1887560	8211291	3917739	39.11	39.28	889391	1021906	723941	917658	4	2	6	3	9	6	5847008	3	0 + 0 part	0	98.540	2.127	0.33	8.44	0.96	961567	8206907	450423	500226	430196	450425	8
Acinetobacter_A1	75	25000	2.0	Cerulean	3	10	10	10	10	10	9	5121470	5121470	5121470	5121470	5121470	5075209	10	961372	5121470	3917739	39.35	39.28	806074	806074	459624	673829	3	3	6	4	5	4	2136460	2	0 + 0 part	0	98.664	1.325	2.83	5.25	0.60	961372	5121392	459624	483686	246519	387150	4
Acinetobacter_A1	75	25000	2.0	Cerulean	4	11	11	11	11	11	11	5599351	5599351	5599351	5599351	5599351	5599351	11	1380875	5599351	3917739	39.07	39.28	505721	597535	436079	505721	4	2	7	4	4	4	2015469	7	0 + 0 part	0	98.678	1.448	13.20	6.57	2.15	1380875	5593786	387151	505721	387150	387151	5
Acinetobacter_A1	75	25000	2.0	Cerulean	5	10	10	10	10	10	10	8466477	8466477	8466477	8466477	8466477	8466477	10	1670128	8466477	3917739	39.53	39.28	983355	1608875	609401	1608875	3	2	7	2	8	7	5830963	2	0 + 0 part	0	98.640	2.191	0.40	3.62	1.81	1670128	8466417	556252	556254	556226	556252	6
Acinetobacter_A1	75	25000	4.0	Unicycler (bold)	1	5	4	4	3	3	2	3886152	3885825	3885825	3877094	3877094	3845187	4	2385524	3885825	3917739	39.29	39.28	2385524	2385524	1459663	1459663	1	1	2	2	0	0	0	0	0 + 0 part	0	99.185	1.000	0.00	2.16	0.10	2385524	3885825	2385524	2385524	1459663	1459663	1
Acinetobacter_A1	75	25000	4.0	Unicycler (bold)	2	5	4	4	3	3	2	3886153	3885826	3885826	3877095	3877095	3845187	4	2385524	3885826	3917739	39.29	39.28	2385524	2385524	1459663	1459663	1	1	2	2	0	0	0	0	0 + 0 part	0	99.185	1.000	0.00	2.26	0.08	2385524	3885826	2385524	2385524	1459663	1459663	1
Acinetobacter_A1	75	25000	4.0	Unicycler (bold)	3	47	5	5	4	4	3	3879043	3877056	3877056	3868325	3868325	3836410	5	1949361	3877056	3917739	39.26	39.28	1949361	1459661	1459661	1459661	1	2	2	2	0	0	0	0	0 + 0 part	0	98.962	1.000	0.00	1.78	0.05	1949361	3877056	1949361	1459661	1459661	1459661	1
Acinetobacter_A1	75	25000	4.0	Unicycler (bold)	4	5	4	4	3	3	2	3886019	3885692	3885692	3876961	3876961	3845054	4	2385391	3885692	3917739	39.29	39.28	2385391	2385391	1459663	1459663	1	1	2	2	0	0	0	1	0 + 0 part	0	99.178	1.000	0.00	2.06	0.05	1998549	3885536	1998549	1998549	1459663	1459663	1
Acinetobacter_A1	75	25000	4.0	Unicycler (bold)	5	6	4	4	3	3	2	3885659	3885294	3885294	3876563	3876563	3844661	4	2384992	3885294	3917739	39.29	39.28	2384992	2384992	1459669	1459669	1	1	2	2	0	0	0	1	0 + 0 part	0	99.172	1.000	0.00	2.32	0.03	1543602	3885294	1459669	1459669	1459669	1459669	2
Acinetobacter_A1	75	25000	4.0	Unicycler (normal)	1	10	4	4	3	3	2	3886151	3885824	3885824	3877093	3877093	3845185	4	2385522	3885824	3917739	39.29	39.28	2385522	2385522	1459663	1459663	1	1	2	2	0	0	0	0	0 + 0 part	0	99.185	1.000	0.00	2.16	0.10	2385522	3885824	2385522	2385522	1459663	1459663	1
Acinetobacter_A1	75	25000	4.0	Unicycler (normal)	2	10	4	4	3	3	2	3886152	3885825	3885825	3877094	3877094	3845185	4	2385522	3885825	3917739	39.29	39.28	2385522	2385522	1459663	1459663	1	1	2	2	0	0	0	0	0 + 0 part	0	99.185	1.000	0.00	2.26	0.08	2385522	3885825	2385522	2385522	1459663	1459663	1
Acinetobacter_A1	75	25000	4.0	Unicycler (normal)	3	47	6	5	4	4	3	3879046	3877056	3875278	3866547	3866547	3834632	6	1949362	3877056	3917739	39.26	39.28	1949362	1459661	1459661	1459661	1	2	2	2	0	0	0	0	0 + 0 part	0	98.962	1.000	0.00	1.78	0.05	1949362	3877056	1949362	1459661	1459661	1459661	1
Acinetobacter_A1	75	25000	4.0	Unicycler (normal)	4	21	6	5	4	4	3	3881890	3881039	3879261	3870530	3870530	3838622	6	1944258	3881039	3917739	39.28	39.28	1944258	1459661	1459661	1459661	1	2	2	2	0	0	0	1	0 + 0 part	0	99.059	1.000	0.00	1.78	0.05	1944258	3880883	1944258	1459661	1459661	1459661	1
Acinetobacter_A1	75	25000	4.0	Unicycler (normal)	5	11	4	4	3	3	2	3885660	3885294	3885294	3876563	3876563	3844661	4	2384992	3885294	3917739	39.29	39.28	2384992	2384992	1459669	1459669	1	1	2	2	0	0	0	1	0 + 0 part	0	99.172	1.000	0.00	2.32	0.03	1543602	3885294	1459669	1459669	1459669	1459669	2
Acinetobacter_A1	75	25000	4.0	Unicycler (conservative)	1	75	6	5	4	4	3	3871459	3867179	3865161	3856430	3856430	3824521	6	1939496	3867179	3917739	39.23	39.28	1939496	1459661	1459661	1459661	1	2	2	2	0	0	0	0	0 + 0 part	0	98.709	1.000	0.00	0.26	0.10	1939496	3867179	1939496	1459661	1459661	1459661	1
Acinetobacter_A1	75	25000	4.0	Unicycler (conservative)	2	81	6	5	4	4	3	3871579	3867180	3865161	3856430	3856430	3824520	6	1939496	3867180	3917739	39.23	39.28	1939496	1459661	1459661	1459661	1	2	2	2	0	0	0	0	0 + 0 part	0	98.709	1.000	0.00	0.26	0.08	1939496	3867180	1939496	1459661	1459661	1459661	1
Acinetobacter_A1	75	25000	4.0	Unicycler (conservative)	3	77	7	6	5	5	4	3871468	3867152	3865133	3856402	3856402	3824487	7	1939496	3867152	3917739	39.23	39.28	1939496	963476	963476	496151	1	2	2	3	0	0	0	0	0 + 0 part	0	98.709	1.000	0.00	0.23	0.05	1939496	3867152	1939496	963476	963476	496151	1
Acinetobacter_A1	75	25000	4.0	Unicycler (conservative)	4	81	8	7	6	6	4	3871234	3866575	3864555	3855824	3855824	3783590	8	1476032	3866575	3917739	39.23	39.28	1459661	1459661	1459661	463300	2	2	2	3	0	0	0	0	0 + 0 part	0	98.694	1.000	0.00	0.23	0.03	1476032	3866575	1459661	1459661	1459661	463300	2
Acinetobacter_A1	75	25000	4.0	Unicycler (conservative)	5	16	7	5	4	4	3	3885659	3885150	3880254	3871523	3871523	3839621	7	1515191	3885150	3917739	39.29	39.28	1459669	1459669	1459669	1459669	2	2	2	2	0	0	0	1	0 + 0 part	0	99.168	1.000	0.00	2.32	0.03	1515191	3885150	1459669	1459669	1459669	1459669	2
Acinetobacter_A1	75	25000	4.0	SPAdes	1	51	10	9	7	7	5	3869111	3864687	3861564	3847253	3847253	3769633	10	1840675	3864687	3917739	39.23	39.28	613953	613953	550467	550467	2	2	3	3	0	0	0	1	0 + 0 part	0	98.636	1.000	0.00	0.85	0.23	1840649	3864609	550467	550467	439489	439489	2
Acinetobacter_A1	75	25000	4.0	SPAdes	2	56	10	6	5	5	5	3871338	3867201	3861444	3852691	3852691	3852691	10	1159666	3867201	3917739	39.24	39.28	862190	862190	759793	759793	2	2	4	4	0	0	0	1	0 + 0 part	0	98.651	1.001	0.00	2.92	0.16	1159666	3867146	759790	759790	753044	753044	3
Acinetobacter_A1	75	25000	4.0	SPAdes	3	59	14	11	10	10	9	3875101	3870057	3863862	3855109	3855109	3807464	14	1314055	3870057	3917739	39.24	39.28	654098	654098	327522	327522	2	2	5	5	1	1	654098	0	0 + 0 part	0	98.708	1.001	0.00	2.61	0.36	1314055	3870003	460989	460989	327522	327522	3
Acinetobacter_A1	75	25000	4.0	SPAdes	4	49	13	10	8	8	8	3870819	3866529	3861308	3846997	3846997	3846997	14	1291051	3867189	3917739	39.23	39.28	744083	744083	425758	425758	2	2	4	4	0	0	0	0	0 + 0 part	0	98.535	1.002	0.00	1.27	0.10	1291051	3867135	744083	744083	425758	425758	2
Acinetobacter_A1	75	25000	4.0	SPAdes	5	46	16	10	9	9	9	3864057	3860652	3847857	3839104	3839104	3839104	16	1487121	3860652	3917739	39.22	39.28	801108	801108	356275	356275	2	2	4	4	0	0	0	0	1 + 0 part	1958	98.468	1.000	0.00	2.57	0.10	1487121	3858363	801108	801108	356275	356275	2
Acinetobacter_A1	75	25000	4.0	npScarf	1	2	2	2	1	1	1	3878514	3878514	3878514	3869782	3869782	3869782	2	3869782	3878514	3917739	39.27	39.28	3869782	3869782	3869782	3869782	1	1	1	1	3	1	3869782	9	0 + 0 part	0	98.885	1.001	0.00	14.53	8.13	886318	3877128	638010	638010	553263	553263	3
Acinetobacter_A1	75	25000	4.0	npScarf	2	2	2	2	1	1	1	3869782	3869782	3869782	3861050	3861050	3861050	2	3861050	3869782	3917739	39.23	39.28	3861050	3861050	3861050	3861050	1	1	1	1	2	1	3861050	16	0 + 0 part	0	98.663	1.001	0.00	12.44	7.66	598012	3867331	408871	408871	276565	276565	4
Acinetobacter_A1	75	25000	4.0	npScarf	3	4	4	4	3	3	3	3872339	3872339	3872339	3863607	3863607	3863607	4	2960944	3872339	3917739	39.24	39.28	2960944	2960944	2960944	2960944	1	1	1	1	4	1	2960944	14	0 + 0 part	0	98.694	1.001	0.00	13.32	10.29	708662	3869349	390889	390889	295820	295820	4
Acinetobacter_A1	75	25000	4.0	npScarf	4	2	2	2	1	1	1	3878908	3878908	3878908	3870176	3870176	3870176	2	3870176	3878908	3917739	39.24	39.28	3870176	3870176	3870176	3870176	1	1	1	1	1	1	3870176	9	0 + 0 part	0	98.809	1.002	0.00	7.05	3.28	886706	3872130	551878	551878	397044	397044	3
Acinetobacter_A1	75	25000	4.0	npScarf	5	2	2	2	1	1	1	3872585	3872585	3872585	3863853	3863853	3863853	2	3863853	3872585	3917739	39.25	39.28	3863853	3863853	3863853	3863853	1	1	1	1	3	1	3863853	11	0 + 0 part	0	98.673	1.002	0.00	5.38	2.15	1223375	3867038	451884	451884	200346	200346	3
Acinetobacter_A1	75	25000	4.0	Cerulean	1	11	11	11	11	11	11	6620334	6620334	6620334	6620334	6620334	6620334	11	1888186	6620334	3917739	39.05	39.28	568898	711241	497225	597839	4	2	7	3	9	8	5726815	1	0 + 1 part	6141	98.800	1.709	49.86	23.25	24.98	1457989	6599893	427146	430197	427144	427146	6
Acinetobacter_A1	75	25000	4.0	Cerulean	2	7	7	7	7	7	7	10836654	10836654	10836654	10836654	10836654	10836654	7	2690595	10836654	3917739	38.98	39.28	2271874	2690595	2263105	2404389	3	1	4	2	7	4	9629963	10	0 + 0 part	0	98.618	2.805	91.12	7.12	1.22	961373	10826747	804448	961372	450423	961372	6
Acinetobacter_A1	75	25000	4.0	Cerulean	3	11	11	11	11	11	11	7143456	7143456	7143456	7143456	7143456	7143456	11	1720619	7143456	3917739	39.52	39.28	654436	1071652	644342	697314	4	2	6	3	6	6	4996261	2	0 + 0 part	0	98.679	1.848	2.21	8.87	6.41	1491203	7139045	644342	644343	387150	644342	5
Acinetobacter_A1	75	25000	4.0	Cerulean	4	10	10	10	10	10	10	5193438	5193438	5193438	5193438	5193438	5193438	10	806233	5193438	3917739	39.12	39.28	535044	576098	465100	535044	5	3	7	5	4	4	1981515	6	0 + 1 part	10797	98.662	1.341	27.50	15.24	13.63	795436	5171397	387151	576098	387150	387150	5
Acinetobacter_A1	75	25000	4.0	Cerulean	5	8	8	8	8	8	8	5715127	5715127	5715127	5715127	5715127	5715127	8	2167577	5715127	3917739	39.35	39.28	736696	2167577	520743	644121	2	1	5	3	3	3	1499975	6	0 + 0 part	0	98.701	1.478	69.48	4.06	3.21	2167577	5709449	576098	2167577	161669	576098	3
Acinetobacter_A1	75	25000	8.0	Unicycler (bold)	1	4	4	4	3	3	2	3885825	3885825	3885825	3877094	3877094	3845187	4	2385524	3885825	3917739	39.29	39.28	2385524	2385524	1459663	1459663	1	1	2	2	0	0	0	0	0 + 0 part	0	99.185	1.000	0.00	2.37	0.10	2385524	3885825	2385524	2385524	1459663	1459663	1
Acinetobacter_A1	75	25000	8.0	Unicycler (bold)	2	5	4	4	3	3	2	3886033	3885706	3885706	3876975	3876975	3845067	4	2385404	3885706	3917739	39.29	39.28	2385404	2385404	1459663	1459663	1	1	2	2	0	0	0	1	0 + 0 part	0	99.182	1.000	0.00	2.39	0.08	1922203	3885706	1459663	1459663	1459663	1459663	2
Acinetobacter_A1	75	25000	8.0	Unicycler (bold)	3	4	4	4	3	3	2	3885831	3885831	3885831	3877100	3877100	3845187	4	2385524	3885831	3917739	39.29	39.28	2385524	2385524	1459663	1459663	1	1	2	2	0	0	0	0	0 + 0 part	0	99.186	1.000	0.00	2.29	0.05	2385524	3885831	2385524	2385524	1459663	1459663	1
Acinetobacter_A1	75	25000	8.0	Unicycler (bold)	4	7	4	4	3	3	2	3886322	3885705	3885705	3876974	3876974	3845067	4	2385404	3885705	3917739	39.29	39.28	2385404	2385404	1459663	1459663	1	1	2	2	0	0	0	1	0 + 0 part	0	99.182	1.000	0.00	2.57	0.03	1922203	3885705	1459663	1459663	1459663	1459663	2
Acinetobacter_A1	75	25000	8.0	Unicycler (bold)	5	5	4	4	3	3	2	3885621	3885294	3885294	3876563	3876563	3844661	4	2384992	3885294	3917739	39.29	39.28	2384992	2384992	1459669	1459669	1	1	2	2	0	0	0	1	0 + 0 part	0	99.172	1.000	0.00	2.50	0.03	1543602	3885294	1459669	1459669	1459669	1459669	2
Acinetobacter_A1	75	25000	8.0	Unicycler (normal)	1	4	4	4	3	3	2	3885825	3885825	3885825	3877094	3877094	3845187	4	2385524	3885825	3917739	39.29	39.28	2385524	2385524	1459663	1459663	1	1	2	2	0	0	0	0	0 + 0 part	0	99.185	1.000	0.00	2.37	0.10	2385524	3885825	2385524	2385524	1459663	1459663	1
Acinetobacter_A1	75	25000	8.0	Unicycler (normal)	2	62	6	5	4	4	3	3875217	3872149	3870371	3861640	3861640	3829730	7	1944137	3872678	3917739	39.25	39.28	1944137	1459661	1459661	1459661	1	2	2	2	0	0	0	1	0 + 0 part	0	98.850	1.000	0.00	1.63	0.08	1480937	3872678	1459661	1459661	1459661	1459661	2
Acinetobacter_A1	75	25000	8.0	Unicycler (normal)	3	4	4	4	3	3	2	3885831	3885831	3885831	3877100	3877100	3845187	4	2385524	3885831	3917739	39.29	39.28	2385524	2385524	1459663	1459663	1	1	2	2	0	0	0	0	0 + 0 part	0	99.186	1.000	0.00	2.29	0.05	2385524	3885831	2385524	2385524	1459663	1459663	1
Acinetobacter_A1	75	25000	8.0	Unicycler (normal)	4	15	4	4	3	3	2	3886320	3885704	3885704	3876973	3876973	3845065	4	2385402	3885704	3917739	39.29	39.28	2385402	2385402	1459663	1459663	1	1	2	2	0	0	0	1	0 + 0 part	0	99.182	1.000	0.00	2.57	0.03	1922202	3885704	1459663	1459663	1459663	1459663	2
Acinetobacter_A1	75	25000	8.0	Unicycler (normal)	5	10	4	4	3	3	2	3885621	3885294	3885294	3876563	3876563	3844661	4	2384992	3885294	3917739	39.29	39.28	2384992	2384992	1459669	1459669	1	1	2	2	0	0	0	1	0 + 0 part	0	99.172	1.000	0.00	2.50	0.03	1543602	3885294	1459669	1459669	1459669	1459669	2
Acinetobacter_A1	75	25000	8.0	Unicycler (conservative)	1	6	5	4	3	3	2	3885825	3885820	3883800	3875069	3875069	3843162	5	2383499	3885820	3917739	39.29	39.28	2383499	2383499	1459663	1459663	1	1	2	2	0	0	0	0	0 + 0 part	0	99.185	1.000	0.00	2.37	0.10	2383499	3885820	2383499	2383499	1459663	1459663	1
Acinetobacter_A1	75	25000	8.0	Unicycler (conservative)	2	81	6	5	4	4	3	3871459	3867060	3865041	3856310	3856310	3824400	6	1939376	3867060	3917739	39.23	39.28	1939376	1459661	1459661	1459661	1	2	2	2	0	0	0	1	0 + 0 part	0	98.706	1.000	0.00	0.31	0.08	1476176	3867060	1459661	1459661	1459661	463200	2
Acinetobacter_A1	75	25000	8.0	Unicycler (conservative)	3	6	5	4	3	3	2	3885831	3885826	3883806	3875075	3875075	3843162	5	2383499	3885826	3917739	39.29	39.28	2383499	2383499	1459663	1459663	1	1	2	2	0	0	0	0	0 + 0 part	0	99.185	1.000	0.00	2.29	0.05	2383499	3885826	2383499	2383499	1459663	1459663	1
Acinetobacter_A1	75	25000	8.0	Unicycler (conservative)	4	23	7	5	4	4	3	3886056	3884890	3879435	3870704	3870704	3838797	7	1994538	3884890	3917739	39.29	39.28	1994538	1994538	1459663	1459663	1	1	2	2	0	0	0	1	0 + 0 part	0	99.162	1.000	0.00	2.57	0.03	1531337	3884890	1459663	1459663	1459663	1459663	2
Acinetobacter_A1	75	25000	8.0	Unicycler (conservative)	5	17	7	6	4	4	3	3885621	3885078	3883301	3869124	3869124	3837222	7	1465378	3885078	3917739	39.29	39.28	1459669	1459669	1459669	912175	2	2	2	3	0	0	0	1	0 + 0 part	0	99.027	1.001	0.00	2.50	0.03	1465378	3885078	1459669	1459669	1459669	841390	2
Acinetobacter_A1	75	25000	8.0	SPAdes	1	49	5	4	3	3	3	3873385	3866828	3865050	3856297	3856297	3856297	8	1745077	3869344	3917739	39.25	39.28	1684857	1684857	1684857	1684857	2	2	2	2	1	1	1684857	0	0 + 0 part	0	98.759	1.000	0.00	5.07	0.23	1745077	3869230	1491121	1491121	1491121	1491121	2
Acinetobacter_A1	75	25000	8.0	SPAdes	2	77	16	12	10	6	5	3875820	3867452	3857460	3840872	3775835	3736796	18	3071057	3868763	3917739	39.25	39.28	3071057	3071057	3071057	3071057	1	1	1	1	1	1	3071057	0	0 + 0 part	0	98.695	1.001	0.00	6.49	0.16	1612717	3868711	1458340	1458340	1458340	1458340	2
Acinetobacter_A1	75	25000	8.0	SPAdes	3	51	6	4	3	3	3	3876139	3871314	3867008	3858255	3858255	3858255	6	1955135	3871314	3917739	39.25	39.28	1955135	1476576	1476576	1476576	1	2	2	2	0	0	0	0	0 + 0 part	0	98.809	1.000	0.00	3.23	0.18	1955135	3871262	1955135	1476576	1476576	1476576	1
Acinetobacter_A1	75	25000	8.0	SPAdes	4	44	7	3	2	2	2	3878625	3874548	3867808	3859055	3859055	3859055	8	1940318	3875410	3917739	39.26	39.28	1940318	1918737	1918737	1918737	1	2	2	2	0	0	0	1	0 + 1 part	1734	98.870	1.000	0.00	2.12	0.08	1940318	3873613	1940318	1882662	1882662	1882662	1
Acinetobacter_A1	75	25000	8.0	SPAdes	5	66	6	5	4	4	4	3863067	3857679	3856419	3847666	3847666	3847666	6	1918876	3857679	3917739	39.21	39.28	1021801	1021801	1021801	1021801	2	2	2	2	0	0	0	0	0 + 0 part	0	98.466	1.000	0.00	1.04	0.08	1918873	3857624	1021801	1021801	1021801	1021801	2
Acinetobacter_A1	75	25000	8.0	npScarf	1	2	2	2	1	1	1	3872352	3872352	3872352	3863620	3863620	3863620	2	3863620	3872352	3917739	39.24	39.28	3863620	3863620	3863620	3863620	1	1	1	1	4	1	3863620	12	0 + 0 part	0	98.731	1.001	0.00	9.36	5.40	1037630	3869425	453811	453811	229069	229069	3
Acinetobacter_A1	75	25000	8.0	npScarf	2	3	3	3	2	2	2	3863829	3863829	3863829	3858797	3858797	3858797	3	3070677	3863829	3917739	39.24	39.28	3070677	3070677	3070677	3070677	1	1	1	1	2	2	3858797	7	0 + 1 part	52	98.566	1.001	0.00	10.88	7.79	886464	3862367	454232	454232	389340	389340	4
Acinetobacter_A1	75	25000	8.0	npScarf	3	2	2	2	1	1	1	3880292	3880292	3880292	3871560	3871560	3871560	2	3871560	3880292	3917739	39.28	39.28	3871560	3871560	3871560	3871560	1	1	1	1	3	1	3871560	6	0 + 0 part	0	98.828	1.002	0.00	17.25	14.98	962080	3872768	637960	637960	483782	483782	3
Acinetobacter_A1	75	25000	8.0	npScarf	4	2	2	2	1	1	1	3871591	3871591	3871591	3862859	3862859	3862859	2	3862859	3871591	3917739	39.24	39.28	3862859	3862859	3862859	3862859	1	1	1	1	3	1	3862859	7	0 + 0 part	0	98.784	1.000	0.00	7.93	4.91	1427943	3871327	686869	686869	397120	397120	2
Acinetobacter_A1	75	25000	8.0	npScarf	5	2	2	1	1	1	1	3867353	3867353	3862628	3862628	3862628	3862628	2	3862628	3867353	3917739	39.25	39.28	3862628	3862628	3862628	3862628	1	1	1	1	4	1	3862628	6	0 + 1 part	52	98.640	1.001	0.00	18.24	20.60	1457739	3866456	496306	416022	388555	388555	2
Acinetobacter_A1	75	25000	8.0	Cerulean	1	5	5	5	5	5	5	5792910	5792910	5792910	5792910	5792910	5792910	5	3092764	5792910	3917739	39.18	39.28	3092764	3092764	762325	3092764	1	1	3	1	3	3	4749929	11	0 + 0 part	0	98.648	1.499	1082.51	7.92	2.43	962301	5730166	495459	759417	289425	495459	4
Acinetobacter_A1	75	25000	8.0	Cerulean	2	4	4	4	4	4	4	10871925	10871925	10871925	10871925	10871925	10871925	4	3572164	10871925	3917739	39.29	39.28	3441615	3572164	3430880	3572164	2	1	3	1	5	3	10444659	14	0 + 0 part	0	98.608	2.814	70.89	8.02	0.23	961373	10862056	935865	961372	874591	935865	6
Acinetobacter_A1	75	25000	8.0	Cerulean	3	3	3	3	3	3	3	10734908	10734908	10734908	10734908	10734908	10734908	3	3862573	10734908	3917739	39.29	39.28	3440552	3862573	3431783	3862573	2	1	3	1	5	3	10734908	13	0 + 0 part	0	98.660	2.777	57.07	5.25	0.36	1006896	10728797	935765	1006895	483686	1006895	6
Acinetobacter_A1	75	25000	8.0	Cerulean	4	7	7	7	7	7	7	8220964	8220964	8220964	8220964	8220964	8220964	7	1954463	8220964	3917739	39.49	39.28	1064011	1423577	1030782	1423577	3	2	5	2	4	4	4554114	6	0 + 0 part	0	98.917	2.121	10.42	20.64	25.73	1954463	8219482	865135	865135	865135	865135	4
Acinetobacter_A1	75	25000	8.0	Cerulean	5	9	9	9	9	9	9	5560752	5560752	5560752	5560752	5560752	5560752	9	1888624	5560752	3917739	39.32	39.28	577037	733184	447365	577037	3	2	5	3	5	5	2264027	9	0 + 0 part	0	98.652	1.439	69.20	9.34	12.55	1436212	5550508	448680	577028	161669	387150	4
Acinetobacter_A1	75	25000	16.0	Unicycler (bold)	1	5	4	4	3	3	2	3886152	3885825	3885825	3877094	3877094	3845187	4	2385524	3885825	3917739	39.29	39.28	2385524	2385524	1459663	1459663	1	1	2	2	0	0	0	0	0 + 0 part	0	99.185	1.000	0.00	2.03	0.10	2385524	3885825	2385524	2385524	1459663	1459663	1
Acinetobacter_A1	75	25000	16.0	Unicycler (bold)	2	5	4	4	3	3	2	3886153	3885826	3885826	3877095	3877095	3845187	4	2385524	3885826	3917739	39.29	39.28	2385524	2385524	1459663	1459663	1	1	2	2	0	0	0	0	0 + 0 part	0	99.185	1.000	0.00	1.98	0.08	2385524	3885826	2385524	2385524	1459663	1459663	1
Acinetobacter_A1	75	25000	16.0	Unicycler (bold)	3	4	4	4	3	3	2	3885831	3885831	3885831	3877100	3877100	3845187	4	2385524	3885831	3917739	39.29	39.28	2385524	2385524	1459663	1459663	1	1	2	2	0	0	0	0	0 + 0 part	0	99.186	1.000	0.00	2.14	0.05	2385524	3885831	2385524	2385524	1459663	1459663	1
Acinetobacter_A1	75	25000	16.0	Unicycler (bold)	4	4	4	4	3	3	2	3885825	3885825	3885825	3877094	3877094	3845187	4	2385524	3885825	3917739	39.29	39.28	2385524	2385524	1459663	1459663	1	1	2	2	0	0	0	0	0 + 0 part	0	99.185	1.000	0.00	2.52	0.03	2385524	3885825	2385524	2385524	1459663	1459663	1
Acinetobacter_A1	75	25000	16.0	Unicycler (bold)	5	4	4	4	3	3	2	3885294	3885294	3885294	3876563	3876563	3844661	4	2384992	3885294	3917739	39.29	39.28	2384992	2384992	1459669	1459669	1	1	2	2	0	0	0	1	0 + 0 part	0	99.172	1.000	0.00	2.24	0.03	1543602	3885294	1459669	1459669	1459669	1459669	2
Acinetobacter_A1	75	25000	16.0	Unicycler (normal)	1	10	4	4	3	3	2	3886151	3885824	3885824	3877093	3877093	3845185	4	2385522	3885824	3917739	39.29	39.28	2385522	2385522	1459663	1459663	1	1	2	2	0	0	0	0	0 + 0 part	0	99.185	1.000	0.00	2.03	0.10	2385522	3885824	2385522	2385522	1459663	1459663	1
Acinetobacter_A1	75	25000	16.0	Unicycler (normal)	2	10	4	4	3	3	2	3886152	3885825	3885825	3877094	3877094	3845185	4	2385522	3885825	3917739	39.29	39.28	2385522	2385522	1459663	1459663	1	1	2	2	0	0	0	0	0 + 0 part	0	99.185	1.000	0.00	1.98	0.08	2385522	3885825	2385522	2385522	1459663	1459663	1
Acinetobacter_A1	75	25000	16.0	Unicycler (normal)	3	4	4	4	3	3	2	3885831	3885831	3885831	3877100	3877100	3845187	4	2385524	3885831	3917739	39.29	39.28	2385524	2385524	1459663	1459663	1	1	2	2	0	0	0	0	0 + 0 part	0	99.186	1.000	0.00	2.14	0.05	2385524	3885831	2385524	2385524	1459663	1459663	1
Acinetobacter_A1	75	25000	16.0	Unicycler (normal)	4	4	4	4	3	3	2	3885825	3885825	3885825	3877094	3877094	3845187	4	2385524	3885825	3917739	39.29	39.28	2385524	2385524	1459663	1459663	1	1	2	2	0	0	0	0	0 + 0 part	0	99.185	1.000	0.00	2.52	0.03	2385524	3885825	2385524	2385524	1459663	1459663	1
Acinetobacter_A1	75	25000	16.0	Unicycler (normal)	5	15	6	5	4	4	3	3881166	3880651	3878874	3870143	3870143	3838241	6	1943728	3880651	3917739	39.27	39.28	1943728	1459669	1459669	1459669	1	2	2	2	0	0	0	1	0 + 0 part	0	99.053	1.000	0.00	1.86	0.03	1459669	3880651	1102338	1102338	841390	841390	2
Acinetobacter_A1	75	25000	16.0	Unicycler (conservative)	1	12	5	4	3	3	2	3886151	3885819	3883800	3875069	3875069	3843161	5	2383498	3885819	3917739	39.29	39.28	2383498	2383498	1459663	1459663	1	1	2	2	0	0	0	0	0 + 0 part	0	99.185	1.000	0.00	2.03	0.10	2383498	3885819	2383498	2383498	1459663	1459663	1
Acinetobacter_A1	75	25000	16.0	Unicycler (conservative)	2	14	7	5	4	4	3	3886153	3885821	3882308	3873577	3873577	3841669	7	1544363	3885821	3917739	39.29	39.28	1459663	1459663	1459663	1459663	2	2	2	2	0	0	0	0	0 + 0 part	0	99.147	1.000	0.00	1.98	0.08	1544363	3885821	1459663	1459663	1459663	1459663	2
Acinetobacter_A1	75	25000	16.0	Unicycler (conservative)	3	6	5	4	3	3	2	3885831	3885826	3883806	3875075	3875075	3843162	5	2383499	3885826	3917739	39.29	39.28	2383499	2383499	1459663	1459663	1	1	2	2	0	0	0	0	0 + 0 part	0	99.185	1.000	0.00	2.14	0.05	2383499	3885826	2383499	2383499	1459663	1459663	1
Acinetobacter_A1	75	25000	16.0	Unicycler (conservative)	4	6	5	4	3	3	2	3885825	3885820	3883800	3875069	3875069	3843162	5	2383499	3885820	3917739	39.29	39.28	2383499	2383499	1459663	1459663	1	1	2	2	0	0	0	0	0 + 0 part	0	99.185	1.000	0.00	2.52	0.03	2383499	3885820	2383499	2383499	1459663	1459663	1
Acinetobacter_A1	75	25000	16.0	Unicycler (conservative)	5	33	8	6	5	5	4	3877866	3875890	3872628	3863897	3863897	3831995	8	1459669	3875890	3917739	39.26	39.28	1099832	1099832	837650	837650	2	2	3	3	0	0	0	1	0 + 0 part	0	98.894	1.000	0.00	0.85	0.03	1459669	3875890	1098132	1098132	837650	837650	2
Acinetobacter_A1	75	25000	16.0	SPAdes	1	61	16	11	9	5	4	3876459	3870925	3857485	3840897	3775765	3736726	16	3431027	3870925	3917739	39.26	39.28	3431027	3431027	3431027	3431027	1	1	1	1	0	0	0	0	0 + 1 part	62	98.801	1.000	0.00	3.64	0.13	3431027	3870811	3431027	3431027	3431027	3431027	1
Acinetobacter_A1	75	25000	16.0	SPAdes	2	40	6	3	2	2	2	3875494	3872037	3866688	3857935	3857935	3857935	6	3431503	3872037	3917739	39.25	39.28	3431503	3431503	3431503	3431503	1	1	1	1	1	1	3431503	0	0 + 0 part	0	98.776	1.001	0.00	4.86	0.13	1973163	3871977	1973163	1973163	1458340	1458340	1
Acinetobacter_A1	75	25000	16.0	SPAdes	3	55	5	3	2	2	2	3879346	3873039	3867892	3859139	3859139	3859139	7	3431644	3874751	3917739	39.26	39.28	3431644	3431644	3431644	3431644	1	1	1	1	1	1	3431644	0	0 + 0 part	0	98.846	1.001	0.00	10.07	0.39	1973304	3874699	1973304	1973304	1458340	1458340	1
Acinetobacter_A1	75	25000	16.0	SPAdes	4	39	6	3	2	2	2	3878890	3875662	3871354	3862601	3862601	3862601	7	1940388	3876233	3917739	39.26	39.28	1940388	1922213	1922213	1922213	1	2	2	2	1	1	1922213	1	0 + 0 part	0	98.895	1.000	0.00	1.19	0.13	1939411	3876058	1939411	1491598	1491598	1491598	1
Acinetobacter_A1	75	25000	16.0	SPAdes	5	47	5	3	2	2	2	3876938	3872501	3868624	3859871	3859871	3859871	6	1939961	3873285	3917739	39.25	39.28	1939961	1919910	1919910	1919910	1	2	2	2	0	0	0	0	0 + 0 part	0	98.865	1.000	0.00	2.79	0.08	1939961	3873228	1939961	1919905	1919905	1919905	1
Acinetobacter_A1	75	25000	16.0	npScarf	1	2	2	1	1	1	1	3872899	3872899	3868204	3868204	3868204	3868204	2	3868204	3872899	3917739	39.26	39.28	3868204	3868204	3868204	3868204	1	1	1	1	6	1	3868204	11	0 + 1 part	52	98.553	1.003	0.00	15.31	14.19	528773	3868413	390889	390889	295797	295797	5
Acinetobacter_A1	75	25000	16.0	npScarf	2	2	2	2	1	1	1	3870337	3870337	3870337	3861605	3861605	3861605	2	3861605	3870337	3917739	39.23	39.28	3861605	3861605	3861605	3861605	1	1	1	1	3	1	3861605	14	0 + 0 part	0	98.720	1.001	0.00	7.68	3.31	874507	3869428	553257	553257	415920	415920	3
Acinetobacter_A1	75	25000	16.0	npScarf	3	2	2	2	1	1	1	3874589	3874589	3874589	3865857	3865857	3865857	2	3865857	3874589	3917739	39.25	39.28	3865857	3865857	3865857	3865857	1	1	1	1	6	1	3865857	7	0 + 0 part	0	98.764	1.001	0.00	10.75	3.39	1006998	3874185	686866	686866	229098	229098	3
Acinetobacter_A1	75	25000	16.0	npScarf	4	2	2	2	1	1	1	3870510	3870510	3870510	3861778	3861778	3861778	2	3861778	3870510	3917739	39.24	39.28	3861778	3861778	3861778	3861778	1	1	1	1	3	1	3861778	8	0 + 0 part	0	98.758	1.000	0.00	8.50	2.64	1427940	3870113	397120	397120	363249	363249	3
Acinetobacter_A1	75	25000	16.0	npScarf	5	2	2	2	1	1	1	3874484	3874484	3874484	3865752	3865752	3865752	2	3865752	3874484	3917739	39.25	39.28	3865752	3865752	3865752	3865752	1	1	1	1	5	1	3865752	4	0 + 0 part	0	98.803	1.001	0.00	20.56	16.61	1491264	3874405	686857	686857	415954	415954	2
Acinetobacter_A1	75	25000	16.0	Cerulean	1	4	4	4	4	4	4	5147979	5147979	5147979	5147979	5147979	5147979	4	2297116	5147979	3917739	39.10	39.28	1989650	2297116	1989650	1989650	2	1	2	2	2	2	2732107	5	0 + 0 part	0	99.433	1.322	120.22	5.42	2.28	1523566	5123089	873761	935765	384863	873761	3
Acinetobacter_A1	75	25000	16.0	Cerulean	2	6	6	6	6	6	6	5601933	5601933	5601933	5601933	5601933	5601933	6	2297937	5601933	3917739	39.27	39.28	784335	2297937	697456	784335	2	1	4	2	2	2	2995393	4	0 + 1 part	4579	99.929	1.430	82.70	40.15	65.13	1523579	5588666	688687	688688	384863	454350	3
Acinetobacter_A1	75	25000	16.0	Cerulean	3	6	6	6	6	6	6	5360769	5360769	5360769	5360769	5360769	5360769	6	2298749	5360769	3917739	39.12	39.28	1380216	2298749	495693	1380216	2	1	3	2	2	2	2733822	3	0 + 1 part	21019	99.410	1.371	104.78	2.29	0.80	1039267	5333608	483686	935765	425838	483686	4
Acinetobacter_A1	75	25000	16.0	Cerulean	4	7	7	7	7	7	7	7400776	7400776	7400776	7400776	7400776	7400776	7	2310322	7400776	3917739	38.94	39.28	2297961	2310322	524020	2297961	2	1	4	2	3	2	4608283	6	0 + 0 part	0	99.759	1.894	143.13	23.26	33.95	1039260	7375433	483679	1039260	384864	524020	5
Acinetobacter_A1	75	25000	16.0	Cerulean	5	7	7	7	7	7	7	5293340	5293340	5293340	5293340	5293340	5293340	7	2298247	5293340	3917739	39.19	39.28	723941	2298247	436368	723941	2	1	4	2	2	2	2644025	4	0 + 1 part	6421	99.441	1.357	97.71	2.52	4.95	1039265	5281688	647653	722617	429377	647653	4
Acinetobacter_A1	90	10000	0.0	Unicycler (bold)	1	82	25	18	16	15	12	3833412	3829636	3814102	3799918	3779777	3677291	26	1459661	3830165	3917739	39.13	39.28	462298	426088	193787	193787	2	3	6	6	0	0	0	0	0 + 0 part	0	97.758	1.000	0.00	0.37	0.08	1459661	3829912	462298	426084	193787	193787	2
Acinetobacter_A1	90	10000	0.0	Unicycler (bold)	2	99	24	18	16	15	12	3832562	3827702	3813503	3799319	3779178	3676694	24	1459661	3827702	3917739	39.12	39.28	462298	425610	193787	193787	2	3	6	6	0	0	0	0	0 + 0 part	0	97.695	1.000	0.00	0.03	0.10	1459661	3827452	462298	425610	193787	193787	2
Acinetobacter_A1	90	10000	0.0	Unicycler (bold)	3	107	24	18	16	15	12	3832996	3828028	3813806	3799611	3779479	3677007	25	1459653	3828664	3917739	39.13	39.28	462288	425922	193775	193775	2	3	6	6	0	0	0	0	0 + 0 part	0	97.720	1.000	0.00	0.34	0.08	1459653	3828420	462288	425922	193775	193775	2
Acinetobacter_A1	90	10000	0.0	Unicycler (bold)	4	93	24	18	16	15	12	3832773	3828029	3813830	3799646	3779505	3677015	24	1459661	3828029	3917739	39.12	39.28	462298	425932	193786	193786	2	3	6	6	0	0	0	0	0 + 0 part	0	97.704	1.000	0.00	0.24	0.08	1459661	3827780	462298	425932	193786	193786	2
Acinetobacter_A1	90	10000	0.0	Unicycler (bold)	5	90	24	18	16	15	12	3832670	3828031	3813832	3799648	3779507	3677017	24	1459661	3828031	3917739	39.12	39.28	462298	425932	193787	193787	2	3	6	6	0	0	0	0	0 + 0 part	0	97.704	1.000	0.00	0.34	0.10	1459661	3827781	462298	425932	193787	193787	2
Acinetobacter_A1	90	10000	0.0	Unicycler (normal)	1	91	25	18	16	15	12	3833410	3829456	3814096	3799912	3779771	3677289	26	1459663	3829985	3917739	39.13	39.28	462298	426088	193787	193787	2	3	6	6	0	0	0	0	0 + 0 part	0	97.754	1.000	0.00	0.37	0.08	1459663	3829732	462298	426084	193787	193787	2
Acinetobacter_A1	90	10000	0.0	Unicycler (normal)	2	99	24	18	16	15	12	3832562	3827702	3813503	3799319	3779178	3676694	24	1459661	3827702	3917739	39.12	39.28	462298	425610	193787	193787	2	3	6	6	0	0	0	0	0 + 0 part	0	97.695	1.000	0.00	0.03	0.10	1459661	3827452	462298	425610	193787	193787	2
Acinetobacter_A1	90	10000	0.0	Unicycler (normal)	3	113	24	18	16	15	12	3833016	3828027	3813805	3799611	3779479	3677007	25	1459653	3828663	3917739	39.13	39.28	462289	425921	193776	193776	2	3	6	6	0	0	0	0	0 + 0 part	0	97.720	1.000	0.00	0.34	0.08	1459653	3828419	462289	425921	193776	193776	2
Acinetobacter_A1	90	10000	0.0	Unicycler (normal)	4	94	24	18	16	15	12	3832774	3828031	3813832	3799648	3779507	3677017	24	1459661	3828031	3917739	39.12	39.28	462298	425932	193786	193786	2	3	6	6	0	0	0	0	0 + 0 part	0	97.704	1.000	0.00	0.24	0.08	1459661	3827781	462298	425932	193786	193786	2
Acinetobacter_A1	90	10000	0.0	Unicycler (normal)	5	93	24	18	16	15	12	3832670	3828031	3813833	3799649	3779508	3677018	24	1459661	3828031	3917739	39.12	39.28	462298	425932	193787	193787	2	3	6	6	0	0	0	0	0 + 0 part	0	97.704	1.000	0.00	0.34	0.10	1459661	3827781	462298	425932	193787	193787	2
Acinetobacter_A1	90	10000	0.0	Unicycler (conservative)	1	141	44	33	30	27	21	3831292	3823136	3798632	3775039	3726636	3516499	45	451102	3823824	3917739	39.11	39.28	209796	196593	95464	95464	6	7	13	13	0	0	0	0	0 + 0 part	0	97.596	1.000	0.00	0.03	0.08	451102	3823575	209796	196593	95464	95464	6
Acinetobacter_A1	90	10000	0.0	Unicycler (conservative)	2	141	44	33	30	27	21	3831289	3823133	3798629	3775036	3726633	3516497	45	451102	3823821	3917739	39.11	39.28	209796	196593	95463	95463	6	7	13	13	0	0	0	0	0 + 0 part	0	97.596	1.000	0.00	0.03	0.10	451102	3823572	209796	196593	95463	95463	6
Acinetobacter_A1	90	10000	0.0	Unicycler (conservative)	3	174	45	34	31	28	22	3831260	3820369	3796947	3773355	3724982	3514890	50	451093	3823344	3917739	39.11	39.28	193775	193775	94823	93552	7	7	13	14	0	0	0	0	0 + 0 part	0	97.584	1.000	0.00	0.00	0.08	451093	3823099	193775	193775	94823	93552	7
Acinetobacter_A1	90	10000	0.0	Unicycler (conservative)	4	141	44	33	30	27	21	3831300	3823139	3798635	3775042	3726639	3516498	45	451102	3823827	3917739	39.11	39.28	209796	196593	95463	95463	6	7	13	13	0	0	0	0	0 + 0 part	0	97.597	1.000	0.00	0.00	0.08	451102	3823578	209796	196593	95463	95463	6
Acinetobacter_A1	90	10000	0.0	Unicycler (conservative)	5	137	44	33	30	27	21	3831192	3823142	3798638	3775046	3726641	3516498	45	451102	3823829	3917739	39.11	39.28	209796	196593	95463	95463	6	7	13	13	0	0	0	0	0 + 0 part	0	97.597	1.000	0.00	0.03	0.10	451102	3823579	209796	196593	95463	95463	6
Acinetobacter_A1	90	10000	0.0	SPAdes (scaffolds)	1	89	35	26	24	22	18	3834911	3827272	3803900	3789589	3747747	3608059	38	451393	3829530	3917739	39.13	39.28	276201	271451	159219	109997	5	6	10	11	0	0	0	7	0 + 0 part	0	97.704	1.000	2.90	5.28	0.44	451393	3829082	240785	240785	109258	93712	6
Acinetobacter_A1	90	10000	0.0	SPAdes (scaffolds)	2	93	36	27	25	22	18	3835226	3826939	3804026	3789715	3726334	3586646	38	483523	3828586	3917739	39.13	39.28	276201	271451	159219	159219	5	6	10	10	0	0	0	4	0 + 0 part	0	97.681	1.000	11.21	2.38	0.37	483523	3827874	240902	240902	109258	109258	6
Acinetobacter_A1	90	10000	0.0	SPAdes (scaffolds)	3	109	35	26	24	22	18	3834183	3825235	3803924	3789613	3747771	3608083	38	451564	3827322	3917739	39.12	39.28	276261	271451	159219	109996	5	6	10	11	0	0	0	3	0 + 0 part	0	97.653	1.000	2.74	3.01	0.44	451564	3826966	240962	240962	109996	109996	6
Acinetobacter_A1	90	10000	0.0	SPAdes (scaffolds)	4	87	36	26	24	22	18	3834947	3828603	3803892	3789581	3747739	3607951	37	483546	3829295	3917739	39.13	39.28	276201	271451	159219	159219	5	6	10	10	0	0	0	6	0 + 0 part	0	97.691	1.001	5.51	2.48	0.21	483546	3828751	240902	240902	109258	93668	6
Acinetobacter_A1	90	10000	0.0	SPAdes (scaffolds)	5	84	33	24	22	20	16	3835676	3829754	3805486	3791175	3749333	3609753	34	451079	3830473	3917739	39.13	39.28	276261	271451	190091	190091	5	6	10	10	0	0	0	4	0 + 1 part	937	97.709	1.000	3.34	2.69	0.57	451079	3829069	240962	240962	159219	159219	6
Acinetobacter_A1	90	10000	0.0	SPAdes (contigs)	1	93	40	30	28	26	21	3834923	3827359	3799905	3785594	3743752	3569746	43	438090	3829617	3917739	39.13	39.28	209839	209839	109258	105990	6	6	12	13	0	0	0	5	0 + 0 part	0	97.707	1.000	0.00	4.65	0.24	438090	3829286	174540	174540	93712	93712	7
Acinetobacter_A1	90	10000	0.0	SPAdes (contigs)	2	97	40	30	28	25	20	3835655	3826560	3799584	3785273	3721892	3547964	43	479515	3829018	3917739	39.13	39.28	271451	209839	109258	93712	5	6	11	12	0	0	0	3	0 + 0 part	0	97.702	1.000	0.00	3.40	0.34	479515	3828687	193791	193791	93712	88583	6
Acinetobacter_A1	90	10000	0.0	SPAdes (contigs)	3	113	39	29	27	25	20	3834183	3825235	3799863	3785552	3743710	3569705	42	451564	3827322	3917739	39.12	39.28	271451	210070	109258	105990	5	6	11	12	0	0	0	3	0 + 0 part	0	97.655	1.000	0.00	2.93	0.37	451564	3826991	193791	193791	105990	93712	6
Acinetobacter_A1	90	10000	0.0	SPAdes (contigs)	4	92	40	29	27	25	20	3835222	3828438	3799665	3785354	3743512	3569484	41	479539	3829130	3917739	39.13	39.28	271451	209858	109258	93668	5	6	11	12	0	0	0	4	0 + 0 part	0	97.690	1.000	0.00	2.90	0.18	479539	3828727	193791	193791	93668	88583	6
Acinetobacter_A1	90	10000	0.0	SPAdes (contigs)	5	89	38	28	26	24	19	3835654	3829732	3801401	3787090	3745248	3571351	39	439573	3830451	3917739	39.13	39.28	209839	209839	151107	151107	6	6	12	12	0	0	0	3	0 + 1 part	937	97.710	1.000	0.00	2.82	0.24	439573	3829157	194951	193791	138447	113963	6
Acinetobacter_A1	90	10000	0.0	SPAdes (before RR)	1	371	88	69	62	45	24	3844201	3802832	3755092	3706130	3436286	2672154	103	379915	3813292	3917739	39.10	39.28	78546	78546	43124	41325	13	13	29	31	0	0	0	0	0 + 0 part	0	97.287	1.000	0.00	1.15	0.05	379915	3813235	78546	78546	43124	41325	13
Acinetobacter_A1	90	10000	0.0	SPAdes (before RR)	2	381	88	69	62	45	24	3844780	3802508	3755106	3706144	3436377	2672173	99	379915	3810341	3917739	39.10	39.28	78546	78546	43124	41325	13	13	29	31	0	0	0	0	0 + 0 part	0	97.221	1.000	0.00	0.60	0.03	379915	3810282	78546	78546	43124	41325	13
Acinetobacter_A1	90	10000	0.0	SPAdes (before RR)	3	374	88	69	61	45	24	3844233	3802174	3754436	3695659	3436024	2671820	103	379591	3812690	3917739	39.10	39.28	78546	78546	43124	41325	13	13	29	31	0	0	0	0	0 + 0 part	0	97.273	1.000	0.00	0.66	0.03	379591	3812623	78546	78546	43124	41325	13
Acinetobacter_A1	90	10000	0.0	SPAdes (before RR)	4	374	88	69	62	45	24	3844465	3803177	3755438	3706476	3436632	2672202	103	379915	3813712	3917739	39.10	39.28	78546	78546	43124	41325	13	13	29	31	0	0	0	0	0 + 0 part	0	97.299	1.000	0.00	0.60	0.05	379915	3813641	78546	78546	43124	41325	13
Acinetobacter_A1	90	10000	0.0	SPAdes (before RR)	5	378	88	69	61	45	24	3844833	3802416	3754784	3695891	3436329	2672007	103	379672	3812843	3917739	39.10	39.28	78546	78546	43072	41325	13	13	29	31	0	0	0	0	0 + 0 part	0	97.277	1.000	0.00	0.68	0.00	379672	3812784	78546	78546	43067	41325	13
Acinetobacter_A1	90	10000	0.0	ABySS (scaffolds)	1	105	26	24	21	20	17	3972784	3962620	3956374	3931363	3913445	3795970	29	483679	3964894	3917739	39.31	39.28	355405	355405	203255	203255	5	5	9	9	0	0	0	1	0 + 0 part	0	99.476	1.017	2.55	3.90	0.21	483679	3964784	355405	355405	159950	159950	5
Acinetobacter_A1	90	10000	0.0	ABySS (scaffolds)	2	104	26	24	21	20	17	3972525	3962509	3956263	3931252	3913334	3795859	29	483680	3964783	3917739	39.31	39.28	355405	355405	203261	203261	5	5	9	9	0	0	0	2	0 + 0 part	0	99.473	1.017	1.26	3.26	0.21	483680	3964673	355405	355405	159950	159950	5
Acinetobacter_A1	90	10000	0.0	ABySS (scaffolds)	3	116	27	25	22	21	19	3972982	3961305	3955059	3930048	3912130	3827384	30	439957	3963579	3917739	39.31	39.28	304279	304279	170225	170225	6	6	10	10	1	1	311679	1	0 + 0 part	0	99.303	1.019	2.45	3.88	0.23	439957	3963423	271835	271835	144279	144279	6
Acinetobacter_A1	90	10000	0.0	ABySS (scaffolds)	4	104	26	24	21	20	18	3979537	3969521	3963275	3938264	3920346	3838156	29	483686	3971795	3917739	39.33	39.28	355405	355405	170225	195748	5	5	10	9	0	0	0	3	0 + 0 part	0	99.510	1.019	1.26	4.28	0.21	483686	3971685	355405	355405	144279	144279	5
Acinetobacter_A1	90	10000	0.0	ABySS (scaffolds)	5	107	25	23	20	19	18	3977998	3967535	3961289	3936278	3918360	3873960	28	483686	3969809	3917739	39.32	39.28	355405	355405	195748	202457	5	5	10	9	1	1	202457	3	0 + 0 part	0	99.464	1.019	3.73	4.98	0.23	483686	3969603	355405	355405	144179	144179	5
Acinetobacter_A1	90	10000	0.0	ABySS (contigs)	1	108	29	27	24	23	19	3972747	3962583	3956337	3931326	3913408	3760561	32	483679	3964857	3917739	39.31	39.28	355405	355405	144279	144279	5	5	10	10	0	0	0	0	0 + 0 part	0	99.475	1.017	0.03	3.90	0.18	483679	3964797	355405	355405	144279	144279	5
Acinetobacter_A1	90	10000	0.0	ABySS (contigs)	2	108	30	27	24	23	20	3972664	3962648	3952595	3927584	3909666	3795935	33	483680	3964922	3917739	39.31	39.28	355405	355405	144279	144279	5	5	10	10	0	0	0	0	0 + 0 part	0	99.475	1.017	0.00	3.21	0.21	483680	3964862	355405	355405	144279	144279	5
Acinetobacter_A1	90	10000	0.0	ABySS (contigs)	3	121	32	29	26	25	22	3973184	3961507	3951681	3926670	3908752	3795228	35	439957	3963781	3917739	39.31	39.28	227312	227312	112833	112833	6	6	12	12	0	0	0	0	0 + 0 part	0	99.442	1.017	1.19	3.90	0.23	439957	3963526	227312	227312	112833	112833	6
Acinetobacter_A1	90	10000	0.0	ABySS (contigs)	4	108	30	27	24	23	20	3979676	3969660	3959607	3934596	3916678	3797452	33	483686	3971934	3917739	39.33	39.28	355405	355405	144279	144279	5	5	10	10	0	0	0	0	0 + 0 part	0	99.514	1.019	0.00	2.44	0.21	483686	3971874	355405	355405	144279	144279	5
Acinetobacter_A1	90	10000	0.0	ABySS (contigs)	5	112	30	27	24	23	20	3983582	3973119	3963293	3938282	3920364	3801345	33	483686	3975393	3917739	39.34	39.28	355405	355405	118147	144179	5	5	11	10	0	0	0	0	0 + 0 part	0	99.466	1.020	1.21	3.18	0.21	483686	3975138	355405	355405	118147	144179	5
Acinetobacter_A1	90	10000	0.25	Unicycler (bold)	1	67	25	19	16	15	12	3837734	3834868	3820670	3799962	3779821	3677336	25	1459661	3834868	3917739	39.15	39.28	462299	426087	193787	193787	2	3	6	6	0	0	0	0	0 + 0 part	0	97.878	1.000	0.00	0.78	0.08	1459661	3834615	462299	426084	193787	193787	2
Acinetobacter_A1	90	10000	0.25	Unicycler (bold)	2	96	22	17	15	14	12	3841495	3836780	3827105	3812921	3792779	3734440	22	1459663	3836780	3917739	39.15	39.28	462298	425610	196594	196594	2	3	6	6	0	0	0	0	0 + 0 part	0	97.847	1.001	0.00	0.03	0.10	1459663	3836531	462298	425610	196594	196594	2
Acinetobacter_A1	90	10000	0.25	Unicycler (bold)	3	102	20	17	15	15	12	3837645	3832812	3826724	3812531	3812531	3710058	21	1459653	3833448	3917739	39.15	39.28	462289	425921	193775	193775	2	3	6	6	0	0	0	0	0 + 0 part	0	97.842	1.000	0.00	0.44	0.08	1459653	3833203	462289	425921	193775	193775	2
Acinetobacter_A1	90	10000	0.25	Unicycler (bold)	4	87	20	15	13	12	9	3839410	3834908	3821805	3807442	3787301	3684750	20	1459661	3834908	3917739	39.14	39.28	462299	425950	276043	276043	2	3	5	5	0	0	0	0	0 + 0 part	0	97.879	1.000	0.00	0.37	0.08	1459661	3834659	462299	425950	276043	276043	2
Acinetobacter_A1	90	10000	0.25	Unicycler (bold)	5	84	18	16	14	14	10	3835263	3830621	3825807	3811623	3811623	3679214	18	1459663	3830621	3917739	39.13	39.28	462299	425932	276043	276043	2	3	5	5	0	0	0	0	0 + 0 part	0	97.770	1.000	0.00	0.42	0.10	1459663	3830371	462299	425932	276043	276043	2
Acinetobacter_A1	90	10000	0.25	Unicycler (normal)	1	82	25	19	16	15	12	3837734	3834569	3820371	3799921	3779780	3677294	25	1459661	3834569	3917739	39.14	39.28	462300	426087	193787	193787	2	3	6	6	0	0	0	0	0 + 0 part	0	97.871	1.000	0.00	0.76	0.08	1459661	3834317	462300	426084	193787	193787	2
Acinetobacter_A1	90	10000	0.25	Unicycler (normal)	2	97	22	17	15	14	12	3841496	3836782	3827108	3812924	3792782	3734442	22	1459663	3836782	3917739	39.15	39.28	462298	425610	196593	196593	2	3	6	6	0	0	0	0	0 + 0 part	0	97.847	1.001	0.00	0.03	0.10	1459663	3836533	462298	425610	196593	196593	2
Acinetobacter_A1	90	10000	0.25	Unicycler (normal)	3	110	20	17	15	15	12	3837644	3832671	3826727	3812534	3812534	3710060	21	1459653	3833306	3917739	39.15	39.28	462289	425921	193775	193775	2	3	6	6	0	0	0	0	0 + 0 part	0	97.839	1.000	0.00	0.44	0.08	1459653	3833061	462289	425921	193775	193775	2
Acinetobacter_A1	90	10000	0.25	Unicycler (normal)	4	90	20	15	13	12	9	3839395	3834711	3821608	3807424	3787283	3684732	20	1459661	3834711	3917739	39.14	39.28	462298	425931	276043	276043	2	3	5	5	0	0	0	0	0 + 0 part	0	97.735	1.001	0.00	0.34	0.08	1459661	3834461	462298	425931	276043	276043	2
Acinetobacter_A1	90	10000	0.25	Unicycler (normal)	5	88	18	16	14	14	10	3835265	3830626	3825812	3811629	3811629	3679218	18	1459663	3830626	3917739	39.13	39.28	462300	425933	276044	276044	2	3	5	5	0	0	0	0	0 + 0 part	0	97.770	1.000	0.00	0.42	0.10	1459663	3830376	462300	425933	276044	276044	2
Acinetobacter_A1	90	10000	0.25	Unicycler (conservative)	1	129	38	28	26	25	21	3831713	3824252	3803183	3788999	3772990	3627330	39	451103	3824940	3917739	39.11	39.28	209796	209796	108651	108651	6	6	12	12	0	0	0	0	0 + 0 part	0	97.625	1.000	0.00	0.03	0.08	451103	3824690	209796	209796	108651	108651	6
Acinetobacter_A1	90	10000	0.25	Unicycler (conservative)	2	127	36	27	25	24	19	3840879	3834314	3816086	3801902	3783168	3617178	36	451102	3834314	3917739	39.15	39.28	216534	216534	112772	112772	6	6	11	11	0	0	0	0	0 + 0 part	0	97.784	1.001	0.00	0.03	0.10	451102	3834065	216534	216534	112772	112772	6
Acinetobacter_A1	90	10000	0.25	Unicycler (conservative)	3	165	38	31	27	25	19	3836029	3825609	3812201	3782246	3755474	3545382	43	462289	3828586	3917739	39.14	39.28	209786	209786	108641	108641	6	6	11	11	0	0	0	0	0 + 0 part	0	97.718	1.000	0.00	0.10	0.08	462289	3828341	209786	209786	108641	108641	6
Acinetobacter_A1	90	10000	0.25	Unicycler (conservative)	4	134	39	29	26	23	18	3837953	3829879	3806476	3782885	3734480	3552231	40	451102	3830567	3917739	39.13	39.28	259236	259236	112770	112770	6	6	11	11	0	0	0	0	0 + 0 part	0	97.629	1.001	0.00	0.10	0.08	451102	3830318	259236	259236	112770	112770	6
Acinetobacter_A1	90	10000	0.25	Unicycler (conservative)	5	119	32	27	24	22	16	3834096	3827404	3815050	3795357	3750312	3540169	32	697831	3827404	3917739	39.13	39.28	243830	243830	158930	155716	5	5	9	10	0	0	0	0	0 + 0 part	0	97.688	1.000	0.00	0.10	0.10	697831	3827155	243830	243830	158930	155716	5
Acinetobacter_A1	90	10000	0.25	SPAdes	1	89	39	29	27	25	20	3836234	3827296	3799842	3785531	3743689	3569683	44	438090	3831396	3917739	39.14	39.28	209839	209839	109258	109258	6	6	12	12	0	0	0	4	0 + 0 part	0	97.757	1.000	0.00	4.20	0.23	438090	3831065	193791	190145	105990	105990	6
Acinetobacter_A1	90	10000	0.25	SPAdes	2	92	40	29	27	25	20	3837333	3829006	3799911	3785600	3743758	3569830	43	479515	3831464	3917739	39.14	39.28	271451	209839	109258	93712	5	6	11	12	0	0	0	3	0 + 0 part	0	97.764	1.000	0.00	4.78	0.34	479515	3831133	193791	193791	93712	88583	6
Acinetobacter_A1	90	10000	0.25	SPAdes	3	113	39	29	27	25	20	3834183	3825235	3799863	3785552	3743710	3569705	42	451564	3827322	3917739	39.12	39.28	271451	210070	109258	105990	5	6	11	12	0	0	0	3	0 + 0 part	0	97.655	1.000	0.00	3.06	0.37	451564	3826991	193791	193791	105990	93712	6
Acinetobacter_A1	90	10000	0.25	SPAdes	4	87	40	29	27	25	20	3835187	3828285	3799521	3785210	3743368	3569412	42	479539	3829539	3917739	39.13	39.28	271451	209858	109258	93668	5	6	11	12	0	0	0	4	0 + 0 part	0	97.702	1.000	0.00	2.56	0.18	479539	3829136	193791	193791	93668	88583	6
Acinetobacter_A1	90	10000	0.25	SPAdes	5	86	37	28	26	25	19	3840989	3835180	3810790	3796467	3776321	3576830	38	439573	3835899	3917739	39.15	39.28	209839	209839	151107	151107	6	6	12	12	0	0	0	3	0 + 1 part	937	97.849	1.000	0.00	2.84	0.23	439573	3834605	194951	193791	138447	113963	6
Acinetobacter_A1	90	10000	0.25	npScarf	1	28	28	28	27	25	20	3794394	3794394	3794394	3785662	3743820	3569814	28	438090	3794394	3917739	39.04	39.28	209839	209839	109258	109258	6	6	12	12	0	0	0	4	0 + 0 part	0	96.831	1.000	0.00	3.72	0.29	438090	3794063	190144	190144	105990	93712	7
Acinetobacter_A1	90	10000	0.25	npScarf	2	23	23	23	22	21	18	3811750	3811750	3811750	3802997	3782851	3678972	23	479515	3811750	3917739	39.10	39.28	276207	276207	162369	162369	5	5	10	10	0	0	0	3	0 + 0 part	0	97.279	1.000	0.00	3.96	1.10	479515	3811419	271451	240908	162369	109258	5
Acinetobacter_A1	90	10000	0.25	npScarf	3	24	24	24	23	22	17	3806068	3806068	3806068	3797315	3775619	3601614	24	451564	3806068	3917739	39.07	39.28	327522	327522	159219	159219	5	5	10	10	0	0	0	3	0 + 0 part	0	97.127	1.000	0.00	3.00	0.60	451564	3805737	327522	327522	138668	113866	5
Acinetobacter_A1	90	10000	0.25	npScarf	4	26	26	26	25	23	18	3800685	3800685	3800685	3791953	3750111	3576083	26	479539	3800685	3917739	39.06	39.28	271451	215062	155877	138694	5	6	10	11	0	0	0	3	0 + 0 part	0	96.985	1.000	0.00	2.32	0.26	479539	3800282	271451	214783	138694	138694	5
Acinetobacter_A1	90	10000	0.25	npScarf	5	23	23	23	22	22	16	3814181	3814181	3814181	3805428	3805428	3605659	23	653636	3814181	3917739	39.07	39.28	271451	271451	162272	159219	5	5	9	10	1	1	653636	3	0 + 0 part	0	97.301	1.001	0.00	3.44	0.63	451098	3813824	271451	193791	155920	155920	5
Acinetobacter_A1	90	10000	0.25	Cerulean	1	26	26	26	26	26	26	17856040	17856040	17856040	17856040	17856040	17856040	26	1264394	17856040	3917739	38.87	39.28	644799	1018048	569741	974327	11	2	18	3	53	26	17856040	0	0 + 0 part	0	99.422	4.584	0.01	3.90	0.23	483679	17855981	427576	427576	279519	427576	21
Acinetobacter_A1	90	10000	0.25	Cerulean	2	24	24	24	24	22	22	8157217	8157217	8157217	8157217	8121514	8121514	24	674970	8157217	3917739	40.15	39.28	367935	579994	279511	579061	8	4	14	5	21	21	7631358	2	0 + 0 part	0	98.661	2.110	0.00	5.12	0.39	451313	8157157	223656	355406	223656	223658	14
Acinetobacter_A1	90	10000	0.25	Cerulean	3	23	23	23	23	23	23	8348829	8348829	8348829	8348829	8348829	8348829	23	720891	8348829	3917739	39.49	39.28	395404	656170	309923	482708	8	3	14	5	18	18	6853573	1	0 + 0 part	0	98.482	2.164	1.26	3.27	0.21	467994	8346263	269577	386593	269577	269578	13
Acinetobacter_A1	90	10000	0.25	Cerulean	4	27	27	27	27	27	27	8266189	8266189	8266189	8266189	8266189	8266189	27	840787	8266189	3917739	40.23	39.28	306511	548810	223801	517622	9	3	16	5	27	26	8103972	0	0 + 0 part	0	98.650	2.139	0.73	3.21	0.16	483686	8266133	162217	355406	162217	162221	18
Acinetobacter_A1	90	10000	0.25	Cerulean	5	27	27	27	27	27	26	7865116	7865116	7865116	7865116	7865116	7838013	27	645903	7865116	3917739	40.19	39.28	332442	517622	215189	389536	9	4	16	6	24	24	7230421	0	0 + 0 part	0	99.413	2.019	0.61	3.88	0.26	483686	7864556	162217	355405	162217	162229	16
Acinetobacter_A1	90	10000	0.5	Unicycler (bold)	1	77	20	15	13	12	9	3836074	3832388	3819638	3805454	3785312	3682828	21	1459661	3832916	3917739	39.13	39.28	462298	427866	300596	300596	2	3	5	5	0	0	0	1	0 + 0 part	0	97.828	1.000	0.00	0.52	0.08	1459661	3832662	462298	427862	300596	300596	2
Acinetobacter_A1	90	10000	0.5	Unicycler (bold)	2	94	20	16	14	13	10	3836788	3832074	3821100	3806916	3786774	3684291	20	1459663	3832074	3917739	39.14	39.28	462298	425611	276043	276043	2	3	5	5	0	0	0	0	0 + 0 part	0	97.807	1.000	0.00	0.21	0.10	1459663	3831824	462298	425611	276043	276043	2
Acinetobacter_A1	90	10000	0.5	Unicycler (bold)	3	100	19	15	13	12	9	3835814	3830915	3819501	3805306	3785175	3682701	20	1459651	3831551	3917739	39.13	39.28	462288	427699	300586	300586	2	3	5	5	0	0	0	0	0 + 0 part	0	97.794	1.000	0.00	0.42	0.08	1459651	3831306	462288	427699	300586	300586	2
Acinetobacter_A1	90	10000	0.5	Unicycler (bold)	4	87	20	15	13	12	9	3839607	3834927	3821826	3807643	3787502	3684949	20	1459661	3834927	3917739	39.14	39.28	673259	673259	425932	425932	2	2	4	4	0	0	0	0	0 + 0 part	0	97.880	1.000	0.00	0.34	0.08	1459661	3834678	673259	673259	425932	425932	2
Acinetobacter_A1	90	10000	0.5	Unicycler (bold)	5	81	16	14	12	12	9	3844052	3839553	3834596	3820412	3820412	3717920	16	1459661	3839553	3917739	39.16	39.28	518325	518325	276043	276043	2	2	5	5	0	0	0	0	0 + 0 part	0	98.004	1.000	0.00	0.52	0.10	1459661	3839553	518325	518325	276043	276043	2
Acinetobacter_A1	90	10000	0.5	Unicycler (normal)	1	86	20	15	13	12	9	3836077	3832100	3819524	3805340	3785198	3682713	21	1459661	3832629	3917739	39.13	39.28	462298	427866	300480	300480	2	3	5	5	0	0	0	1	0 + 0 part	0	97.821	1.000	0.00	0.52	0.08	1459661	3832375	462298	427862	300480	300480	2
Acinetobacter_A1	90	10000	0.5	Unicycler (normal)	2	95	20	16	14	13	10	3836787	3831927	3821097	3806913	3786771	3684288	20	1459663	3831927	3917739	39.14	39.28	462298	425610	276044	276044	2	3	5	5	0	0	0	0	0 + 0 part	0	97.803	1.000	0.00	0.21	0.10	1459663	3831678	462298	425610	276044	276044	2
Acinetobacter_A1	90	10000	0.5	Unicycler (normal)	3	108	19	15	13	12	9	3835820	3830919	3819505	3805311	3785180	3682704	20	1459651	3831554	3917739	39.13	39.28	462289	427699	300587	300587	2	3	5	5	0	0	0	0	0 + 0 part	0	97.794	1.000	0.00	0.42	0.08	1459651	3831309	462289	427699	300587	300587	2
Acinetobacter_A1	90	10000	0.5	Unicycler (normal)	4	90	20	15	13	12	9	3839610	3834928	3821826	3807642	3787501	3684948	20	1459661	3834928	3917739	39.14	39.28	673259	673259	425932	425932	2	2	4	4	0	0	0	0	0 + 0 part	0	97.880	1.000	0.00	0.34	0.08	1459661	3834678	673259	673259	425932	425932	2
Acinetobacter_A1	90	10000	0.5	Unicycler (normal)	5	87	17	15	13	13	10	3844050	3839415	3834602	3820418	3820418	3717928	17	1459663	3839415	3917739	39.16	39.28	518326	518326	276044	276044	2	2	5	5	0	0	0	0	0 + 0 part	0	98.001	1.000	0.00	0.52	0.10	1459663	3839415	518326	518326	276044	276044	2
Acinetobacter_A1	90	10000	0.5	Unicycler (conservative)	1	115	31	22	20	18	12	3834762	3828890	3806904	3792721	3763093	3552928	31	462299	3828890	3917739	39.12	39.28	354739	354739	275923	275923	5	5	8	8	0	0	0	1	0 + 0 part	0	97.726	1.000	0.00	0.18	0.08	462299	3828640	354739	354739	209940	209940	5
Acinetobacter_A1	90	10000	0.5	Unicycler (conservative)	2	133	37	28	25	23	17	3835670	3827623	3806492	3782901	3756109	3545977	38	697830	3828310	3917739	39.13	39.28	243830	243830	112770	112770	5	5	10	10	0	0	0	0	0 + 0 part	0	97.711	1.000	0.00	0.21	0.10	697830	3828060	243830	243830	112770	112770	5
Acinetobacter_A1	90	10000	0.5	Unicycler (conservative)	3	154	37	29	27	25	19	3834378	3825821	3807627	3793433	3765614	3551721	40	451094	3827546	3917739	39.12	39.28	209786	209786	120037	112761	6	6	11	12	0	0	0	0	0 + 0 part	0	97.692	1.000	0.00	0.10	0.08	451094	3827301	209786	209786	120037	112761	6
Acinetobacter_A1	90	10000	0.5	Unicycler (conservative)	4	123	34	25	22	19	14	3838530	3831473	3809847	3786256	3737786	3570723	34	793335	3831473	3917739	39.13	39.28	345714	345714	180320	180320	4	4	8	8	0	0	0	0	0 + 0 part	0	97.792	1.000	0.00	0.10	0.08	793335	3831223	345714	345714	180320	180320	4
Acinetobacter_A1	90	10000	0.5	Unicycler (conservative)	5	111	27	23	21	21	17	3843667	3837287	3828366	3814183	3814183	3668515	28	793334	3837975	3917739	39.16	39.28	391476	391476	112750	112750	4	4	9	9	0	0	0	0	0 + 0 part	0	97.964	1.000	0.00	0.21	0.10	793334	3837975	391476	391476	112750	112750	4
Acinetobacter_A1	90	10000	0.5	SPAdes	1	87	36	28	26	24	19	3834521	3827110	3805336	3791025	3749225	3575279	39	767252	3829368	3917739	39.13	39.28	271451	271451	109258	109258	5	5	11	11	0	0	0	4	0 + 0 part	0	97.708	1.000	0.00	3.63	0.34	507377	3829037	241122	241122	109258	105996	6
Acinetobacter_A1	90	10000	0.5	SPAdes	2	86	36	27	25	22	17	3843013	3833859	3810817	3796505	3733124	3559209	40	536538	3836888	3917739	39.15	39.28	327860	327860	159207	159207	5	5	9	9	1	1	536538	3	0 + 0 part	0	97.892	1.000	0.00	3.89	0.34	479515	3836557	194361	194361	138668	109053	6
Acinetobacter_A1	90	10000	0.5	SPAdes	3	83	34	25	24	22	17	3838707	3830036	3807377	3798624	3756824	3582820	39	537498	3833428	3917739	39.14	39.28	271451	271451	162343	162343	5	5	10	10	2	2	768487	2	0 + 0 part	0	97.780	1.001	0.00	2.51	0.37	460731	3833071	271451	193791	138668	138668	5
Acinetobacter_A1	90	10000	0.5	SPAdes	4	92	38	27	25	23	18	3841850	3833992	3805219	3790908	3749108	3575122	40	479539	3835311	3917739	39.15	39.28	271451	234299	159004	138694	5	6	10	11	0	0	0	4	0 + 0 part	0	97.848	1.000	0.00	2.27	0.18	479539	3834908	234299	234299	113963	109258	6
Acinetobacter_A1	90	10000	0.5	SPAdes	5	75	34	27	25	24	19	3834930	3829434	3808917	3794606	3770697	3596842	36	439573	3830751	3917739	39.13	39.28	209741	209741	159004	151107	6	6	11	12	0	0	0	2	0 + 1 part	937	97.726	1.000	0.00	2.77	0.24	439573	3829457	209741	194951	138447	113963	6
Acinetobacter_A1	90	10000	0.5	npScarf	1	23	23	23	22	21	16	3806350	3806350	3806350	3797618	3777472	3603466	23	626426	3806350	3917739	39.04	39.28	300027	300027	162248	159219	5	5	9	10	1	1	626426	5	0 + 0 part	0	97.100	1.001	0.00	3.89	0.68	438090	3806019	260644	260644	159219	151421	6
Acinetobacter_A1	90	10000	0.5	npScarf	2	22	22	22	21	19	16	3807551	3807551	3807551	3798819	3756977	3643189	22	882798	3807551	3917739	39.07	39.28	349470	349470	161372	159219	4	4	8	9	0	0	0	3	0 + 0 part	0	97.169	1.000	0.00	4.10	0.79	882798	3807220	349470	349470	159219	159219	4
Acinetobacter_A1	90	10000	0.5	npScarf	3	23	23	23	22	20	16	3814215	3814215	3814215	3805462	3759855	3611750	23	705953	3814215	3917739	39.08	39.28	327522	271451	159219	155920	4	5	9	10	3	1	705953	3	0 + 0 part	0	97.194	1.002	0.00	3.39	1.23	451564	3809607	271451	193791	155920	138668	5
Acinetobacter_A1	90	10000	0.5	npScarf	4	21	21	21	20	18	16	3810539	3810539	3810539	3801807	3759965	3707496	21	524046	3810539	3917739	39.10	39.28	425719	425719	159219	159219	5	5	8	8	0	0	0	3	0 + 0 part	0	97.234	1.000	0.00	3.23	1.76	524046	3810136	385437	385437	159219	155877	5
Acinetobacter_A1	90	10000	0.5	npScarf	5	18	18	18	17	17	14	3821107	3821107	3821107	3812354	3812354	3698674	18	794505	3821107	3917739	39.13	39.28	425489	425489	194951	194951	4	4	7	7	0	0	0	4	0 + 0 part	0	97.514	1.000	0.00	3.66	0.99	794505	3820836	390938	390938	159219	159219	4
Acinetobacter_A1	90	10000	0.5	Cerulean	1	22	22	22	22	22	22	11144802	11144802	11144802	11144802	11144802	11144802	22	919308	11144802	3917739	39.58	39.28	529578	895304	470456	824332	8	3	14	4	33	19	10442296	3	0 + 0 part	0	98.661	2.883	0.42	5.17	0.26	451314	11144696	355617	356338	162217	355617	15
Acinetobacter_A1	90	10000	0.5	Cerulean	2	25	25	25	25	25	25	8309479	8309479	8309479	8309479	8309479	8309479	25	883795	8309479	3917739	39.65	39.28	346972	621631	254459	449612	8	3	15	5	39	22	6990127	0	0 + 0 part	0	99.282	2.136	0.00	3.32	0.28	883795	8308988	170225	355617	113078	170225	15
Acinetobacter_A1	90	10000	0.5	Cerulean	3	25	25	25	25	25	25	13839067	13839067	13839067	13839067	13839067	13839067	25	896689	13839067	3917739	39.05	39.28	586659	831968	477670	800780	10	3	17	4	21	21	12621969	1	0 + 0 part	0	98.624	3.582	0.62	3.26	0.23	451313	13836500	445375	445376	445375	445375	16
Acinetobacter_A1	90	10000	0.5	Cerulean	4	22	22	22	22	22	22	15617590	15617590	15617590	15617590	15617590	15617590	22	1163566	15617590	3917739	38.81	39.28	801674	1110202	732378	1079945	9	2	14	3	35	19	15116997	1	0 + 0 part	0	98.648	4.041	0.38	3.26	0.57	528725	15617530	528725	528725	194884	528725	15
Acinetobacter_A1	90	10000	0.5	Cerulean	5	20	20	20	20	20	20	7064788	7064788	7064788	7064788	7064788	7064788	20	794754	7064788	3917739	39.14	39.28	413658	520072	267172	425373	7	3	12	6	15	15	5118004	2	0 + 0 part	0	99.381	1.815	0.68	4.26	0.21	794754	7064682	200528	385420	200527	355617	9
Acinetobacter_A1	90	10000	1.0	Unicycler (bold)	1	78	22	16	14	13	11	3847872	3844236	3830827	3816643	3796501	3738162	23	1459663	3844766	3917739	39.17	39.28	518325	518325	208738	196593	2	2	5	6	0	0	0	0	0 + 0 part	0	98.137	1.000	0.00	0.47	0.08	1459663	3844762	518325	518325	208738	196593	2
Acinetobacter_A1	90	10000	1.0	Unicycler (bold)	2	86	16	13	11	10	8	3849872	3845316	3836029	3821844	3801702	3725651	16	1459661	3845316	3917739	39.17	39.28	673261	673261	427388	427388	2	2	4	4	0	0	0	0	0 + 0 part	0	98.145	1.000	0.00	0.21	0.10	1459661	3845067	673261	673261	427388	427388	2
Acinetobacter_A1	90	10000	1.0	Unicycler (bold)	3	95	14	13	11	11	8	3848666	3843772	3840637	3826442	3826442	3738191	15	1459651	3844409	3917739	39.17	39.28	518315	518315	300587	300587	2	2	5	5	0	0	0	0	0 + 0 part	0	98.128	1.000	0.00	0.47	0.08	1459651	3844409	518315	518315	300587	300587	2
Acinetobacter_A1	90	10000	1.0	Unicycler (bold)	4	79	12	11	9	9	7	3853089	3848493	3846806	3832622	3832622	3774276	12	1459663	3848493	3917739	39.19	39.28	680085	680085	425932	425932	2	2	4	4	0	0	0	0	0 + 0 part	0	98.233	1.000	0.00	0.44	0.08	1459663	3848493	680085	680085	425932	425932	2
Acinetobacter_A1	90	10000	1.0	Unicycler (bold)	5	70	11	10	8	8	7	3858548	3854405	3852717	3838320	3838320	3806405	11	1459663	3854405	3917739	39.20	39.28	690303	690303	425933	425933	2	2	4	4	0	0	0	0	0 + 0 part	0	98.377	1.000	0.00	0.54	0.13	1459663	3854156	690303	690303	425933	425933	2
Acinetobacter_A1	90	10000	1.0	Unicycler (normal)	1	89	22	16	14	13	11	3847870	3843919	3830828	3816644	3796502	3738162	23	1459663	3844449	3917739	39.17	39.28	518324	518324	208739	196593	2	2	5	6	0	0	0	0	0 + 0 part	0	98.129	1.000	0.00	0.47	0.08	1459663	3844446	518324	518324	208739	196593	2
Acinetobacter_A1	90	10000	1.0	Unicycler (normal)	2	89	16	13	11	10	8	3849880	3845174	3836031	3821847	3801706	3725653	16	1459661	3845174	3917739	39.17	39.28	673261	673261	427388	427388	2	2	4	4	0	0	0	0	0 + 0 part	0	98.141	1.000	0.00	0.21	0.10	1459661	3844924	673261	673261	427388	427388	2
Acinetobacter_A1	90	10000	1.0	Unicycler (normal)	3	103	14	13	11	11	8	3848671	3843769	3840634	3826439	3826439	3738188	15	1459651	3844406	3917739	39.17	39.28	518314	518314	300587	300587	2	2	5	5	0	0	0	0	0 + 0 part	0	98.128	1.000	0.00	0.47	0.08	1459651	3844406	518314	518314	300587	300587	2
Acinetobacter_A1	90	10000	1.0	Unicycler (normal)	4	83	12	11	9	9	7	3853103	3848514	3846827	3832642	3832642	3774295	12	1459663	3848514	3917739	39.19	39.28	680086	680086	425951	425951	2	2	4	4	0	0	0	0	0 + 0 part	0	98.233	1.000	0.00	0.47	0.08	1459663	3848514	680086	680086	425951	425951	2
Acinetobacter_A1	90	10000	1.0	Unicycler (normal)	5	79	11	10	8	8	7	3858554	3854121	3852433	3838250	3838250	3806335	11	1459663	3854121	3917739	39.20	39.28	690304	690304	425932	425932	2	2	4	4	0	0	0	0	0 + 0 part	0	98.231	1.001	0.00	0.55	0.13	1459663	3853871	690304	690304	425932	425932	2
Acinetobacter_A1	90	10000	1.0	Unicycler (conservative)	1	118	28	20	18	17	14	3846243	3839155	3821026	3806842	3790833	3695970	28	840712	3839155	3917739	39.16	39.28	384595	384595	193786	193786	4	4	8	8	0	0	0	0	0 + 0 part	0	97.994	1.000	0.00	0.13	0.08	840712	3839155	384595	384595	193786	193786	4
Acinetobacter_A1	90	10000	1.0	Unicycler (conservative)	2	105	23	17	15	14	12	3849352	3842796	3828873	3814688	3798679	3722628	24	930434	3843484	3917739	39.16	39.28	462298	462298	425364	425364	3	3	5	5	0	0	0	0	0 + 0 part	0	98.098	1.000	0.00	0.21	0.10	930434	3843234	462298	462298	425364	425364	3
Acinetobacter_A1	90	10000	1.0	Unicycler (conservative)	3	132	24	21	18	16	14	3848146	3841908	3835760	3815202	3781926	3723586	25	936976	3842659	3917739	39.16	39.28	391467	391467	180310	180310	4	4	7	7	0	0	0	0	0 + 0 part	0	98.084	1.000	0.00	0.10	0.08	936976	3842659	391467	391467	180310	180310	4
Acinetobacter_A1	90	10000	1.0	Unicycler (conservative)	4	106	21	19	17	17	15	3852694	3846330	3842795	3828612	3828612	3770267	22	928587	3847018	3917739	39.19	39.28	391476	391476	212922	189841	4	4	7	8	0	0	0	0	0 + 0 part	0	98.195	1.000	0.00	0.21	0.08	928587	3847018	391476	391476	212922	189841	4
Acinetobacter_A1	90	10000	1.0	Unicycler (conservative)	5	101	22	21	18	18	15	3858181	3852532	3850844	3827140	3827140	3726870	22	485856	3852532	3917739	39.20	39.28	330954	330954	214817	214817	5	5	9	9	0	0	0	0	0 + 0 part	0	98.190	1.001	0.00	0.23	0.13	485856	3852282	330954	330954	214567	214567	5
Acinetobacter_A1	90	10000	1.0	SPAdes	1	76	36	26	25	23	18	3843036	3835408	3809104	3800351	3758551	3584557	41	769344	3838871	3917739	39.16	39.28	209839	209839	151421	138544	5	5	10	11	1	1	343382	5	0 + 0 part	0	97.908	1.001	0.00	4.67	0.31	509469	3838540	193791	174540	109258	109258	6
Acinetobacter_A1	90	10000	1.0	SPAdes	2	79	29	23	21	18	14	3849283	3841246	3823368	3809057	3745718	3597750	32	768827	3843421	3917739	39.17	39.28	431596	431596	162119	161262	4	4	8	9	0	0	0	2	0 + 0 part	0	98.075	1.000	0.00	2.34	0.34	768827	3843085	431591	431591	161262	159004	4
Acinetobacter_A1	90	10000	1.0	SPAdes	3	105	35	26	24	22	19	3842806	3834192	3810506	3796195	3754353	3650397	38	769212	3836267	3917739	39.15	39.28	210070	210070	115991	115991	5	5	10	10	0	0	0	2	0 + 0 part	0	97.890	1.000	0.00	2.03	0.31	769212	3835963	208960	208960	115991	109258	5
Acinetobacter_A1	90	10000	1.0	SPAdes	4	87	32	26	24	23	19	3844070	3836199	3821187	3806876	3785177	3655395	34	676797	3837518	3917739	39.17	39.28	271451	271451	138694	138694	5	5	10	10	1	1	676797	4	0 + 0 part	0	97.830	1.001	0.00	2.58	0.08	483061	3837115	193736	193736	138694	109258	6
Acinetobacter_A1	90	10000	1.0	SPAdes	5	78	29	22	20	20	17	3850284	3844589	3826508	3812197	3812197	3698923	30	653584	3845308	3917739	39.16	39.28	300027	300027	165218	165218	5	5	9	9	1	1	653584	1	0 + 1 part	937	97.857	1.003	0.00	2.71	0.31	439573	3844014	271451	271451	165218	151107	6
Acinetobacter_A1	90	10000	1.0	npScarf	1	19	19	19	18	17	14	3820457	3820457	3820457	3811725	3791579	3704792	19	813558	3820457	3917739	39.11	39.28	425739	425739	193791	193791	4	4	8	8	0	0	0	5	0 + 0 part	0	97.498	1.000	0.00	5.55	1.05	552914	3820379	260644	260644	190145	174540	5
Acinetobacter_A1	90	10000	1.0	npScarf	2	15	15	15	14	13	12	3831856	3831856	3831856	3823124	3802978	3758829	15	1292328	3831856	3917739	39.13	39.28	444241	444241	190948	190948	3	3	6	6	2	1	594604	5	0 + 0 part	0	97.674	1.001	0.00	8.65	1.65	766807	3827236	389340	389340	162264	161371	4
Acinetobacter_A1	90	10000	1.0	npScarf	3	17	17	17	16	15	14	3824880	3824880	3824880	3817598	3793687	3767118	17	936801	3824880	3917739	39.10	39.28	339200	339200	208818	191051	4	4	7	8	2	1	936801	4	0 + 0 part	0	97.594	1.000	0.00	4.81	1.75	483924	3824647	339200	339200	162529	162343	5
Acinetobacter_A1	90	10000	1.0	npScarf	4	18	18	18	17	17	15	3834824	3834824	3834824	3826092	3826092	3773855	18	712727	3834824	3917739	39.16	39.28	425719	425719	209858	209858	4	4	7	7	1	1	712727	4	0 + 0 part	0	97.855	1.000	0.00	4.51	0.78	483602	3834673	327522	327522	162368	162368	5
Acinetobacter_A1	90	10000	1.0	npScarf	5	13	13	13	12	12	12	3841915	3841915	3841915	3833183	3833183	3833183	13	981107	3841915	3917739	39.17	39.28	483201	483201	391573	391573	3	3	5	5	1	1	981107	4	0 + 0 part	0	98.037	1.000	0.00	2.79	1.07	549830	3841400	391573	391573	174540	174540	5
Acinetobacter_A1	90	10000	1.0	Cerulean	1	20	20	20	20	20	20	17488093	17488093	17488093	17488093	17488093	17488093	20	1292906	17488093	3917739	38.49	39.28	939628	1268902	864284	1054723	9	2	14	3	16	16	15657929	3	0 + 0 part	0	98.678	4.524	0.27	5.02	0.18	841593	17487987	841592	841592	841592	841592	11
Acinetobacter_A1	90	10000	1.0	Cerulean	2	16	16	16	16	16	16	5358818	5358818	5358818	5358818	5358818	5358818	16	931119	5358818	3917739	39.37	39.28	436382	507373	223253	436382	5	3	9	5	10	10	2876874	1	0 + 0 part	0	98.681	1.386	0.00	6.18	2.92	929322	5348184	387150	451314	161669	279421	5
Acinetobacter_A1	90	10000	1.0	Cerulean	3	21	21	21	21	21	17	4826552	4826552	4826552	4826552	4826552	4678071	21	507372	4826552	3917739	40.52	39.28	414682	445375	210595	411431	6	5	9	7	13	13	2261588	12	0 + 0 part	0	98.514	1.251	24.63	5.13	2.00	507372	4825369	411431	442284	161669	386594	6
Acinetobacter_A1	90	10000	1.0	Cerulean	4	19	19	19	19	19	18	5018843	5018843	5018843	5018843	5018843	4973130	19	993642	5018843	3917739	40.16	39.28	411431	427310	218128	289915	5	4	9	6	12	11	2904552	2	0 + 0 part	0	98.677	1.298	0.50	5.59	2.17	485480	5018749	387150	411272	112746	171476	6
Acinetobacter_A1	90	10000	1.0	Cerulean	5	16	16	16	16	16	16	14805739	14805739	14805739	14805739	14805739	14805739	16	1403580	14805739	3917739	39.10	39.28	1050302	1307671	990056	1165397	7	2	10	3	12	12	13052485	2	0 + 0 part	0	98.676	3.830	0.32	4.09	0.49	952267	14805633	952266	952266	952266	952266	8
Acinetobacter_A1	90	10000	2.0	Unicycler (bold)	1	68	15	12	10	10	9	3855960	3852609	3846314	3831917	3831917	3800008	16	1459661	3853137	3917739	39.20	39.28	494434	426086	276043	276043	2	3	5	5	0	0	0	0	0 + 0 part	0	98.200	1.002	0.00	0.62	0.10	1459661	3852885	494434	426083	276043	276043	2
Acinetobacter_A1	90	10000	2.0	Unicycler (bold)	2	55	11	11	9	9	7	3852208	3850111	3850111	3835748	3835748	3777349	11	1459663	3850111	3917739	39.20	39.28	515490	515490	391476	391476	2	2	5	5	0	0	0	0	0 + 0 part	0	98.260	1.000	0.00	1.56	0.10	1459663	3849552	515490	515490	391476	391476	2
Acinetobacter_A1	90	10000	2.0	Unicycler (bold)	3	90	13	11	9	9	8	3861563	3857084	3852107	3837913	3837913	3805996	14	1459651	3857721	3917739	39.20	39.28	690295	690295	425923	425923	2	2	4	4	0	0	0	0	0 + 0 part	0	98.456	1.000	0.00	0.60	0.08	1459651	3857265	690295	690295	425923	425923	2
Acinetobacter_A1	90	10000	2.0	Unicycler (bold)	4	76	10	10	8	8	7	3854839	3850396	3850396	3836212	3836212	3804298	10	1459663	3850396	3917739	39.19	39.28	680149	680149	427709	427709	2	2	4	4	0	0	0	0	0 + 0 part	0	98.275	1.000	0.00	0.44	0.08	1459663	3850146	680149	680149	427709	427709	2
Acinetobacter_A1	90	10000	2.0	Unicycler (bold)	5	44	8	8	6	6	5	3869668	3867033	3867033	3852849	3852849	3820934	9	1459661	3867691	3917739	39.24	39.28	912708	912708	861641	861641	2	2	3	3	0	0	0	0	0 + 0 part	0	98.723	1.000	0.00	1.58	0.13	1459661	3867691	912708	912708	861641	861641	2
Acinetobacter_A1	90	10000	2.0	Unicycler (normal)	1	81	15	12	10	10	9	3855962	3852069	3846093	3831908	3831908	3799999	16	1459661	3852598	3917739	39.19	39.28	494434	426087	276043	276043	2	3	5	5	0	0	0	0	0 + 0 part	0	98.192	1.001	0.00	0.62	0.10	1459661	3852345	494434	426083	276043	276043	2
Acinetobacter_A1	90	10000	2.0	Unicycler (normal)	2	65	11	11	9	9	7	3852205	3848957	3848957	3834773	3834773	3776372	12	1459663	3849486	3917739	39.19	39.28	515490	515490	391477	391477	2	2	5	5	0	0	0	0	0 + 0 part	0	98.112	1.001	0.00	1.22	0.10	1459663	3849237	515490	515490	391477	391477	2
Acinetobacter_A1	90	10000	2.0	Unicycler (normal)	3	100	13	11	9	9	8	3861577	3856689	3851856	3837662	3837662	3805745	14	1459651	3857325	3917739	39.20	39.28	690295	690295	425923	425923	2	2	4	4	0	0	0	0	0 + 0 part	0	98.451	1.000	0.00	0.57	0.08	1459651	3857047	690295	690295	425923	425923	2
Acinetobacter_A1	90	10000	2.0	Unicycler (normal)	4	78	10	10	8	8	7	3854839	3850396	3850396	3836212	3836212	3804298	10	1459663	3850396	3917739	39.19	39.28	680149	680149	427709	427709	2	2	4	4	0	0	0	0	0 + 0 part	0	98.275	1.000	0.00	0.44	0.08	1459663	3850146	680149	680149	427709	427709	2
Acinetobacter_A1	90	10000	2.0	Unicycler (normal)	5	63	9	8	6	6	5	3869662	3866534	3864755	3850570	3850570	3818655	10	1459661	3867062	3917739	39.24	39.28	912707	912707	861429	861429	2	2	3	3	0	0	0	0	0 + 0 part	0	98.706	1.000	0.00	1.55	0.13	1459661	3867062	912707	912707	861429	861429	2
Acinetobacter_A1	90	10000	2.0	Unicycler (conservative)	1	101	17	15	12	12	11	3855048	3848893	3844078	3823522	3823522	3791614	18	1459663	3849581	3917739	39.19	39.28	494434	391478	276043	276043	2	3	5	5	0	0	0	0	0 + 0 part	0	98.115	1.001	0.00	0.29	0.10	1459663	3849331	494434	391478	276043	276043	2
Acinetobacter_A1	90	10000	2.0	Unicycler (conservative)	2	98	21	17	15	14	12	3848720	3843982	3837171	3822987	3812090	3753690	21	1006686	3843982	3917739	39.18	39.28	391476	391476	306630	306630	4	4	6	6	0	0	0	0	0 + 0 part	0	97.944	1.002	0.00	0.13	0.10	1006686	3843732	391476	391476	306630	306630	4
Acinetobacter_A1	90	10000	2.0	Unicycler (conservative)	3	124	17	15	13	13	12	3861156	3854263	3849431	3835237	3835237	3803320	19	743353	3855511	3917739	39.20	39.28	673250	673250	263273	263273	3	3	6	6	0	0	0	0	0 + 0 part	0	98.405	1.000	0.00	0.23	0.08	743353	3855233	673250	673250	263273	263273	3
Acinetobacter_A1	90	10000	2.0	Unicycler (conservative)	4	94	16	13	11	11	10	3854628	3849818	3843183	3828999	3828999	3797084	16	1196338	3849818	3917739	39.19	39.28	425363	425363	276043	276043	3	3	6	6	0	0	0	0	0 + 0 part	0	98.142	1.001	0.00	0.21	0.08	1196338	3849568	425363	425363	276043	276043	3
Acinetobacter_A1	90	10000	2.0	Unicycler (conservative)	5	92	15	14	12	12	10	3865383	3860254	3858236	3844052	3844052	3764789	15	883056	3860254	3917739	39.21	39.28	451115	451115	405491	405491	3	3	5	5	0	0	0	0	0 + 0 part	0	98.533	1.000	0.00	0.23	0.13	883056	3860254	451115	451115	405491	405491	3
Acinetobacter_A1	90	10000	2.0	SPAdes	1	49	25	19	17	17	14	3844380	3840346	3824746	3810435	3810435	3714050	27	1081249	3841635	3917739	39.16	39.28	436637	436637	193791	193791	3	3	7	7	1	1	537750	1	0 + 0 part	0	97.925	1.001	0.00	1.98	0.26	1081249	3841304	436637	436637	182895	182895	3
Acinetobacter_A1	90	10000	2.0	SPAdes	2	54	26	18	16	14	13	3854252	3850115	3830772	3816461	3770898	3744389	28	550171	3851512	3917739	39.20	39.28	373156	373156	214818	214818	5	5	8	8	0	0	0	0	0 + 0 part	0	98.037	1.003	0.00	3.51	0.26	550171	3851205	373156	373156	214566	214566	5
Acinetobacter_A1	90	10000	2.0	SPAdes	3	58	29	22	20	20	15	3851280	3844322	3826845	3812534	3812534	3647341	35	769212	3848252	3917739	39.16	39.28	436637	436637	159004	138668	4	4	7	8	0	0	0	0	0 + 0 part	0	98.013	1.002	0.00	1.67	0.26	769212	3847921	436637	436637	159004	138668	4
Acinetobacter_A1	90	10000	2.0	SPAdes	4	75	26	20	18	17	14	3849395	3843718	3828706	3814395	3792699	3705727	27	935781	3844345	3917739	39.17	39.28	301086	301086	208916	208916	4	4	8	8	0	0	0	2	0 + 0 part	0	98.030	1.001	0.00	1.30	0.13	935781	3844014	301086	301086	208916	208916	4
Acinetobacter_A1	90	10000	2.0	SPAdes	5	64	25	18	16	16	14	3850240	3844244	3828216	3813905	3813905	3745043	27	769266	3845924	3917739	39.17	39.28	368825	368825	194951	194951	4	4	8	8	0	0	0	1	0 + 1 part	937	98.078	1.001	0.00	1.56	0.13	769266	3844654	333176	333176	193791	193791	4
Acinetobacter_A1	90	10000	2.0	npScarf	1	10	10	10	9	9	9	3846349	3846349	3846349	3837617	3837617	3837617	10	1685601	3846349	3917739	39.18	39.28	638972	638972	276087	276087	2	2	4	4	0	0	0	7	0 + 0 part	0	98.143	1.000	0.00	6.66	1.85	1004901	3845860	389340	389340	196633	189134	3
Acinetobacter_A1	90	10000	2.0	npScarf	2	11	11	11	10	10	9	3835820	3835820	3835820	3827088	3827088	3800519	11	1006742	3835820	3917739	39.16	39.28	425739	425739	301086	301086	3	3	5	5	1	1	875093	5	0 + 0 part	0	97.883	1.000	0.00	5.92	2.61	838178	3835208	389340	389340	240836	214783	4
Acinetobacter_A1	90	10000	2.0	npScarf	3	9	9	9	8	8	8	3851583	3851583	3851583	3844660	3844660	3844660	9	1466119	3851583	3917739	39.19	39.28	673289	673289	451564	451564	2	2	4	4	1	1	1466119	5	0 + 0 part	0	98.279	1.000	0.00	4.26	1.95	1038656	3851085	391064	391064	264387	264387	4
Acinetobacter_A1	90	10000	2.0	npScarf	4	13	13	13	12	11	11	3833094	3833094	3833094	3824362	3802666	3802666	13	1486289	3833094	3917739	39.16	39.28	333372	333372	238251	238251	3	3	6	6	0	0	0	8	0 + 0 part	0	97.811	1.000	0.00	5.82	1.36	960745	3832588	306648	306648	196587	193791	4
Acinetobacter_A1	90	10000	2.0	npScarf	5	10	10	10	9	9	8	3848602	3848602	3848602	3839870	3839870	3813970	10	857620	3848602	3917739	39.21	39.28	463688	463688	449620	449620	3	3	5	5	0	0	0	5	0 + 0 part	0	98.198	1.000	0.00	4.05	1.40	812285	3848172	397126	397126	275080	275080	4
Acinetobacter_A1	90	10000	2.0	Cerulean	1	16	16	16	16	16	16	8672168	8672168	8672168	8672168	8672168	8672168	16	1235951	8672168	3917739	38.71	39.28	596897	879928	505590	620451	6	2	10	4	12	12	6659455	3	0 + 0 part	0	98.673	2.243	0.01	5.38	1.50	1234154	8670311	452618	452624	452618	452618	8
Acinetobacter_A1	90	10000	2.0	Cerulean	2	13	13	13	13	13	13	5083384	5083384	5083384	5083384	5083384	5083384	13	1548792	5083384	3917739	39.39	39.28	580583	612983	258596	427310	3	2	7	4	6	6	3388286	3	0 + 0 part	0	98.659	1.315	44.42	5.17	0.21	1436471	5080912	387150	451314	161669	307741	4
Acinetobacter_A1	90	10000	2.0	Cerulean	3	15	15	15	15	15	15	17757813	17757813	17757813	17757813	17757813	17757813	15	1953830	17757813	3917739	38.86	39.28	1555665	1889109	1534811	1889109	6	2	8	2	10	10	14043619	2	0 + 0 part	0	98.693	4.593	0.29	9.36	15.65	1502518	17749043	1502516	1502517	1502516	1502517	6
Acinetobacter_A1	90	10000	2.0	Cerulean	4	16	16	16	16	16	16	6018601	6018601	6018601	6018601	6018601	6018601	16	1164695	6018601	3917739	39.60	39.28	535830	961370	382748	535830	4	2	7	4	10	9	3450834	2	0 + 0 part	0	98.689	1.557	0.42	5.59	0.93	969811	6017842	387158	467994	194884	387158	5
Acinetobacter_A1	90	10000	2.0	Cerulean	5	16	16	16	16	15	15	5561240	5561240	5561240	5561240	5548229	5548229	16	883793	5561240	3917739	40.66	39.28	427103	497536	261371	364951	5	4	10	6	9	9	2436861	10	0 + 0 part	0	98.672	1.439	351.40	5.23	1.06	883793	5541491	307741	387150	165457	307741	6
Acinetobacter_A1	90	10000	4.0	Unicycler (bold)	1	26	9	8	6	6	5	3873970	3872417	3871081	3856825	3856825	3824916	10	1459663	3873071	3917739	39.25	39.28	1077302	1077302	518503	518503	2	2	3	3	0	0	0	0	0 + 0 part	0	98.843	1.000	0.00	0.57	0.08	1459663	3873071	1077302	1077302	518503	518503	2
Acinetobacter_A1	90	10000	4.0	Unicycler (bold)	2	47	5	5	4	4	3	3874909	3872922	3872922	3864191	3864191	3832282	5	1945233	3872922	3917739	39.25	39.28	1945233	1459661	1459661	1459661	1	2	2	2	1	1	1945233	0	0 + 0 part	0	98.856	1.000	0.00	1.58	0.10	1944924	3872922	1944924	1459661	1459661	1459661	1
Acinetobacter_A1	90	10000	4.0	Unicycler (bold)	3	80	5	5	4	4	3	3871891	3867484	3867484	3858753	3858753	3826836	6	1939485	3868120	3917739	39.23	39.28	1939485	1459651	1459651	1459651	1	2	2	2	0	0	0	1	0 + 0 part	0	98.734	1.000	0.00	0.65	0.08	1476289	3868120	1459651	1459651	1459651	463196	2
Acinetobacter_A1	90	10000	4.0	Unicycler (bold)	4	41	5	5	4	4	3	3875137	3873268	3873268	3864537	3864537	3832622	5	1945233	3873268	3917739	39.25	39.28	1945233	1459661	1459661	1459661	1	2	2	2	1	1	1945233	0	0 + 0 part	0	98.865	1.000	0.00	1.81	0.08	1944924	3873268	1944924	1459661	1459661	1459661	1
Acinetobacter_A1	90	10000	4.0	Unicycler (bold)	5	38	5	5	4	4	3	3879142	3877380	3877380	3868649	3868649	3836733	5	1949362	3877380	3917739	39.27	39.28	1949362	1459661	1459661	1459661	1	2	2	2	0	0	0	0	0 + 0 part	0	98.970	1.000	0.00	1.86	0.10	1949362	3877380	1949362	1459661	1459661	1459661	1
Acinetobacter_A1	90	10000	4.0	Unicycler (normal)	1	43	9	8	6	6	5	3873971	3871977	3870815	3856630	3856630	3824721	9	1459661	3871977	3917739	39.25	39.28	1077303	1077303	518503	518503	2	2	3	3	0	0	0	0	0 + 0 part	0	98.832	1.000	0.00	0.57	0.08	1459661	3871977	1077303	1077303	518503	518503	2
Acinetobacter_A1	90	10000	4.0	Unicycler (normal)	2	57	6	5	4	4	3	3874914	3871947	3870169	3861438	3861438	3829529	7	1944258	3872477	3917739	39.25	39.28	1944258	1459661	1459661	1459661	1	2	2	2	0	0	0	0	0 + 0 part	0	98.845	1.000	0.00	1.24	0.10	1944258	3872477	1944258	1459661	1459661	1459661	1
Acinetobacter_A1	90	10000	4.0	Unicycler (normal)	3	88	6	5	4	4	3	3871889	3867485	3865707	3856976	3856976	3825059	7	1939485	3868121	3917739	39.23	39.28	1939485	1459651	1459651	1459651	1	2	2	2	0	0	0	1	0 + 0 part	0	98.734	1.000	0.00	0.65	0.08	1476289	3868121	1459651	1459651	1459651	463196	2
Acinetobacter_A1	90	10000	4.0	Unicycler (normal)	4	54	6	5	4	4	3	3875137	3872293	3870515	3861784	3861784	3829869	6	1944258	3872293	3917739	39.25	39.28	1944258	1459661	1459661	1459661	1	2	2	2	0	0	0	0	0 + 0 part	0	98.840	1.000	0.00	1.47	0.08	1944258	3872293	1944258	1459661	1459661	1459661	1
Acinetobacter_A1	90	10000	4.0	Unicycler (normal)	5	69	6	5	4	4	3	3871565	3867513	3865735	3857004	3857004	3825088	6	1939496	3867513	3917739	39.23	39.28	1939496	1459661	1459661	1459661	1	2	2	2	0	0	0	0	0 + 0 part	0	98.718	1.000	0.00	0.54	0.10	1939496	3867513	1939496	1459661	1459661	1459661	1
Acinetobacter_A1	90	10000	4.0	Unicycler (conservative)	1	83	11	9	7	7	6	3865943	3861389	3857520	3843336	3843336	3811428	11	1459663	3861389	3917739	39.22	39.28	858901	858901	425365	425365	2	2	4	4	0	0	0	0	0 + 0 part	0	98.562	1.000	0.00	0.21	0.08	1459663	3861389	858901	858901	425365	425365	2
Acinetobacter_A1	90	10000	4.0	Unicycler (conservative)	2	85	11	9	6	6	4	3871467	3866949	3861803	3841245	3841245	3765050	11	1459661	3866949	3917739	39.23	39.28	1021122	1021122	858902	858902	2	2	3	3	0	0	0	0	0 + 0 part	0	98.564	1.001	0.00	0.23	0.10	1459661	3866949	1021122	1021122	858902	858902	2
Acinetobacter_A1	90	10000	4.0	Unicycler (conservative)	3	105	9	8	6	5	4	3871559	3866779	3864770	3850576	3839680	3807763	9	1601022	3866779	3917739	39.23	39.28	1459653	1459653	1459653	1459653	2	2	2	2	0	0	0	1	0 + 0 part	0	98.560	1.001	0.00	0.26	0.08	1459653	3866779	1137827	1137827	463195	463195	2
Acinetobacter_A1	90	10000	4.0	Unicycler (conservative)	4	92	14	11	9	9	6	3871238	3866218	3859584	3845401	3845401	3747005	14	1459663	3866218	3917739	39.23	39.28	800643	800643	384595	384595	2	2	4	4	0	0	0	0	0 + 0 part	0	98.501	1.002	0.00	0.23	0.08	1459663	3865969	800643	800643	384595	384595	2
Acinetobacter_A1	90	10000	4.0	Unicycler (conservative)	5	80	11	9	7	7	6	3871364	3866976	3863112	3848928	3848928	3817014	11	1006686	3866976	3917739	39.23	39.28	938304	800642	451132	451132	2	3	4	4	0	0	0	0	0 + 0 part	0	98.559	1.001	0.00	0.23	0.13	1006686	3866726	938054	800642	451132	451132	2
Acinetobacter_A1	90	10000	4.0	SPAdes	1	31	15	11	9	9	9	3854660	3852764	3842536	3828225	3828225	3828225	15	1159666	3852764	3917739	39.20	39.28	462226	462226	333318	333318	3	3	5	5	0	0	0	0	0 + 0 part	0	98.322	1.000	0.00	3.48	0.26	1159666	3852460	462226	462226	333318	333318	3
Acinetobacter_A1	90	10000	4.0	SPAdes	2	51	12	10	8	8	6	3855590	3851283	3846110	3831799	3831799	3761078	12	1883036	3851283	3917739	39.19	39.28	682964	682964	468144	468144	2	2	3	3	1	1	1883036	1	0 + 0 part	0	98.082	1.002	0.00	4.22	0.13	1458340	3851226	682964	682964	427526	427526	2
Acinetobacter_A1	90	10000	4.0	SPAdes	3	64	12	10	9	9	8	3863647	3854992	3851698	3842945	3842945	3799875	18	794448	3858634	3917739	39.21	39.28	614086	614086	462226	462226	3	3	5	5	1	1	629304	1	0 + 0 part	0	98.373	1.001	0.00	3.81	0.31	794448	3858303	462226	462226	424323	424323	4
Acinetobacter_A1	90	10000	4.0	SPAdes	4	49	11	8	6	6	6	3874059	3868536	3863066	3848755	3848755	3848755	14	1487595	3870935	3917739	39.25	39.28	669715	669715	467432	467432	2	2	4	4	0	0	0	0	0 + 0 part	0	98.626	1.002	0.00	2.67	0.10	1487595	3870604	669436	669436	467432	467432	2
Acinetobacter_A1	90	10000	4.0	SPAdes	5	59	14	10	8	8	7	3868623	3861471	3854296	3839985	3839985	3797023	18	1409310	3864324	3917739	39.24	39.28	963620	963620	427235	427235	2	2	4	4	1	1	1409310	1	0 + 0 part	0	98.498	1.001	0.00	6.37	0.13	1110581	3864020	963620	963620	389094	389094	2
Acinetobacter_A1	90	10000	4.0	npScarf	1	4	4	4	3	3	3	3859353	3859353	3859353	3850621	3850621	3850621	4	2569617	3859353	3917739	39.22	39.28	2569617	2569617	762416	762416	1	1	2	2	2	1	762416	8	0 + 0 part	0	98.467	1.000	0.00	11.64	2.64	1004909	3858960	439804	439804	389340	389340	3
Acinetobacter_A1	90	10000	4.0	npScarf	2	3	3	3	2	2	2	3869170	3869170	3869170	3860439	3860439	3860439	3	2404551	3869170	3917739	39.24	39.28	2404551	2404551	1455888	1455888	1	1	2	2	3	2	3860439	6	0 + 0 part	0	98.597	1.002	0.00	11.88	4.45	961273	3863795	606039	606039	389340	389340	3
Acinetobacter_A1	90	10000	4.0	npScarf	3	3	3	3	2	2	2	3864487	3864487	3864487	3855755	3855755	3855755	3	3093697	3864487	3917739	39.22	39.28	3093697	3093697	3093697	3093697	1	1	1	1	2	1	762058	5	0 + 0 part	0	98.559	1.001	0.00	6.94	2.28	1888795	3862307	495665	495665	389340	389340	2
Acinetobacter_A1	90	10000	4.0	npScarf	4	4	4	4	3	3	3	3860481	3860481	3860481	3851749	3851749	3851749	4	2624510	3860481	3917739	39.22	39.28	2624510	2624510	801520	801520	1	1	2	2	1	1	2624510	7	0 + 0 part	0	98.493	1.000	0.00	7.00	1.81	1458069	3860240	496429	495319	385439	385439	2
Acinetobacter_A1	90	10000	4.0	npScarf	5	5	5	5	4	4	4	3859323	3859323	3859323	3850591	3850591	3850591	5	2172488	3859323	3917739	39.22	39.28	2172488	2172488	801516	801516	1	1	2	2	0	0	0	3	0 + 0 part	0	98.479	1.000	0.00	4.48	1.48	1676796	3859219	495665	495665	416133	416133	2
Acinetobacter_A1	90	10000	4.0	Cerulean	1	13	13	13	13	13	13	15264786	15264786	15264786	15264786	15264786	15264786	13	1736704	15264786	3917739	38.58	39.28	1442883	1551524	1390598	1551524	5	2	8	2	27	10	14137429	4	0 + 0 part	0	98.683	3.948	120.67	4.97	1.42	928195	15245781	928195	928195	450184	928195	9
Acinetobacter_A1	90	10000	4.0	Cerulean	2	12	12	11	11	11	11	5742522	5742522	5740060	5740060	5740060	5740060	12	1954953	5742522	3917739	39.36	39.28	503683	519148	358959	503683	3	2	7	3	6	6	2349627	3	0 + 0 part	0	98.760	1.484	62.03	7.39	6.44	1502516	5735444	305948	500227	305948	305948	5
Acinetobacter_A1	90	10000	4.0	Cerulean	3	12	12	12	12	12	12	8301299	8301299	8301299	8301299	8301299	8301299	12	1888645	8301299	3917739	40.39	39.28	633335	876088	535892	690908	5	2	8	3	9	9	5586032	10	0 + 0 part	0	98.664	2.148	19.09	4.24	2.90	1436208	8299702	444349	444350	427380	444349	8
Acinetobacter_A1	90	10000	4.0	Cerulean	4	14	14	14	14	14	14	7095662	7095662	7095662	7095662	7095662	7095662	14	1888162	7095662	3917739	39.36	39.28	476234	692602	367593	661414	4	2	8	3	12	11	6334143	12	0 + 0 part	0	98.681	1.835	12.91	3.83	1.73	1477158	7095094	161669	386593	144294	170225	9
Acinetobacter_A1	90	10000	4.0	Cerulean	5	11	11	11	11	11	11	13966196	13966196	13966196	13966196	13966196	13966196	11	1888860	13966196	3917739	38.86	39.28	1499130	1792951	1446315	1792951	5	2	7	2	7	7	11260561	2	0 + 0 part	0	98.781	3.609	65.83	4.78	4.52	1436398	13948528	1436397	1436397	1436397	1436397	5
Acinetobacter_A1	90	10000	8.0	Unicycler (bold)	1	39	5	5	4	4	3	3876195	3874432	3874432	3865701	3865701	3833791	5	1946265	3874432	3917739	39.26	39.28	1946265	1459661	1459661	1459661	1	2	2	2	1	1	1946265	0	0 + 0 part	0	98.895	1.000	0.00	5.29	0.21	1945955	3874428	1945955	1459661	1459661	1459661	1
Acinetobacter_A1	90	10000	8.0	Unicycler (bold)	2	10	5	5	4	4	3	3882209	3881522	3881522	3872791	3872791	3840884	5	1939498	3881522	3917739	39.28	39.28	1459663	1459663	1459663	1459663	2	2	2	2	0	0	0	0	0 + 0 part	0	99.076	1.000	0.00	1.06	0.10	1939498	3881522	1459663	1459663	1459663	1459663	2
Acinetobacter_A1	90	10000	8.0	Unicycler (bold)	3	4	4	4	3	3	2	3885692	3885692	3885692	3876961	3876961	3845043	4	2385392	3885692	3917739	39.29	39.28	2385392	2385392	1459651	1459651	1	1	2	2	0	0	0	1	0 + 0 part	0	99.182	1.000	0.00	1.85	0.08	1922197	3885692	1459651	1459651	1459651	1459651	2
Acinetobacter_A1	90	10000	8.0	Unicycler (bold)	4	44	5	5	4	4	3	3875224	3872485	3872485	3863754	3863754	3831839	6	1944469	3873144	3917739	39.25	39.28	1944469	1459661	1459661	1459661	1	2	2	2	0	0	0	0	0 + 0 part	0	98.862	1.000	0.00	1.45	0.08	1944469	3873144	1944469	1459661	1459661	1459661	1
Acinetobacter_A1	90	10000	8.0	Unicycler (bold)	5	44	6	6	4	4	3	3875524	3873075	3873075	3858783	3858783	3826867	6	1939497	3873075	3917739	39.25	39.28	1939497	1459661	1459661	1459661	1	2	2	2	0	0	0	0	0 + 0 part	0	98.860	1.000	0.00	0.88	0.10	1939497	3873075	1939497	1459661	1459661	1459661	1
Acinetobacter_A1	90	10000	8.0	Unicycler (normal)	1	67	7	5	4	4	3	3872307	3868823	3865883	3857152	3857152	3825242	8	1939495	3869351	3917739	39.24	39.28	1939495	1459661	1459661	1459661	1	2	2	2	0	0	0	0	0 + 0 part	0	98.765	1.000	0.00	0.59	0.10	1939495	3869348	1939495	1459661	1459661	1459661	1
Acinetobacter_A1	90	10000	8.0	Unicycler (normal)	2	31	6	5	4	4	3	3878248	3876412	3874634	3865903	3865903	3833996	6	1939497	3876412	3917739	39.26	39.28	1939497	1459663	1459663	1459663	1	2	2	2	0	0	0	0	0 + 0 part	0	98.945	1.000	0.00	0.70	0.10	1939497	3876412	1939497	1459663	1459663	1459663	1
Acinetobacter_A1	90	10000	8.0	Unicycler (normal)	3	4	4	4	3	3	2	3885692	3885692	3885692	3876961	3876961	3845043	4	2385392	3885692	3917739	39.29	39.28	2385392	2385392	1459651	1459651	1	1	2	2	0	0	0	1	0 + 0 part	0	99.182	1.000	0.00	1.85	0.08	1922197	3885692	1459651	1459651	1459651	1459651	2
Acinetobacter_A1	90	10000	8.0	Unicycler (normal)	4	56	6	5	4	4	3	3875241	3872292	3870514	3861783	3861783	3829868	6	1944257	3872292	3917739	39.25	39.28	1944257	1459661	1459661	1459661	1	2	2	2	0	0	0	0	0 + 0 part	0	98.840	1.000	0.00	1.50	0.08	1944257	3872292	1944257	1459661	1459661	1459661	1
Acinetobacter_A1	90	10000	8.0	Unicycler (normal)	5	69	6	5	4	4	3	3871565	3867513	3865735	3857004	3857004	3825088	6	1939496	3867513	3917739	39.23	39.28	1939496	1459661	1459661	1459661	1	2	2	2	0	0	0	0	0 + 0 part	0	98.718	1.000	0.00	0.54	0.10	1939496	3867513	1939496	1459661	1459661	1459661	1
Acinetobacter_A1	90	10000	8.0	Unicycler (conservative)	1	81	9	8	6	6	5	3865940	3861408	3859388	3845203	3845203	3813294	9	1459661	3861408	3917739	39.22	39.28	1077303	1077303	518324	518324	2	2	3	3	0	0	0	0	0 + 0 part	0	98.562	1.000	0.00	0.21	0.08	1459661	3861408	1077303	1077303	518324	518324	2
Acinetobacter_A1	90	10000	8.0	Unicycler (conservative)	2	75	6	5	4	4	3	3871462	3867179	3865161	3856430	3856430	3824521	6	1939496	3867179	3917739	39.23	39.28	1939496	1459661	1459661	1459661	1	2	2	2	0	0	0	0	0 + 0 part	0	98.709	1.000	0.00	0.23	0.10	1939496	3867179	1939496	1459661	1459661	1459661	1
Acinetobacter_A1	90	10000	8.0	Unicycler (conservative)	3	105	8	7	5	5	4	3871566	3866754	3864746	3850552	3850552	3818635	8	1633158	3866754	3917739	39.23	39.28	1459653	1459653	1459653	1459653	2	2	2	2	0	0	0	1	0 + 0 part	0	98.559	1.001	0.00	0.28	0.08	1459653	3866754	1169963	1169963	463195	463195	2
Acinetobacter_A1	90	10000	8.0	Unicycler (conservative)	4	79	9	7	5	5	4	3871467	3867186	3863674	3849546	3849546	3817633	9	1459663	3867186	3917739	39.23	39.28	1100361	1100361	832245	832245	2	2	3	3	0	0	0	0	0 + 0 part	0	98.672	1.000	0.00	0.23	0.10	1459663	3867186	1100361	1100361	832245	832245	2
Acinetobacter_A1	90	10000	8.0	Unicycler (conservative)	5	72	6	5	4	4	3	3871360	3867187	3865169	3856438	3856438	3824522	6	1939496	3867187	3917739	39.23	39.28	1939496	1459661	1459661	1459661	1	2	2	2	0	0	0	0	0 + 0 part	0	98.710	1.000	0.00	0.23	0.10	1939496	3867187	1939496	1459661	1459661	1459661	1
Acinetobacter_A1	90	10000	8.0	SPAdes	1	51	7	5	4	4	3	3864899	3859000	3856214	3847461	3847461	3820952	8	3092895	3859813	3917739	39.22	39.28	3092895	3092895	3092895	3092895	1	1	1	1	0	0	0	0	0 + 0 part	0	98.520	1.000	0.00	1.50	0.16	3092895	3859761	3092895	3092895	3092895	3092895	1
Acinetobacter_A1	90	10000	8.0	SPAdes	2	29	11	5	3	3	3	3881441	3877365	3866796	3852076	3852076	3852076	15	2404253	3879841	3917739	39.28	39.28	2404253	2404253	1021586	1021586	1	1	2	2	1	1	2404253	0	0 + 0 part	0	98.860	1.002	0.00	5.40	0.13	1458340	3879789	1021586	1021586	945913	945913	2
Acinetobacter_A1	90	10000	8.0	SPAdes	3	63	20	16	12	8	6	3869046	3861064	3852452	3824392	3759295	3693729	23	2624945	3863266	3917739	39.24	39.28	2624945	2624945	462271	462271	1	1	2	2	0	0	0	0	0 + 0 part	0	98.442	1.002	0.00	2.44	0.13	2624945	3863209	2624945	2624945	462271	462271	1
Acinetobacter_A1	90	10000	8.0	SPAdes	4	21	10	4	3	3	3	3883136	3881684	3869286	3860533	3860533	3860533	10	3092620	3881684	3917739	39.29	39.28	3092620	3092620	3092620	3092620	1	1	1	1	0	0	0	0	0 + 0 part	0	98.907	1.002	0.00	4.00	0.21	3092620	3881632	3092620	3092620	3092620	3092620	1
Acinetobacter_A1	90	10000	8.0	SPAdes	5	40	5	3	2	2	2	3878369	3873670	3870136	3861383	3861383	3861383	8	1940103	3875586	3917739	39.26	39.28	1940103	1921280	1921280	1921280	1	2	2	2	1	1	1921280	0	0 + 0 part	0	98.901	1.000	0.00	0.72	0.08	1940103	3875534	1940103	1491603	1491603	1491603	1
Acinetobacter_A1	90	10000	8.0	npScarf	1	3	3	3	2	2	2	3866746	3866746	3866746	3858014	3858014	3858014	3	3093818	3866746	3917739	39.24	39.28	3093818	3093818	3093818	3093818	1	1	1	1	2	1	764196	9	0 + 0 part	0	98.579	1.001	0.00	7.43	1.92	716009	3863340	452044	452044	390790	390790	4
Acinetobacter_A1	90	10000	8.0	npScarf	2	2	2	1	1	1	1	3867102	3867102	3862435	3862435	3862435	3862435	2	3862435	3867102	3917739	39.25	39.28	3862435	3862435	3862435	3862435	1	1	1	1	3	1	3862435	7	0 + 1 part	52	98.635	1.001	0.00	7.12	2.15	792653	3865921	530061	530061	390887	390887	3
Acinetobacter_A1	90	10000	8.0	npScarf	3	3	3	3	2	2	2	3866921	3866921	3866921	3858189	3858189	3858189	3	3125446	3866921	3917739	39.24	39.28	3125446	3125446	3125446	3125446	1	1	1	1	7	1	732743	6	0 + 0 part	0	98.571	1.001	0.00	9.24	3.47	1391287	3865851	495671	495671	389340	389340	3
Acinetobacter_A1	90	10000	8.0	npScarf	4	2	2	2	1	1	1	3869911	3869911	3869911	3861179	3861179	3861179	2	3861179	3869911	3917739	39.24	39.28	3861179	3861179	3861179	3861179	1	1	1	1	4	1	3861179	7	0 + 0 part	0	98.711	1.001	0.00	5.71	3.31	961220	3868984	528114	528114	389340	389340	3
Acinetobacter_A1	90	10000	8.0	npScarf	5	2	2	2	1	1	1	3867356	3867356	3867356	3862014	3862014	3862014	2	3862014	3867356	3917739	39.25	39.28	3862014	3862014	3862014	3862014	1	1	1	1	3	1	3862014	6	0 + 0 part	0	98.680	1.000	0.00	9.70	4.11	1436443	3866953	886707	886707	389340	389340	2
Acinetobacter_A1	90	10000	8.0	Cerulean	1	10	10	10	10	10	10	6892042	6892042	6892042	6892042	6892042	6892042	10	1849621	6892042	3917739	39.49	39.28	608393	743931	576098	688750	4	2	7	3	6	6	3638799	6	0 + 0 part	0	98.703	1.782	91.63	6.34	1.45	1268427	6885669	576099	576099	451314	576099	5
Acinetobacter_A1	90	10000	8.0	Cerulean	2	9	9	8	8	8	8	5595891	5595891	5593429	5593429	5593429	5593429	9	1888631	5595891	3917739	39.12	39.28	576098	651773	544599	576098	3	2	5	3	8	4	2300327	7	0 + 0 part	0	98.655	1.448	20.07	5.36	0.75	1436194	5594708	446453	576098	387158	387158	4
Acinetobacter_A1	90	10000	8.0	Cerulean	3	14	14	14	14	14	14	6312721	6312721	6312721	6312721	6312721	6312721	14	1888636	6312721	3917739	39.76	39.28	454367	572299	305956	540577	4	2	8	3	19	11	3663762	2	0 + 0 part	0	98.783	1.631	60.15	4.47	5.12	1436199	6308900	305948	432061	213226	355405	6
Acinetobacter_A1	90	10000	8.0	Cerulean	4	10	10	9	9	9	9	5259604	5259604	5257143	5257143	5257143	5257143	10	1888157	5259604	3917739	39.33	39.28	505721	520623	427310	476181	3	2	6	4	5	5	3497533	3	0 + 0 part	0	98.678	1.360	3.80	5.30	0.70	1477153	5259541	387150	505721	305956	378066	4
Acinetobacter_A1	90	10000	8.0	Cerulean	5	9	9	8	8	8	8	9549236	9549236	9546781	9546781	9546781	9546781	9	2000828	9549236	3917739	38.83	39.28	1900323	2000828	1888176	1925966	3	1	4	2	3	3	5827117	2	0 + 0 part	0	98.683	2.470	74.50	3.49	0.96	1886398	9538686	1886398	1886398	1886398	1886398	3
Acinetobacter_A1	90	10000	16.0	Unicycler (bold)	1	6	4	4	3	3	2	3886995	3885825	3885825	3877094	3877094	3845186	6	2385523	3886995	3917739	39.29	39.28	2385523	2385523	1459663	1459663	1	1	2	2	0	0	0	0	0 + 0 part	0	99.185	1.000	0.00	2.08	0.10	2385523	3886995	2385523	2385523	1459663	1459663	1
Acinetobacter_A1	90	10000	16.0	Unicycler (bold)	2	59	5	5	4	4	3	3872986	3869367	3869367	3860636	3860636	3828727	6	1941678	3869898	3917739	39.24	39.28	1941678	1459661	1459661	1459661	1	2	2	2	0	0	0	0	0 + 0 part	0	98.779	1.000	0.00	1.40	0.16	1941678	3869898	1941678	1459661	1459661	1459661	1
Acinetobacter_A1	90	10000	16.0	Unicycler (bold)	3	42	5	5	4	4	3	3878589	3876508	3876508	3867777	3867777	3835860	6	1939604	3877144	3917739	39.26	39.28	1939604	1459651	1459651	1459651	1	2	2	2	0	0	0	0	0 + 0 part	0	98.964	1.000	0.00	0.70	0.08	1939604	3877144	1939604	1459651	1459651	1459651	1
Acinetobacter_A1	90	10000	16.0	Unicycler (bold)	4	41	5	5	4	4	3	3875137	3873268	3873268	3864537	3864537	3832622	5	1945233	3873268	3917739	39.25	39.28	1945233	1459661	1459661	1459661	1	2	2	2	1	1	1945233	0	0 + 0 part	0	98.865	1.000	0.00	1.83	0.08	1944924	3873268	1944924	1459661	1459661	1459661	1
Acinetobacter_A1	90	10000	16.0	Unicycler (bold)	5	5	4	4	3	3	2	3882031	3881704	3881704	3872973	3872973	3841059	4	2381396	3881704	3917739	39.28	39.28	2381396	2381396	1459663	1459663	1	1	2	2	1	1	2381396	0	0 + 0 part	0	99.080	1.000	0.00	2.06	0.10	1944925	3881704	1944925	1459663	1459663	1459663	1
Acinetobacter_A1	90	10000	16.0	Unicycler (normal)	1	39	7	5	4	4	3	3879494	3877572	3874632	3865901	3865901	3833991	7	1939495	3877572	3917739	39.26	39.28	1939495	1459661	1459661	1459661	1	2	2	2	0	0	0	0	0 + 0 part	0	98.975	1.000	0.00	0.72	0.10	1939495	3877572	1939495	1459661	1459661	1459661	1
Acinetobacter_A1	90	10000	16.0	Unicycler (normal)	2	74	6	5	4	4	3	3871462	3867184	3865406	3856675	3856675	3824766	6	1939496	3867184	3917739	39.23	39.28	1939496	1459661	1459661	1459661	1	2	2	2	0	0	0	0	0 + 0 part	0	98.710	1.000	0.00	0.23	0.10	1939496	3867184	1939496	1459661	1459661	1459661	1
Acinetobacter_A1	90	10000	16.0	Unicycler (normal)	3	45	6	5	4	4	3	3878593	3876508	3874730	3865999	3865999	3834082	7	1939605	3877144	3917739	39.26	39.28	1939605	1459651	1459651	1459651	1	2	2	2	0	0	0	0	0 + 0 part	0	98.964	1.000	0.00	0.75	0.08	1939605	3877144	1939605	1459651	1459651	1459651	1
Acinetobacter_A1	90	10000	16.0	Unicycler (normal)	4	70	6	5	4	4	3	3871670	3867512	3865734	3857003	3857003	3825088	6	1939496	3867512	3917739	39.23	39.28	1939496	1459661	1459661	1459661	1	2	2	2	0	0	0	0	0 + 0 part	0	98.718	1.000	0.00	0.47	0.08	1939496	3867512	1939496	1459661	1459661	1459661	1
Acinetobacter_A1	90	10000	16.0	Unicycler (normal)	5	37	6	5	4	4	3	3878579	3876417	3874639	3865908	3865908	3833992	6	1939496	3876417	3917739	39.26	39.28	1939496	1459661	1459661	1459661	1	2	2	2	0	0	0	0	0 + 0 part	0	98.945	1.000	0.00	0.93	0.10	1939496	3876417	1939496	1459661	1459661	1459661	1
Acinetobacter_A1	90	10000	16.0	Unicycler (conservative)	1	75	6	5	4	4	3	3871458	3867179	3865161	3856430	3856430	3824520	6	1939495	3867179	3917739	39.23	39.28	1939495	1459661	1459661	1459661	1	2	2	2	0	0	0	0	0 + 0 part	0	98.709	1.000	0.00	0.26	0.10	1939495	3867179	1939495	1459661	1459661	1459661	1
Acinetobacter_A1	90	10000	16.0	Unicycler (conservative)	2	75	6	5	4	4	3	3871462	3867179	3865161	3856430	3856430	3824521	6	1939496	3867179	3917739	39.23	39.28	1939496	1459661	1459661	1459661	1	2	2	2	0	0	0	0	0 + 0 part	0	98.709	1.000	0.00	0.23	0.10	1939496	3867179	1939496	1459661	1459661	1459661	1
Acinetobacter_A1	90	10000	16.0	Unicycler (conservative)	3	99	6	5	4	4	3	3871686	3867151	3865142	3856411	3856411	3824494	6	1939488	3867151	3917739	39.23	39.28	1939488	1459651	1459651	1459651	1	2	2	2	0	0	0	0	0 + 0 part	0	98.709	1.000	0.00	0.23	0.08	1939488	3867151	1939488	1459651	1459651	1459651	1
Acinetobacter_A1	90	10000	16.0	Unicycler (conservative)	4	75	6	5	4	4	3	3871462	3867185	3865167	3856436	3856436	3824521	6	1939496	3867185	3917739	39.23	39.28	1939496	1459661	1459661	1459661	1	2	2	2	0	0	0	0	0 + 0 part	0	98.710	1.000	0.00	0.23	0.08	1939496	3867185	1939496	1459661	1459661	1459661	1
Acinetobacter_A1	90	10000	16.0	Unicycler (conservative)	5	72	6	5	4	4	3	3871360	3867187	3865169	3856438	3856438	3824522	6	1939496	3867187	3917739	39.23	39.28	1939496	1459661	1459661	1459661	1	2	2	2	0	0	0	0	0 + 0 part	0	98.710	1.000	0.00	0.23	0.10	1939496	3867187	1939496	1459661	1459661	1459661	1
Acinetobacter_A1	90	10000	16.0	SPAdes	1	41	7	3	2	2	2	3881671	3878697	3871802	3863049	3863049	3863049	7	1941420	3878697	3917739	39.27	39.28	1941420	1921629	1921629	1921629	1	2	2	2	0	0	0	0	0 + 0 part	0	98.965	1.000	0.00	2.58	0.08	1941420	3878645	1941420	1921629	1921629	1921629	1
Acinetobacter_A1	90	10000	16.0	SPAdes	2	28	6	4	2	2	2	3884976	3881913	3879052	3864638	3864638	3864638	7	1940477	3882726	3917739	39.28	39.28	1924161	1924161	1924161	1924161	2	2	2	2	1	1	1924161	0	0 + 0 part	0	99.031	1.001	0.00	4.85	0.23	1940477	3882674	1491603	1491603	1491603	1491603	2
Acinetobacter_A1	90	10000	16.0	SPAdes	3	25	6	3	2	2	2	3882452	3880087	3873455	3864702	3864702	3864702	7	1939961	3880669	3917739	39.27	39.28	1924741	1924741	1924741	1924741	2	2	2	2	1	1	1924741	0	0 + 0 part	0	99.044	1.000	0.00	1.80	0.15	1939961	3880617	1491600	1491600	1491600	1491600	2
Acinetobacter_A1	90	10000	16.0	SPAdes	4	49	17	11	9	5	4	3880979	3874855	3859419	3842831	3777699	3738660	19	3432961	3876621	3917739	39.28	39.28	3432961	3432961	3432961	3432961	1	1	1	1	1	1	3432961	0	0 + 0 part	0	98.830	1.001	0.00	4.88	0.10	1974621	3876569	1974621	1974621	1458340	1458340	1
Acinetobacter_A1	90	10000	16.0	SPAdes	5	50	17	11	9	5	4	3876912	3872130	3858495	3841907	3776775	3737736	18	3432037	3872656	3917739	39.26	39.28	3432037	3432037	3432037	3432037	1	1	1	1	0	0	0	1	0 + 0 part	0	98.845	1.000	0.00	2.97	0.13	3432037	3872604	3432037	3432037	3432037	3432037	1
Acinetobacter_A1	90	10000	16.0	npScarf	1	2	2	2	1	1	1	3875788	3875788	3875788	3867056	3867056	3867056	2	3867056	3875788	3917739	39.26	39.28	3867056	3867056	3867056	3867056	1	1	1	1	3	1	3867056	8	0 + 0 part	0	98.829	1.001	0.00	11.16	4.96	886619	3875512	507575	507575	389340	389340	3
Acinetobacter_A1	90	10000	16.0	npScarf	2	2	2	2	1	1	1	3868418	3868418	3868418	3863052	3863052	3863052	2	3863052	3868418	3917739	39.25	39.28	3863052	3863052	3863052	3863052	1	1	1	1	3	1	3863052	9	0 + 0 part	0	98.649	1.001	0.00	8.98	1.99	961271	3867608	638141	638141	528752	528752	3
Acinetobacter_A1	90	10000	16.0	npScarf	3	2	2	2	1	1	1	3866959	3866959	3866959	3861734	3861734	3861734	2	3861734	3866959	3917739	39.24	39.28	3861734	3861734	3861734	3861734	1	1	1	1	5	1	3861734	5	0 + 0 part	0	98.641	1.001	0.00	6.39	3.52	1039339	3865714	638011	638011	452358	452358	3
Acinetobacter_A1	90	10000	16.0	npScarf	4	2	2	2	1	1	1	3873093	3873093	3873093	3864361	3864361	3864361	2	3864361	3873093	3917739	39.25	39.28	3864361	3864361	3864361	3864361	1	1	1	1	3	1	3864361	9	0 + 0 part	0	98.779	1.001	0.00	8.14	5.37	961225	3871036	484240	484240	389340	389340	3
Acinetobacter_A1	90	10000	16.0	npScarf	5	2	2	1	1	1	1	3866204	3866204	3861221	3861221	3861221	3861221	2	3861221	3866204	3917739	39.25	39.28	3861221	3861221	3861221	3861221	1	1	1	1	3	1	3861221	7	0 + 1 part	52	98.654	1.000	0.00	9.88	2.23	1436450	3865967	886713	886713	416081	416081	2
Acinetobacter_A1	90	10000	16.0	Cerulean	1	9	9	9	9	9	9	7009153	7009153	7009153	7009153	7009153	7009153	9	1852412	7009153	3917739	39.50	39.28	692585	850954	584867	743931	4	2	6	3	8	6	4059290	4	0 + 0 part	0	98.900	1.809	16.04	6.32	2.92	1268428	7005181	576099	576099	445065	576099	5
Acinetobacter_A1	90	10000	16.0	Cerulean	2	11	11	10	10	10	10	7211933	7211933	7209471	7209471	7209471	7209471	11	1888637	7211933	3917739	39.05	39.28	648482	891235	545559	706662	4	2	7	3	14	7	4493307	10	0 + 0 part	0	98.658	1.866	15.57	5.33	1.14	1436200	7210700	387158	445530	170831	387158	7
Acinetobacter_A1	90	10000	16.0	Cerulean	3	11	11	11	11	11	11	7268657	7268657	7268657	7268657	7268657	7268657	11	1891624	7268657	3917739	40.23	39.28	633335	690908	531063	661967	4	2	7	3	7	7	4135203	8	0 + 0 part	0	98.894	1.876	19.34	4.31	6.04	1436285	7265623	444349	444350	415316	444349	6
Acinetobacter_A1	90	10000	16.0	Cerulean	4	9	9	9	9	9	9	6209944	6209944	6209944	6209944	6209944	6209944	9	1888157	6209944	3917739	40.01	39.28	633700	661907	535830	633700	3	2	6	3	6	6	4807399	12	0 + 0 part	0	98.675	1.606	0.40	5.41	0.59	1477153	6209884	378066	576098	378066	378066	5
Acinetobacter_A1	90	10000	16.0	Cerulean	5	12	12	11	11	10	10	4897032	4897032	4894556	4894556	4879637	4879637	12	1888600	4897032	3917739	40.12	39.28	576098	576098	307378	543320	2	2	5	3	8	7	3442360	7	0 + 0 part	0	98.882	1.264	221.20	5.01	4.83	1888154	4886196	576098	576098	165457	375582	2
Acinetobacter_A1	90	25000	0.0	Unicycler (bold)	1	89	24	18	16	15	12	3832501	3828031	3813833	3799649	3779508	3677019	24	1459661	3828031	3917739	39.12	39.28	462298	425932	193787	193787	2	3	6	6	0	0	0	0	0 + 0 part	0	97.704	1.000	0.00	0.31	0.08	1459661	3827781	462298	425932	193787	193787	2
Acinetobacter_A1	90	25000	0.0	Unicycler (bold)	2	99	24	18	16	15	12	3832882	3828032	3813833	3799649	3779508	3677021	24	1459661	3828032	3917739	39.12	39.28	462298	425938	193786	193786	2	3	6	6	0	0	0	0	0 + 0 part	0	97.704	1.000	0.00	0.31	0.05	1459661	3827776	462298	425932	193786	193786	2
Acinetobacter_A1	90	25000	0.0	Unicycler (bold)	3	73	25	18	16	15	12	3833699	3829911	3813506	3799322	3779181	3676698	25	1459661	3829911	3917739	39.13	39.28	462298	425610	193787	193787	2	3	6	6	1	1	2207	0	0 + 0 part	0	97.752	1.000	0.00	1.12	0.05	1459661	3829661	462298	425610	193787	193787	2
Acinetobacter_A1	90	25000	0.0	Unicycler (bold)	4	95	24	18	16	15	12	3832789	3828036	3813837	3799654	3779513	3677024	24	1459661	3828036	3917739	39.12	39.28	462299	425939	193787	193787	2	3	6	6	0	0	0	0	0 + 0 part	0	97.704	1.000	0.00	0.44	0.05	1459661	3827786	462299	425938	193787	193787	2
Acinetobacter_A1	90	25000	0.0	Unicycler (bold)	5	99	24	18	16	15	12	3832565	3827708	3813509	3799325	3779184	3676694	24	1459661	3827708	3917739	39.12	39.28	462298	425610	193787	193787	2	3	6	6	0	0	0	0	0 + 0 part	0	97.696	1.000	0.00	0.03	0.08	1459661	3827458	462298	425610	193787	193787	2
Acinetobacter_A1	90	25000	0.0	Unicycler (normal)	1	93	24	18	16	15	12	3832498	3828033	3813835	3799652	3779511	3677021	24	1459661	3828033	3917739	39.12	39.28	462299	425932	193787	193787	2	3	6	6	0	0	0	0	0 + 0 part	0	97.704	1.000	0.00	0.31	0.08	1459661	3827783	462299	425932	193787	193787	2
Acinetobacter_A1	90	25000	0.0	Unicycler (normal)	2	102	24	18	16	15	12	3832883	3828034	3813835	3799651	3779510	3677023	24	1459661	3828034	3917739	39.12	39.28	462298	425938	193786	193786	2	3	6	6	0	0	0	0	0 + 0 part	0	97.704	1.000	0.00	0.31	0.05	1459661	3827779	462298	425932	193786	193786	2
Acinetobacter_A1	90	25000	0.0	Unicycler (normal)	3	89	25	18	16	15	12	3833701	3829789	3813511	3799328	3779187	3676703	25	1459663	3829789	3917739	39.13	39.28	462300	425611	193787	193787	2	3	6	6	1	1	2080	0	0 + 0 part	0	97.749	1.000	0.00	1.12	0.05	1459663	3829539	462300	425611	193787	193787	2
Acinetobacter_A1	90	25000	0.0	Unicycler (normal)	4	98	24	18	16	15	12	3832792	3828036	3813837	3799654	3779513	3677024	24	1459661	3828036	3917739	39.12	39.28	462299	425939	193787	193787	2	3	6	6	0	0	0	0	0 + 0 part	0	97.704	1.000	0.00	0.44	0.05	1459661	3827786	462299	425938	193787	193787	2
Acinetobacter_A1	90	25000	0.0	Unicycler (normal)	5	99	24	18	16	15	12	3832565	3827708	3813509	3799325	3779184	3676694	24	1459661	3827708	3917739	39.12	39.28	462298	425610	193787	193787	2	3	6	6	0	0	0	0	0 + 0 part	0	97.696	1.000	0.00	0.03	0.08	1459661	3827458	462298	425610	193787	193787	2
Acinetobacter_A1	90	25000	0.0	Unicycler (conservative)	1	136	44	33	30	27	21	3831121	3823132	3798628	3775036	3726634	3516492	45	451102	3823820	3917739	39.11	39.28	209797	196593	95463	95463	6	7	13	13	0	0	0	0	0 + 0 part	0	97.596	1.000	0.00	0.03	0.08	451102	3823571	209797	196593	95463	95463	6
Acinetobacter_A1	90	25000	0.0	Unicycler (conservative)	2	147	44	33	30	27	21	3831411	3823142	3798637	3775044	3726639	3516505	45	451102	3823831	3917739	39.11	39.28	209796	196594	95464	95464	6	7	13	13	0	0	0	0	0 + 0 part	0	97.597	1.000	0.00	0.05	0.05	451102	3823581	209796	196594	95464	95464	6
Acinetobacter_A1	90	25000	0.0	Unicycler (conservative)	3	141	44	33	30	27	21	3831294	3823135	3798631	3775038	3726635	3516499	45	451102	3823823	3917739	39.11	39.28	209796	196593	95464	95464	6	7	13	13	0	0	0	0	0 + 0 part	0	97.596	1.000	0.00	0.05	0.05	451102	3823574	209796	196593	95464	95464	6
Acinetobacter_A1	90	25000	0.0	Unicycler (conservative)	4	144	44	33	30	27	21	3831297	3823136	3798632	3775040	3726637	3516499	45	451102	3823824	3917739	39.11	39.28	209796	196593	95464	95464	6	7	13	13	0	0	0	0	0 + 0 part	0	97.596	1.000	0.00	0.08	0.05	451102	3823575	209796	196593	95464	95464	6
Acinetobacter_A1	90	25000	0.0	Unicycler (conservative)	5	141	44	33	30	27	21	3831298	3823139	3798635	3775042	3726639	3516497	45	451102	3823827	3917739	39.11	39.28	209796	196593	95463	95463	6	7	13	13	0	0	0	0	0 + 0 part	0	97.597	1.000	0.00	0.03	0.08	451102	3823578	209796	196593	95463	95463	6
Acinetobacter_A1	90	25000	0.0	SPAdes (scaffolds)	1	114	37	27	25	22	18	3834523	3825798	3803301	3788990	3736813	3575380	38	483522	3826500	3917739	39.12	39.28	258475	258475	165305	159219	6	6	11	12	0	0	0	5	0 + 0 part	0	97.634	1.000	3.48	1.65	0.73	483522	3826080	240875	240875	113963	109258	6
Acinetobacter_A1	90	25000	0.0	SPAdes (scaffolds)	2	90	36	26	24	22	18	3834388	3827462	3802929	3788618	3746776	3607088	37	483039	3828372	3917739	39.13	39.28	243503	243503	165305	165305	6	6	11	11	0	0	0	7	0 + 0 part	0	97.677	1.000	0.55	2.61	0.81	483039	3828015	174741	174741	112414	109258	7
Acinetobacter_A1	90	25000	0.0	SPAdes (scaffolds)	3	86	35	25	23	21	17	3835823	3829244	3804927	3790616	3748774	3609086	36	451114	3829936	3917739	39.13	39.28	271451	271451	190215	165305	6	6	10	11	0	0	0	5	0 + 0 part	0	97.709	1.001	4.15	2.01	0.26	451114	3829442	198959	198959	159219	159219	6
Acinetobacter_A1	90	25000	0.0	SPAdes (scaffolds)	4	88	33	24	22	20	17	3835435	3828602	3805290	3790979	3749137	3635349	34	483115	3829267	3917739	39.13	39.28	271451	271451	167000	165305	6	6	10	11	0	0	0	5	0 + 0 part	0	97.702	1.000	6.74	2.33	0.60	483115	3828674	240752	240752	138668	113963	6
Acinetobacter_A1	90	25000	0.0	SPAdes (scaffolds)	5	108	37	28	26	23	18	3834302	3825403	3803933	3789622	3737606	3551059	41	483038	3828090	3917739	39.12	39.28	243917	243917	165305	159219	6	6	11	12	0	0	0	6	0 + 0 part	0	97.660	1.001	6.69	4.65	0.55	483038	3827503	196631	196631	112830	112830	7
Acinetobacter_A1	90	25000	0.0	SPAdes (contigs)	1	120	42	31	29	26	21	3834928	3825766	3799207	3784896	3732719	3536969	43	379591	3826468	3917739	39.12	39.28	193791	193791	138543	138543	7	7	13	13	0	0	0	3	0 + 0 part	0	97.636	1.000	0.00	2.35	0.31	379589	3826135	174771	174771	109258	109258	7
Acinetobacter_A1	90	25000	0.0	SPAdes (contigs)	2	94	41	30	28	26	21	3834897	3827600	3799003	3784692	3742850	3568845	43	437776	3829321	3917739	39.13	39.28	193791	193791	138668	138668	7	7	13	13	0	0	0	4	0 + 0 part	0	97.702	1.000	0.00	2.80	0.29	437776	3828964	167000	167000	112414	109258	8
Acinetobacter_A1	90	25000	0.0	SPAdes (contigs)	3	91	39	28	26	24	19	3836155	3829136	3800756	3786445	3744603	3570501	40	451114	3829828	3917739	39.13	39.28	209950	209950	159219	159219	6	6	11	11	0	0	0	4	0 + 0 part	0	97.712	1.000	0.00	2.40	0.18	451114	3829493	194951	194951	113963	113963	6
Acinetobacter_A1	90	25000	0.0	SPAdes (contigs)	4	93	38	28	26	24	20	3835280	3828447	3801073	3786762	3744920	3596815	39	439573	3829112	3917739	39.13	39.28	209899	193791	151185	138668	6	7	12	13	0	0	0	3	0 + 0 part	0	97.704	1.000	0.00	2.59	0.37	439573	3828755	174600	174600	113963	112414	7
Acinetobacter_A1	90	25000	0.0	SPAdes (contigs)	5	113	42	32	30	27	21	3834210	3825311	3799778	3785467	3733451	3512490	46	379915	3827998	3917739	39.13	39.28	193791	166880	138668	112830	7	8	13	14	0	0	0	5	0 + 0 part	0	97.662	1.000	0.00	4.89	0.42	379915	3827667	166880	166880	109258	109258	8
Acinetobacter_A1	90	25000	0.0	SPAdes (before RR)	1	380	88	69	61	45	24	3845093	3802577	3754838	3696026	3436356	2671926	100	379591	3811449	3917739	39.10	39.28	78546	78546	43124	41325	13	13	29	31	0	0	0	0	0 + 0 part	0	97.242	1.000	0.00	0.39	0.05	379586	3811392	78546	78546	43124	41325	13
Acinetobacter_A1	90	25000	0.0	SPAdes (before RR)	2	374	89	69	62	45	24	3844339	3803857	3754894	3705932	3436088	2671658	102	379915	3812876	3917739	39.10	39.28	78546	78546	43124	41325	13	13	29	31	0	0	0	0	0 + 0 part	0	97.277	1.000	0.00	0.87	0.05	379915	3812824	78546	78546	43124	41325	13
Acinetobacter_A1	90	25000	0.0	SPAdes (before RR)	3	386	88	69	62	45	24	3846049	3802906	3755560	3706598	3436754	2672324	103	379915	3813124	3917739	39.10	39.28	78546	78546	43124	41325	13	13	29	31	0	0	0	0	0 + 0 part	0	97.287	1.000	0.00	0.73	0.05	379915	3813070	78546	78546	43124	41325	13
Acinetobacter_A1	90	25000	0.0	SPAdes (before RR)	4	383	88	69	62	45	24	3845062	3802330	3754590	3705628	3435814	2671610	100	379885	3810756	3917739	39.10	39.28	78546	78546	43124	41325	13	13	29	31	0	0	0	0	0 + 0 part	0	97.223	1.000	0.00	0.58	0.05	379885	3810702	78546	78546	43124	41325	13
Acinetobacter_A1	90	25000	0.0	SPAdes (before RR)	5	371	89	69	62	45	24	3843830	3804830	3755868	3706906	3437062	2672512	102	379915	3813609	3917739	39.10	39.28	78546	78546	43124	41325	13	13	29	31	0	0	0	0	0 + 0 part	0	97.295	1.000	0.00	1.23	0.00	379915	3813538	78546	78546	43124	41325	13
Acinetobacter_A1	90	25000	0.0	ABySS (scaffolds)	1	107	26	24	21	20	18	3968836	3958261	3952015	3927004	3909086	3824133	29	483685	3960535	3917739	39.30	39.28	355405	355405	195648	195648	5	5	10	10	1	1	202457	0	0 + 0 part	0	99.496	1.016	2.50	3.21	0.31	483685	3959957	355405	355405	170225	170225	5
Acinetobacter_A1	90	25000	0.0	ABySS (scaffolds)	2	106	26	24	21	20	17	3972560	3962063	3955817	3930806	3912888	3795640	29	483632	3964337	3917739	39.31	39.28	355405	355405	203261	203261	5	5	9	9	0	0	0	1	0 + 0 part	0	99.460	1.017	3.71	3.90	0.28	483582	3964131	355405	355405	159950	159950	5
Acinetobacter_A1	90	25000	0.0	ABySS (scaffolds)	3	104	26	24	21	20	18	3974159	3964143	3957897	3932886	3914968	3838273	29	483685	3966417	3917739	39.31	39.28	355405	355405	170225	195748	5	5	10	9	0	0	0	2	0 + 0 part	0	99.513	1.017	1.31	4.98	0.36	483685	3966307	355405	355405	144279	144279	5
Acinetobacter_A1	90	25000	0.0	ABySS (scaffolds)	4	110	27	25	22	21	18	3974957	3964191	3957945	3932934	3915016	3797541	30	483787	3966465	3917739	39.31	39.28	355405	355405	170225	170225	5	5	10	10	0	0	0	2	0 + 0 part	0	99.509	1.017	7.03	3.18	0.38	439958	3966176	279401	279401	113077	144279	6
Acinetobacter_A1	90	25000	0.0	ABySS (scaffolds)	5	109	26	24	21	20	18	3972576	3961986	3955740	3930729	3912811	3836116	29	483778	3964260	3917739	39.31	39.28	355405	355405	170225	195748	5	5	10	9	0	0	0	3	0 + 0 part	0	99.459	1.017	2.52	5.70	0.38	439957	3964100	279447	279447	112820	112820	6
Acinetobacter_A1	90	25000	0.0	ABySS (contigs)	1	110	29	27	24	23	20	3968912	3958337	3952091	3927080	3909162	3791914	32	483685	3960611	3917739	39.30	39.28	355405	355405	144179	144179	5	5	10	10	0	0	0	0	0 + 0 part	0	99.492	1.016	1.24	3.21	0.26	483685	3959884	355405	355405	144179	144179	5
Acinetobacter_A1	90	25000	0.0	ABySS (contigs)	2	111	31	28	25	24	21	3972649	3962152	3952326	3927315	3909397	3795666	34	439957	3964426	3917739	39.31	39.28	227313	227313	113077	113077	6	6	11	11	0	0	0	0	0 + 0 part	0	99.458	1.017	1.19	3.90	0.23	439957	3964171	227313	227313	113077	113077	6
Acinetobacter_A1	90	25000	0.0	ABySS (contigs)	3	107	29	26	23	22	19	3974235	3964219	3954393	3929382	3911464	3797733	32	483685	3966493	3917739	39.31	39.28	355405	355405	144279	144279	5	5	10	10	0	0	0	0	0 + 0 part	0	99.515	1.017	0.05	3.18	0.36	483685	3966433	355405	355405	144279	144279	5
Acinetobacter_A1	90	25000	0.0	ABySS (contigs)	4	116	33	30	27	26	22	3974850	3964084	3954031	3929020	3911102	3761999	36	439958	3966358	3917739	39.31	39.28	227318	227318	110436	110436	6	6	12	12	0	0	0	0	0 + 0 part	0	99.505	1.017	1.16	3.18	0.31	439958	3966103	227318	227318	110436	110436	6
Acinetobacter_A1	90	25000	0.0	ABySS (contigs)	5	114	31	28	25	24	21	3972665	3962075	3952249	3927238	3909320	3795796	34	439957	3964349	3917739	39.31	39.28	227320	227320	112820	112820	6	6	11	11	0	0	0	0	0 + 0 part	0	99.461	1.017	0.00	3.90	0.38	439957	3964289	227320	227320	112820	112820	6
Acinetobacter_A1	90	25000	0.25	Unicycler (bold)	1	79	15	14	12	12	9	3842457	3838074	3834949	3820766	3820766	3732498	15	1459661	3838074	3917739	39.15	39.28	462299	427721	300481	300481	2	3	5	5	0	0	0	0	0 + 0 part	0	97.960	1.000	0.00	0.42	0.08	1459661	3837820	462299	427716	300481	300481	2
Acinetobacter_A1	90	25000	0.25	Unicycler (bold)	2	92	21	15	13	12	10	3849996	3845279	3831080	3816895	3796754	3720701	21	1459663	3845279	3917739	39.16	39.28	690303	690303	425938	425938	2	2	4	4	0	0	0	0	0 + 0 part	0	98.144	1.000	0.00	0.34	0.08	1459663	3845023	690303	690303	425932	425932	2
Acinetobacter_A1	90	25000	0.25	Unicycler (bold)	3	71	24	18	16	15	13	3836966	3833325	3821443	3807259	3787118	3728778	24	1459661	3833325	3917739	39.14	39.28	462298	425611	193787	193787	2	3	6	6	1	1	2208	0	0 + 0 part	0	97.759	1.001	0.00	1.12	0.05	1459661	3833075	462298	425611	193787	193787	2
Acinetobacter_A1	90	25000	0.25	Unicycler (bold)	4	51	19	16	14	14	11	3849957	3847357	3841302	3827117	3827117	3724628	19	1459661	3847357	3917739	39.19	39.28	518324	518324	193785	193785	2	2	6	6	0	0	0	0	0 + 0 part	0	98.204	1.000	0.00	0.83	0.05	1459661	3847357	518324	518324	193785	193785	2
Acinetobacter_A1	90	25000	0.25	Unicycler (bold)	5	99	24	18	16	15	12	3832565	3827708	3813509	3799325	3779184	3676694	24	1459661	3827708	3917739	39.12	39.28	462298	425610	193787	193787	2	3	6	6	0	0	0	0	0 + 0 part	0	97.696	1.000	0.00	0.03	0.08	1459661	3827458	462298	425610	193787	193787	2
Acinetobacter_A1	90	25000	0.25	Unicycler (normal)	1	84	15	14	12	12	9	3842449	3838074	3834949	3820765	3820765	3732497	15	1459661	3838074	3917739	39.15	39.28	462298	427721	300480	300480	2	3	5	5	0	0	0	0	0 + 0 part	0	97.960	1.000	0.00	0.42	0.08	1459661	3837820	462298	427716	300480	300480	2
Acinetobacter_A1	90	25000	0.25	Unicycler (normal)	2	99	21	15	13	12	10	3849999	3845201	3831002	3816817	3796676	3720623	21	1459663	3845201	3917739	39.16	39.28	690303	690303	425938	425938	2	2	4	4	0	0	0	0	0 + 0 part	0	98.142	1.000	0.00	0.34	0.08	1459663	3844946	690303	690303	425932	425932	2
Acinetobacter_A1	90	25000	0.25	Unicycler (normal)	3	87	24	18	16	15	13	3836965	3833195	3821440	3807255	3787114	3728774	24	1459661	3833195	3917739	39.14	39.28	462299	425611	193787	193787	2	3	6	6	1	1	2080	0	0 + 0 part	0	97.756	1.001	0.00	1.12	0.05	1459661	3832946	462299	425611	193787	193787	2
Acinetobacter_A1	90	25000	0.25	Unicycler (normal)	4	57	19	16	14	14	11	3849957	3847215	3841302	3827118	3827118	3724630	19	1459663	3847215	3917739	39.19	39.28	518324	518324	196593	193786	2	2	5	6	0	0	0	0	0 + 0 part	0	98.200	1.000	0.00	0.83	0.05	1459663	3847215	518324	518324	196593	193786	2
Acinetobacter_A1	90	25000	0.25	Unicycler (normal)	5	99	24	18	16	15	12	3832565	3827708	3813509	3799325	3779184	3676694	24	1459661	3827708	3917739	39.12	39.28	462298	425610	193787	193787	2	3	6	6	0	0	0	0	0 + 0 part	0	97.696	1.000	0.00	0.03	0.08	1459661	3827458	462298	425610	193787	193787	2
Acinetobacter_A1	90	25000	0.25	Unicycler (conservative)	1	109	27	23	20	19	14	3841827	3836357	3826759	3806203	3783707	3617711	27	462299	3836357	3917739	39.15	39.28	354739	354739	208738	208738	5	5	9	9	0	0	0	0	0 + 0 part	0	97.916	1.000	0.00	0.13	0.08	462299	3836107	354739	354739	208738	208738	5
Acinetobacter_A1	90	25000	0.25	Unicycler (conservative)	2	128	32	23	20	18	15	3848836	3840885	3820486	3796896	3770103	3657524	33	936988	3841572	3917739	39.16	39.28	466138	466138	193785	193785	3	3	7	7	0	0	0	0	0 + 0 part	0	98.049	1.000	0.00	0.08	0.08	936988	3841322	466138	466138	193785	193785	3
Acinetobacter_A1	90	25000	0.25	Unicycler (conservative)	3	133	40	31	28	25	21	3834655	3826732	3809013	3785423	3737020	3614173	41	484012	3827420	3917739	39.13	39.28	209796	209796	108653	95463	6	6	11	12	0	0	0	0	0 + 0 part	0	97.609	1.001	0.00	0.05	0.05	484012	3827171	209796	209796	108653	95463	6
Acinetobacter_A1	90	25000	0.25	Unicycler (conservative)	4	131	35	29	25	23	18	3841724	3834045	3821841	3791876	3765084	3598088	36	484011	3834732	3917739	39.15	39.28	345715	345715	112771	108652	5	5	10	11	0	0	0	0	0 + 0 part	0	97.881	1.000	0.00	0.18	0.05	484011	3834732	345715	345715	112771	108652	5
Acinetobacter_A1	90	25000	0.25	Unicycler (conservative)	5	127	37	27	25	24	20	3831832	3824489	3803423	3789239	3773229	3627566	38	451104	3825176	3917739	39.11	39.28	243830	209796	112749	112749	5	6	11	11	0	0	0	0	0 + 0 part	0	97.631	1.000	0.00	0.03	0.08	451104	3824926	243830	209796	112749	112749	5
Acinetobacter_A1	90	25000	0.25	SPAdes	1	120	42	31	29	26	21	3834928	3825766	3799207	3784896	3732719	3536969	43	379591	3826468	3917739	39.12	39.28	193791	193791	138543	138543	7	7	13	13	0	0	0	3	0 + 0 part	0	97.636	1.000	0.00	2.33	0.31	379589	3826135	174771	174771	109258	109258	7
Acinetobacter_A1	90	25000	0.25	SPAdes	2	94	41	30	28	26	21	3834897	3827600	3799003	3784692	3742850	3568845	43	437776	3829321	3917739	39.13	39.28	193791	193791	138668	138668	7	7	13	13	0	0	0	4	0 + 0 part	0	97.702	1.000	0.00	2.80	0.29	437776	3828964	167000	167000	112414	109258	8
Acinetobacter_A1	90	25000	0.25	SPAdes	3	91	39	28	26	24	19	3836155	3829136	3800756	3786445	3744603	3570501	40	451114	3829828	3917739	39.13	39.28	209950	209950	159219	159219	6	6	11	11	0	0	0	4	0 + 0 part	0	97.712	1.000	0.00	2.64	0.18	451114	3829493	194951	194951	113963	113963	6
Acinetobacter_A1	90	25000	0.25	SPAdes	4	82	36	27	25	24	20	3839247	3832426	3807798	3793487	3771791	3623686	38	439573	3833847	3917739	39.15	39.28	193791	193791	151185	138668	7	7	12	13	0	0	0	3	0 + 0 part	0	97.828	1.000	0.00	3.18	0.34	439573	3833516	174600	174600	113963	112414	7
Acinetobacter_A1	90	25000	0.25	SPAdes	5	111	40	30	29	26	20	3839518	3830619	3805086	3796333	3744314	3523414	44	379915	3833306	3917739	39.14	39.28	193791	193791	138668	138668	7	7	13	13	0	0	0	5	0 + 0 part	0	97.804	1.000	0.00	5.72	0.42	379915	3833254	166880	166880	112830	109258	8
Acinetobacter_A1	90	25000	0.25	npScarf	1	26	26	26	25	22	18	3807271	3807271	3807271	3798518	3741036	3589435	26	479552	3807271	3917739	39.08	39.28	210070	208818	162248	162248	6	7	12	12	0	0	0	3	0 + 0 part	0	97.160	1.000	0.00	1.58	0.42	479552	3806938	208818	193791	155921	155921	6
Acinetobacter_A1	90	25000	0.25	npScarf	2	21	21	21	20	19	17	3820280	3820280	3820280	3811548	3791402	3712936	21	635847	3820280	3917739	39.09	39.28	312716	312716	194462	193791	5	5	9	10	0	0	0	6	0 + 0 part	0	97.481	1.000	0.00	6.28	1.36	439002	3819733	196811	196811	159219	113963	7
Acinetobacter_A1	90	25000	0.25	npScarf	3	22	22	22	21	19	18	3806605	3806605	3806605	3797852	3756010	3729441	22	483271	3806605	3917739	39.09	39.28	327916	327916	193791	193791	5	5	9	9	0	0	0	3	0 + 0 part	0	97.140	1.000	0.00	3.23	2.94	483271	3806270	327916	327916	159219	159219	5
Acinetobacter_A1	90	25000	0.25	npScarf	4	22	22	22	21	20	17	3814882	3814882	3814882	3806129	3784433	3679398	22	759257	3814882	3917739	39.09	39.28	327561	209899	159219	159219	4	5	10	10	0	0	0	3	0 + 0 part	0	97.362	1.000	0.00	4.01	1.00	723108	3814777	193791	193791	151185	138668	5
Acinetobacter_A1	90	25000	0.25	npScarf	5	27	27	27	26	23	19	3801481	3801481	3801481	3792728	3740712	3580065	27	597667	3801481	3917739	39.03	39.28	209764	209764	159219	159219	6	6	11	11	0	0	0	4	0 + 0 part	0	97.009	1.000	0.00	4.58	0.71	597667	3801150	196632	194343	113963	109258	6
Acinetobacter_A1	90	25000	0.25	Cerulean	1	23	23	23	23	23	22	11900823	11900823	11900823	11900823	11900823	11874268	23	925430	11900823	3917739	38.20	39.28	539781	798081	482298	669063	9	3	15	4	18	18	10586940	1	0 + 0 part	0	99.438	3.055	0.41	3.18	0.28	483683	11900717	441745	441747	441745	441745	14
Acinetobacter_A1	90	25000	0.25	Cerulean	2	22	22	22	22	22	21	11609953	11609953	11609953	11609953	11609953	11564240	22	893059	11609953	3917739	38.55	39.28	518486	750202	475794	666233	9	3	15	4	36	19	10544461	1	0 + 0 part	0	98.653	3.004	0.40	3.23	0.65	750202	11609846	451919	451919	451919	451919	13
Acinetobacter_A1	90	25000	0.25	Cerulean	3	26	26	26	26	26	25	14202409	14202409	14202409	14202409	14202409	14156212	26	929060	14202409	3917739	39.04	39.28	558452	832195	482411	800780	10	3	17	4	21	21	12753734	0	0 + 0 part	0	99.317	3.650	0.01	3.91	0.39	483685	14194986	445375	445376	445375	445375	16
Acinetobacter_A1	90	25000	0.25	Cerulean	4	24	24	24	24	24	24	14184861	14184861	14184861	14184861	14184861	14184861	24	872301	14184861	3917739	38.28	39.28	598133	841819	538453	787840	10	3	16	4	21	20	12756445	2	0 + 0 part	0	98.664	3.670	0.32	3.31	0.26	485483	14184058	485481	485483	411431	485482	15
Acinetobacter_A1	90	25000	0.25	Cerulean	5	28	28	28	28	28	28	15540160	15540160	15540160	15540160	15540160	15540160	28	885332	15540160	3917739	39.03	39.28	552702	800780	477670	672695	12	3	20	4	24	24	13772416	1	0 + 0 part	0	99.322	3.994	0.00	5.71	0.39	445383	15533854	445375	445375	445375	445375	18
Acinetobacter_A1	90	25000	0.5	Unicycler (bold)	1	12	9	9	7	7	5	3869009	3868726	3868726	3854542	3854542	3796133	9	1459663	3868726	3917739	39.25	39.28	1077303	1077303	746507	746507	2	2	3	3	0	0	0	0	0 + 0 part	0	98.743	1.000	0.00	2.04	0.08	1459663	3868476	1077303	1077303	746507	746507	2
Acinetobacter_A1	90	25000	0.5	Unicycler (bold)	2	91	21	16	14	13	12	3847327	3842901	3833227	3818831	3798689	3766779	21	1459663	3842901	3917739	39.16	39.28	494435	425938	196605	196605	2	3	6	6	0	0	0	0	0 + 0 part	0	98.003	1.001	0.00	0.36	0.08	1459663	3842646	494435	425932	196605	196605	2
Acinetobacter_A1	90	25000	0.5	Unicycler (bold)	3	62	15	13	11	11	9	3842675	3839038	3835144	3820959	3820959	3762619	15	1459661	3839038	3917739	39.17	39.28	515489	515489	391477	391477	2	2	5	5	1	1	2206	0	0 + 0 part	0	97.985	1.000	0.00	1.30	0.05	1459661	3838788	515489	515489	391477	391477	2
Acinetobacter_A1	90	25000	0.5	Unicycler (bold)	4	95	24	18	16	15	12	3832789	3828036	3813837	3799654	3779513	3677024	24	1459661	3828036	3917739	39.12	39.28	462299	425939	193787	193787	2	3	6	6	0	0	0	0	0 + 0 part	0	97.704	1.000	0.00	0.44	0.05	1459661	3827786	462299	425938	193787	193787	2
Acinetobacter_A1	90	25000	0.5	Unicycler (bold)	5	22	17	15	13	12	10	3855026	3854680	3852091	3837906	3817765	3759420	17	1459663	3854680	3917739	39.21	39.28	746506	746506	372876	372876	2	2	4	4	0	0	0	0	0 + 0 part	0	98.384	1.000	0.00	2.10	0.08	1459663	3854427	746506	746506	372876	372876	2
Acinetobacter_A1	90	25000	0.5	Unicycler (normal)	1	14	9	9	7	7	5	3869009	3868722	3868722	3854538	3854538	3796133	9	1459663	3868722	3917739	39.25	39.28	1077303	1077303	746507	746507	2	2	3	3	0	0	0	0	0 + 0 part	0	98.742	1.000	0.00	2.04	0.08	1459663	3868472	1077303	1077303	746507	746507	2
Acinetobacter_A1	90	25000	0.5	Unicycler (normal)	2	96	21	16	14	13	12	3847327	3842684	3833009	3818825	3798683	3766773	21	1459661	3842684	3917739	39.16	39.28	494434	425938	196604	196604	2	3	6	6	0	0	0	0	0 + 0 part	0	97.859	1.002	0.00	0.37	0.08	1459661	3842429	494434	425932	196604	196604	2
Acinetobacter_A1	90	25000	0.5	Unicycler (normal)	3	78	15	13	11	11	9	3842687	3838912	3835146	3820963	3820963	3762623	15	1459661	3838912	3917739	39.17	39.28	515490	515490	391478	391478	2	2	5	5	1	1	2078	0	0 + 0 part	0	97.982	1.000	0.00	1.30	0.05	1459661	3838663	515490	515490	391478	391478	2
Acinetobacter_A1	90	25000	0.5	Unicycler (normal)	4	98	24	18	16	15	12	3832792	3828036	3813837	3799654	3779513	3677024	24	1459661	3828036	3917739	39.12	39.28	462299	425939	193787	193787	2	3	6	6	0	0	0	0	0 + 0 part	0	97.704	1.000	0.00	0.44	0.05	1459661	3827786	462299	425938	193787	193787	2
Acinetobacter_A1	90	25000	0.5	Unicycler (normal)	5	23	18	16	13	12	10	3855025	3854680	3852090	3832509	3812369	3754023	18	1459663	3854680	3917739	39.21	39.28	746506	746506	372877	372877	2	2	4	4	0	0	0	0	0 + 0 part	0	98.384	1.000	0.00	2.10	0.08	1459663	3854427	746506	746506	372877	372877	2
Acinetobacter_A1	90	25000	0.5	Unicycler (conservative)	1	39	23	18	16	16	12	3868610	3866751	3854065	3839881	3839881	3710313	24	793336	3867438	3917739	39.25	39.28	451104	451104	329683	329683	4	4	7	7	0	0	0	0	0 + 0 part	0	98.630	1.001	0.00	2.04	0.08	793336	3867189	451104	451104	329683	329683	4
Acinetobacter_A1	90	25000	0.5	Unicycler (conservative)	2	131	35	25	23	22	19	3846097	3838947	3818971	3804786	3788777	3677168	35	451102	3838947	3917739	39.16	39.28	214817	214817	144906	144906	6	6	11	11	0	0	0	0	0 + 0 part	0	97.763	1.002	0.00	0.10	0.08	451102	3838697	214567	214567	144906	144906	6
Acinetobacter_A1	90	25000	0.5	Unicycler (conservative)	3	102	21	19	15	14	12	3840983	3835040	3830112	3801122	3790338	3731998	21	1196338	3835040	3917739	39.16	39.28	435028	435028	263281	263281	3	3	6	6	0	0	0	0	0 + 0 part	0	97.883	1.000	0.00	0.23	0.05	1196338	3834791	435028	435028	263281	263281	3
Acinetobacter_A1	90	25000	0.5	Unicycler (conservative)	4	132	37	28	25	23	18	3831589	3824356	3803958	3780365	3753572	3586608	37	936988	3824356	3917739	39.12	39.28	209795	209795	158931	112770	5	5	10	11	0	0	0	0	0 + 0 part	0	97.610	1.000	0.00	0.08	0.05	936988	3824106	209795	209795	158931	112770	5
Acinetobacter_A1	90	25000	0.5	Unicycler (conservative)	5	118	31	25	22	21	17	3839667	3832606	3821800	3802219	3786210	3663391	32	936988	3833295	3917739	39.15	39.28	349464	349464	193786	193786	4	4	8	8	0	0	0	0	0 + 0 part	0	97.838	1.000	0.00	0.13	0.08	936988	3833041	349464	349464	193786	193786	4
Acinetobacter_A1	90	25000	0.5	SPAdes	1	75	36	26	25	24	20	3843652	3837578	3816923	3808170	3797835	3646294	37	379591	3838280	3917739	39.17	39.28	193791	193791	155721	151592	7	7	12	13	1	1	343215	3	0 + 0 part	0	97.863	1.001	0.00	3.81	0.29	379589	3837947	174771	174771	138543	113963	7
Acinetobacter_A1	90	25000	0.5	SPAdes	2	79	37	27	25	23	19	3846864	3840567	3818234	3803923	3762081	3632225	39	446128	3842288	3917739	39.17	39.28	215272	209950	162272	162272	6	7	12	12	0	0	0	4	0 + 0 part	0	97.764	1.003	0.00	5.09	0.34	446128	3841719	193791	193791	151107	113963	7
Acinetobacter_A1	90	25000	0.5	SPAdes	3	92	38	28	26	24	19	3837343	3829998	3802959	3788648	3746806	3572704	39	451114	3830690	3917739	39.13	39.28	209950	209950	159004	159004	6	6	11	11	0	0	0	3	0 + 0 part	0	97.714	1.001	0.00	0.91	0.18	451114	3830143	194951	194951	138447	113963	6
Acinetobacter_A1	90	25000	0.5	SPAdes	4	85	35	25	23	21	19	3836435	3830809	3803435	3789124	3747282	3676564	36	636283	3831565	3917739	39.14	39.28	209899	209899	159219	159219	6	6	11	11	0	0	0	3	0 + 0 part	0	97.767	1.000	0.00	2.61	0.37	636283	3831234	196631	196631	138668	113963	6
Acinetobacter_A1	90	25000	0.5	SPAdes	5	101	39	29	27	25	20	3850644	3842492	3816959	3802636	3760836	3586807	43	379915	3845296	3917739	39.15	39.28	243917	193791	151107	138668	6	7	12	13	0	0	0	5	0 + 0 part	0	98.057	1.001	0.00	6.40	0.49	379915	3844965	193791	166880	118673	118673	7
Acinetobacter_A1	90	25000	0.5	npScarf	1	16	16	16	15	14	12	3840431	3840431	3840431	3831678	3821343	3751704	16	782566	3840431	3917739	39.17	39.28	401005	401005	237486	237486	4	4	7	7	2	2	763262	4	0 + 0 part	0	97.948	1.001	0.00	7.01	6.75	782566	3838026	356862	356862	166526	166526	4
Acinetobacter_A1	90	25000	0.5	npScarf	2	22	22	22	21	20	18	3816899	3816899	3816899	3808167	3788021	3719051	22	676850	3816899	3917739	39.10	39.28	271451	271451	167000	167000	5	5	10	10	1	1	676850	4	0 + 0 part	0	97.404	1.000	0.00	4.14	1.18	483114	3816542	214783	196633	167000	113963	6
Acinetobacter_A1	90	25000	0.5	npScarf	3	17	17	17	16	15	13	3814543	3814543	3814543	3805811	3784115	3723132	17	1487128	3814543	3917739	39.12	39.28	435197	425491	165305	165305	2	3	6	6	0	0	0	4	0 + 0 part	0	97.347	1.000	0.00	4.04	0.89	1035307	3814198	271451	271451	162248	162248	4
Acinetobacter_A1	90	25000	0.5	npScarf	4	19	19	19	18	17	15	3810261	3810261	3810261	3801508	3781362	3710644	19	635102	3810261	3917739	39.07	39.28	391565	391565	191000	191000	4	4	8	8	2	2	1063668	4	0 + 0 part	0	97.082	1.002	0.00	6.84	0.92	521878	3803808	276565	276565	138668	113963	5
Acinetobacter_A1	90	25000	0.5	npScarf	5	22	22	22	21	20	17	3828830	3828830	3828830	3820098	3799952	3713069	22	525776	3828830	3917739	39.13	39.28	256513	256513	166880	166880	6	6	10	10	2	2	766248	6	0 + 0 part	0	97.683	1.000	0.00	11.31	14.37	379915	3827908	193736	166880	132134	132134	7
Acinetobacter_A1	90	25000	0.5	Cerulean	1	18	18	18	18	18	18	6828378	6828378	6828378	6828378	6828378	6828378	18	948146	6828378	3917739	39.42	39.28	360155	656170	283955	410861	6	3	11	5	14	13	5078464	1	0 + 0 part	0	98.486	1.770	1.27	3.27	0.13	794754	6828272	269577	386593	217639	269578	9
Acinetobacter_A1	90	25000	0.5	Cerulean	2	25	25	25	25	25	25	13256414	13256414	13256414	13256414	13256414	13256414	25	919733	13256414	3917739	39.60	39.28	558997	863497	477188	824755	9	3	16	4	42	23	12884854	1	0 + 0 part	0	98.868	3.422	0.35	9.76	14.02	451314	13256305	355617	355622	144547	355618	19
Acinetobacter_A1	90	25000	0.5	Cerulean	3	17	17	17	17	17	17	8877567	8877567	8877567	8877567	8877567	8877567	17	891491	8877567	3917739	39.12	39.28	757201	811791	494350	803356	6	3	9	4	12	12	6605472	2	0 + 0 part	0	98.540	2.300	0.87	4.27	1.35	750209	8870293	750207	750207	387150	750207	6
Acinetobacter_A1	90	25000	0.5	Cerulean	4	21	21	21	21	21	21	12931897	12931897	12931897	12931897	12931897	12931897	21	909774	12931897	3917739	38.94	39.28	620990	862382	545646	720340	9	3	15	4	18	18	11267145	3	0 + 0 part	0	98.680	3.345	0.00	3.26	0.26	862382	12931837	522954	522956	522954	522956	12
Acinetobacter_A1	90	25000	0.5	Cerulean	5	25	25	25	25	25	24	8490270	8490270	8490270	8490270	8490270	8444073	25	709534	8490270	3917739	39.49	39.28	374252	625913	292269	421721	9	3	15	5	21	21	7296260	1	0 + 0 part	0	98.536	2.199	0.28	3.16	0.31	439957	8489502	269577	355617	269577	269578	14
Acinetobacter_A1	90	25000	1.0	Unicycler (bold)	1	39	8	8	6	6	5	3873317	3871723	3871723	3857326	3857326	3825412	8	1459661	3871723	3917739	39.25	39.28	912707	912707	810508	810508	2	2	3	3	0	0	0	0	0 + 0 part	0	98.819	1.000	0.00	1.83	0.08	1459661	3871469	912707	912707	810508	810508	2
Acinetobacter_A1	90	25000	1.0	Unicycler (bold)	2	84	13	12	10	10	9	3853864	3849312	3848215	3834032	3834032	3802121	13	1459661	3849312	3917739	39.19	39.28	575210	575210	427715	332640	2	2	4	5	0	0	0	0	0 + 0 part	0	98.247	1.000	0.00	0.42	0.05	1459661	3849056	575210	575210	427709	332640	2
Acinetobacter_A1	90	25000	1.0	Unicycler (bold)	3	36	9	9	7	7	6	3867087	3865005	3865005	3850821	3850821	3818914	9	1459663	3865005	3917739	39.23	39.28	1077303	1077303	462299	462299	2	2	3	3	0	0	0	0	0 + 0 part	0	98.647	1.000	0.00	1.06	0.05	1459663	3864723	1077303	1077303	462299	462299	2
Acinetobacter_A1	90	25000	1.0	Unicycler (bold)	4	12	9	8	6	6	5	3879351	3878418	3876729	3862366	3862366	3830454	10	1459663	3878934	3917739	39.28	39.28	912708	912708	682812	682812	2	2	3	3	0	0	0	0	0 + 0 part	0	98.996	1.000	0.00	2.09	0.05	1459663	3878934	912708	912708	682812	682812	2
Acinetobacter_A1	90	25000	1.0	Unicycler (bold)	5	42	14	12	10	10	9	3862128	3860158	3855342	3840980	3840980	3809066	14	1459661	3860158	3917739	39.22	39.28	434836	434836	297815	297815	3	3	5	5	0	0	0	0	0 + 0 part	0	98.300	1.002	0.00	0.68	0.08	1459661	3859909	434836	434836	297566	297566	3
Acinetobacter_A1	90	25000	1.0	Unicycler (normal)	1	48	9	8	6	6	5	3873307	3871500	3869721	3855537	3855537	3823623	9	1459661	3871500	3917739	39.25	39.28	912708	912708	810509	810509	2	2	3	3	0	0	0	0	0 + 0 part	0	98.674	1.001	0.00	1.84	0.08	1459661	3871250	912708	912708	810509	810509	2
Acinetobacter_A1	90	25000	1.0	Unicycler (normal)	2	90	13	12	10	10	9	3853868	3849310	3848213	3834030	3834030	3802119	13	1459661	3849310	3917739	39.19	39.28	575210	575210	427715	332641	2	2	4	5	0	0	0	0	0 + 0 part	0	98.247	1.000	0.00	0.42	0.05	1459661	3849054	575210	575210	427709	332641	2
Acinetobacter_A1	90	25000	1.0	Unicycler (normal)	3	37	9	9	7	7	6	3867087	3865005	3865005	3850821	3850821	3818914	9	1459663	3865005	3917739	39.23	39.28	1077303	1077303	462299	462299	2	2	3	3	0	0	0	0	0 + 0 part	0	98.647	1.000	0.00	1.06	0.05	1459663	3864723	1077303	1077303	462299	462299	2
Acinetobacter_A1	90	25000	1.0	Unicycler (normal)	4	28	9	8	6	6	5	3879352	3878168	3876480	3862295	3862295	3830383	9	1459663	3878168	3917739	39.28	39.28	912707	912707	682814	682814	2	2	3	3	0	0	0	0	0 + 0 part	0	98.851	1.001	0.00	2.09	0.05	1459663	3878168	912707	912707	682814	682814	2
Acinetobacter_A1	90	25000	1.0	Unicycler (normal)	5	43	14	12	10	10	9	3862121	3859975	3855159	3840975	3840975	3809061	14	1459661	3859975	3917739	39.22	39.28	434835	434835	297815	297815	3	3	5	5	0	0	0	0	0 + 0 part	0	98.300	1.002	0.00	0.68	0.08	1459661	3859726	434835	434835	297566	297566	3
Acinetobacter_A1	90	25000	1.0	Unicycler (conservative)	1	87	16	13	11	11	10	3865185	3860256	3853151	3838968	3838968	3807053	16	837642	3860256	3917739	39.21	39.28	743362	743362	356611	356611	3	3	5	5	0	0	0	0	0 + 0 part	0	98.387	1.001	0.00	0.26	0.08	837642	3860006	743362	743362	356611	356611	3
Acinetobacter_A1	90	25000	1.0	Unicycler (conservative)	2	100	17	15	13	13	12	3853608	3848773	3845655	3831472	3831472	3799562	17	950263	3848773	3917739	39.19	39.28	425364	425364	306629	268415	4	4	6	7	0	0	0	0	0 + 0 part	0	98.233	1.000	0.00	0.16	0.05	950263	3848524	425364	425364	306629	268415	4
Acinetobacter_A1	90	25000	1.0	Unicycler (conservative)	3	110	26	22	19	19	16	3859833	3853642	3844364	3824783	3824783	3728399	27	793336	3854330	3917739	39.20	39.28	349463	349463	167077	167077	4	4	8	8	0	0	0	0	0 + 0 part	0	98.336	1.000	0.00	0.23	0.05	793336	3854048	349463	349463	167077	167077	4
Acinetobacter_A1	90	25000	1.0	Unicycler (conservative)	4	51	19	17	15	15	13	3879138	3876368	3871553	3857370	3857370	3781170	20	928588	3877056	3917739	39.28	39.28	401828	401828	222000	222000	4	4	7	7	0	0	0	0	0 + 0 part	0	98.822	1.001	0.00	2.09	0.05	928588	3877056	401828	401828	222000	222000	4
Acinetobacter_A1	90	25000	1.0	Unicycler (conservative)	5	107	22	20	17	16	15	3855126	3848708	3843894	3820304	3809521	3777607	23	485856	3849396	3917739	39.19	39.28	391478	391478	212481	212481	5	5	8	8	0	0	0	0	0 + 0 part	0	98.030	1.002	0.00	0.13	0.08	485856	3849147	391478	391478	212481	212481	5
Acinetobacter_A1	90	25000	1.0	SPAdes	1	90	32	24	22	20	14	3844358	3835661	3818393	3804082	3771679	3550424	35	639573	3837967	3917739	39.15	39.28	301086	301086	165305	165305	5	5	9	9	0	0	0	2	0 + 0 part	0	97.926	1.000	0.00	3.31	0.34	639571	3837634	301086	301086	162248	162248	5
Acinetobacter_A1	90	25000	1.0	SPAdes	2	70	35	25	23	21	18	3846579	3840498	3817784	3803216	3761416	3658129	37	676793	3842219	3917739	39.18	39.28	271451	271451	162272	162272	5	5	10	10	1	1	676793	2	0 + 0 part	0	97.947	1.001	0.00	6.41	0.36	483057	3841862	209852	209852	162234	162234	6
Acinetobacter_A1	90	25000	1.0	SPAdes	3	74	32	22	20	19	17	3859901	3853202	3828960	3814649	3792995	3724025	34	767290	3854474	3917739	39.18	39.28	375022	375022	170679	165305	4	4	8	9	0	0	0	4	0 + 0 part	0	98.060	1.003	0.00	3.90	0.10	767290	3854139	338873	338873	159004	159004	4
Acinetobacter_A1	90	25000	1.0	SPAdes	4	73	32	22	20	18	15	3861330	3853614	3829179	3814868	3773023	3651487	35	525721	3855834	3917739	39.20	39.28	440183	440183	170900	165305	4	4	8	9	1	1	525721	3	0 + 0 part	0	98.256	1.002	0.00	3.71	0.39	521876	3855782	276565	276565	151185	151185	5
Acinetobacter_A1	90	25000	1.0	SPAdes	5	102	34	27	25	24	20	3840161	3831003	3815598	3801287	3791113	3640243	39	549958	3834351	3917739	39.14	39.28	209764	193791	151107	151107	6	7	12	12	0	0	0	3	0 + 0 part	0	97.744	1.001	0.00	5.28	0.39	482948	3834020	174465	174465	113963	112830	7
Acinetobacter_A1	90	25000	1.0	npScarf	1	12	12	12	11	11	11	3850345	3850345	3850345	3841613	3841613	3841613	12	743349	3850345	3917739	39.19	39.28	608389	608389	356862	356862	3	3	5	5	1	1	712797	5	0 + 0 part	0	98.249	1.000	0.00	5.56	2.03	743349	3849857	271451	271451	199765	199765	5
Acinetobacter_A1	90	25000	1.0	npScarf	2	13	13	13	12	12	10	3840142	3840142	3840142	3831410	3831410	3771486	13	1006815	3840142	3917739	39.17	39.28	436726	436726	306839	306839	3	3	6	6	1	1	676849	4	0 + 0 part	0	97.991	1.000	0.00	10.86	9.46	551815	3839785	385384	385384	193736	193736	5
Acinetobacter_A1	90	25000	1.0	npScarf	3	13	13	13	12	11	10	3838105	3838105	3838105	3829373	3807677	3781777	13	770212	3838105	3917739	39.16	39.28	540403	540403	436725	436725	3	3	5	5	4	2	791413	4	0 + 0 part	0	97.941	1.000	0.00	3.70	2.14	767345	3837801	385383	385383	194951	194951	4
Acinetobacter_A1	90	25000	1.0	npScarf	4	11	11	11	10	10	9	3858542	3858542	3858542	3849810	3849810	3805661	11	1006693	3858542	3917739	39.21	39.28	525777	525777	401940	401940	3	3	5	5	2	2	959257	6	0 + 0 part	0	98.153	1.003	0.00	6.53	1.79	1006693	3845931	332041	276565	195697	193736	3
Acinetobacter_A1	90	25000	1.0	npScarf	5	17	17	17	16	16	15	3845903	3845903	3845903	3837171	3837171	3790312	17	525778	3845903	3917739	39.18	39.28	276207	276207	196632	191060	5	5	9	10	2	2	713180	5	0 + 0 part	0	98.136	1.000	0.00	9.62	14.07	454880	3845824	243917	243917	155917	155917	6
Acinetobacter_A1	90	25000	1.0	Cerulean	1	15	15	15	15	15	15	5025366	5025366	5025366	5025366	5025366	5025366	15	917149	5025366	3917739	40.35	39.28	612941	645454	282814	612941	4	3	6	4	12	11	3973244	0	0 + 0 part	0	98.684	1.300	0.54	4.55	3.26	840306	5025306	411003	427585	144179	355406	5
Acinetobacter_A1	90	25000	1.0	Cerulean	2	15	15	15	15	15	13	4173963	4173963	4173963	4173963	4173963	4090395	15	1188620	4173963	3917739	39.23	39.28	452618	452618	269577	269577	3	3	6	6	8	8	1605356	1	0 + 0 part	0	98.667	1.080	1.13	3.23	0.18	1188620	4170761	452618	452618	170226	269577	3
Acinetobacter_A1	90	25000	1.0	Cerulean	3	20	20	20	20	20	18	4584279	4584279	4584279	4584279	4584279	4488305	20	794754	4584279	3917739	39.45	39.28	433017	452618	176511	307936	5	4	9	6	24	13	2093489	1	0 + 0 part	0	98.683	1.186	1.59	3.21	0.36	794754	4584023	386820	452618	141284	176511	5
Acinetobacter_A1	90	25000	1.0	Cerulean	4	13	13	13	13	13	13	7203370	7203370	7203370	7203370	7203370	7203370	13	1107182	7203370	3917739	38.98	39.28	539962	929318	480282	568492	5	2	8	4	9	8	4942921	10	0 + 0 part	0	98.678	1.863	0.64	5.12	0.28	929318	7203263	387150	470972	378033	387151	8
Acinetobacter_A1	90	25000	1.0	Cerulean	5	16	16	16	16	16	16	5331460	5331460	5331460	5331460	5331460	5331460	16	750209	5331460	3917739	39.67	39.28	427103	467994	250148	367928	5	4	10	6	7	7	2106200	2	0 + 0 part	0	98.659	1.379	0.45	4.04	0.31	750209	5331400	279447	387150	162218	241511	6
Acinetobacter_A1	90	25000	2.0	Unicycler (bold)	1	30	5	5	4	4	3	3878253	3876419	3876419	3867688	3867688	3835774	5	1939498	3876419	3917739	39.26	39.28	1939498	1459661	1459661	1459661	1	2	2	2	0	0	0	0	0 + 0 part	0	98.945	1.000	0.00	0.95	0.08	1939498	3876419	1939498	1459661	1459661	1459661	1
Acinetobacter_A1	90	25000	2.0	Unicycler (bold)	2	73	5	5	4	4	3	3871790	3867514	3867514	3858783	3858783	3826872	5	1939496	3867514	3917739	39.23	39.28	1939496	1459661	1459661	1459661	1	2	2	2	0	0	0	0	0 + 0 part	0	98.718	1.000	0.00	0.52	0.08	1939496	3867508	1939496	1459661	1459661	1459661	1
Acinetobacter_A1	90	25000	2.0	Unicycler (bold)	3	12	10	9	7	7	6	3873013	3872709	3871021	3856836	3856836	3824928	10	1459661	3872709	3917739	39.26	39.28	912707	912707	552900	550521	2	2	3	4	0	0	0	0	0 + 0 part	0	98.851	1.000	0.00	2.09	0.08	1459661	3872709	912707	912707	552900	550521	2
Acinetobacter_A1	90	25000	2.0	Unicycler (bold)	4	5	4	4	3	3	2	3886037	3885710	3885710	3876979	3876979	3845067	4	2385404	3885710	3917739	39.29	39.28	2385404	2385404	1459663	1459663	1	1	2	2	0	0	0	1	0 + 0 part	0	99.182	1.000	0.00	2.24	0.05	1922203	3885710	1459663	1459663	1459663	1459663	2
Acinetobacter_A1	90	25000	2.0	Unicycler (bold)	5	4	4	4	3	3	2	3885710	3885710	3885710	3876979	3876979	3845066	4	2385403	3885710	3917739	39.29	39.28	2385403	2385403	1459663	1459663	1	1	2	2	0	0	0	1	0 + 0 part	0	99.182	1.000	0.00	2.21	0.10	1922202	3885710	1459663	1459663	1459663	1459663	2
Acinetobacter_A1	90	25000	2.0	Unicycler (normal)	1	31	6	5	4	4	3	3878255	3876418	3874640	3865909	3865909	3833996	6	1939497	3876418	3917739	39.26	39.28	1939497	1459663	1459663	1459663	1	2	2	2	0	0	0	0	0 + 0 part	0	98.945	1.000	0.00	0.95	0.08	1939497	3876418	1939497	1459663	1459663	1459663	1
Acinetobacter_A1	90	25000	2.0	Unicycler (normal)	2	78	6	5	4	4	3	3871785	3867513	3865735	3857004	3857004	3825093	6	1939495	3867513	3917739	39.23	39.28	1939495	1459661	1459661	1459661	1	2	2	2	0	0	0	0	0 + 0 part	0	98.718	1.000	0.00	0.52	0.08	1939495	3867507	1939495	1459661	1459661	1459661	1
Acinetobacter_A1	90	25000	2.0	Unicycler (normal)	3	16	10	9	7	7	6	3873018	3872643	3870955	3856771	3856771	3824863	10	1459661	3872643	3917739	39.26	39.28	912707	912707	552900	550524	2	2	3	4	0	0	0	0	0 + 0 part	0	98.849	1.000	0.00	2.09	0.08	1459661	3872643	912707	912707	552900	550524	2
Acinetobacter_A1	90	25000	2.0	Unicycler (normal)	4	10	4	4	3	3	2	3886036	3885709	3885709	3876978	3876978	3845065	4	2385402	3885709	3917739	39.29	39.28	2385402	2385402	1459663	1459663	1	1	2	2	0	0	0	1	0 + 0 part	0	99.182	1.000	0.00	2.24	0.05	1922202	3885709	1459663	1459663	1459663	1459663	2
Acinetobacter_A1	90	25000	2.0	Unicycler (normal)	5	4	4	4	3	3	2	3885710	3885710	3885710	3876979	3876979	3845066	4	2385403	3885710	3917739	39.29	39.28	2385403	2385403	1459663	1459663	1	1	2	2	0	0	0	1	0 + 0 part	0	99.182	1.000	0.00	2.21	0.10	1922202	3885710	1459663	1459663	1459663	1459663	2
Acinetobacter_A1	90	25000	2.0	Unicycler (conservative)	1	78	11	9	7	7	6	3871290	3866970	3861827	3847643	3847643	3815729	11	1459663	3866970	3917739	39.23	39.28	856670	856670	673260	673260	2	2	3	3	0	0	0	0	0 + 0 part	0	98.624	1.001	0.00	0.26	0.08	1459663	3866970	856670	856670	673260	673260	2
Acinetobacter_A1	90	25000	2.0	Unicycler (conservative)	2	92	10	9	7	7	6	3871537	3866754	3864736	3850552	3850552	3818641	10	1476031	3866754	3917739	39.23	39.28	1459661	1459661	1459661	391476	2	2	2	3	0	0	0	0	0 + 0 part	0	98.559	1.001	0.00	0.26	0.08	1476031	3866754	1459661	1459661	1459661	391476	2
Acinetobacter_A1	90	25000	2.0	Unicycler (conservative)	3	29	16	14	11	11	10	3873010	3871894	3868713	3849132	3849132	3817224	16	1196339	3871894	3917739	39.26	39.28	832245	832245	263282	263282	2	2	5	5	0	0	0	0	0 + 0 part	0	98.792	1.000	0.00	2.09	0.08	1196339	3871894	832245	832245	263282	263282	2
Acinetobacter_A1	90	25000	2.0	Unicycler (conservative)	4	36	19	13	11	11	10	3885752	3884469	3871180	3856996	3856996	3825084	19	1006687	3884469	3917739	39.29	39.28	478256	478256	272420	272420	3	3	6	6	0	0	0	1	0 + 0 part	0	98.925	1.002	0.00	2.43	0.05	1006687	3884220	451132	451132	268669	268669	3
Acinetobacter_A1	90	25000	2.0	Unicycler (conservative)	5	89	11	9	7	7	5	3871079	3865943	3860488	3846303	3846303	3777866	11	1633167	3865943	3917739	39.23	39.28	1196339	1196339	384597	384597	2	2	3	3	0	0	0	1	0 + 0 part	0	98.539	1.001	0.00	0.31	0.10	1196339	3865943	1169967	1169967	384597	384597	2
Acinetobacter_A1	90	25000	2.0	SPAdes	1	77	21	16	14	13	11	3866468	3856991	3847699	3833388	3823053	3732338	25	902500	3859800	3917739	39.22	39.28	333087	333087	276209	229201	3	3	6	7	0	0	0	2	0 + 0 part	0	98.365	1.002	0.00	3.45	0.26	902498	3859746	333087	333087	229201	229201	3
Acinetobacter_A1	90	25000	2.0	SPAdes	2	59	18	15	13	13	12	3859599	3854401	3845720	3831409	3831409	3805509	19	965312	3855194	3917739	39.21	39.28	561133	561133	236326	236326	3	3	6	6	1	1	561133	1	0 + 0 part	0	98.212	1.002	0.00	1.85	0.26	965312	3855116	312973	312973	229146	229146	4
Acinetobacter_A1	90	25000	2.0	SPAdes	3	51	25	18	16	15	14	3852688	3846773	3827747	3813436	3791737	3765165	29	1264834	3849766	3917739	39.19	39.28	425774	425774	162227	162227	3	3	7	7	0	0	0	0	0 + 0 part	0	98.141	1.001	0.00	2.26	0.29	1264834	3849683	425748	425748	162227	162227	3
Acinetobacter_A1	90	25000	2.0	SPAdes	4	71	26	19	17	16	14	3860380	3853495	3836949	3822638	3802492	3725105	28	963566	3854916	3917739	39.20	39.28	271451	271451	170900	170900	5	5	9	9	0	0	0	1	0 + 0 part	0	98.234	1.002	0.00	3.53	0.29	963566	3854585	271451	271451	170900	170900	5
Acinetobacter_A1	90	25000	2.0	SPAdes	5	62	22	16	14	14	12	3859391	3853692	3838970	3824659	3824659	3772250	25	708944	3855822	3917739	39.20	39.28	301086	301086	255954	255954	4	4	8	8	0	0	0	2	0 + 0 part	0	98.136	1.003	0.00	5.57	0.29	708944	3855518	299907	299907	255954	255954	4
Acinetobacter_A1	90	25000	2.0	npScarf	1	7	7	7	6	6	5	3865538	3865538	3865538	3856806	3856806	3809161	7	1833325	3865538	3917739	39.23	39.28	902612	902612	673316	673316	2	2	3	3	2	1	1833325	8	0 + 0 part	0	98.512	1.002	0.00	9.02	14.54	919609	3860537	441466	441466	240909	240909	3
Acinetobacter_A1	90	25000	2.0	npScarf	2	8	8	8	7	7	7	3855379	3855379	3855379	3846647	3846647	3846647	8	1720525	3855379	3917739	39.19	39.28	901413	901413	425494	425494	2	2	3	3	2	2	2621938	7	0 + 0 part	0	98.371	1.000	0.00	7.08	1.53	686865	3854908	455000	455000	229149	229149	4
Acinetobacter_A1	90	25000	2.0	npScarf	3	7	7	7	6	6	6	3858844	3858844	3858844	3850112	3850112	3850112	7	1264809	3858844	3917739	39.20	39.28	832213	832213	825660	715401	2	2	3	4	3	1	825660	6	0 + 0 part	0	98.457	1.000	0.00	15.58	17.40	813005	3858628	408600	408600	215077	194289	4
Acinetobacter_A1	90	25000	2.0	npScarf	4	8	8	8	7	7	7	3867820	3867820	3867820	3859088	3859088	3859088	8	1604679	3867820	3917739	39.23	39.28	639103	639103	478385	478385	2	2	4	4	4	3	2275350	7	0 + 0 part	0	98.304	1.004	0.00	4.23	1.38	1007360	3854721	385383	385383	198362	198362	3
Acinetobacter_A1	90	25000	2.0	npScarf	5	4	4	4	3	3	3	3866988	3866988	3866988	3858256	3858256	3858256	4	2219511	3866988	3917739	39.24	39.28	2219511	2219511	903366	903366	1	1	2	2	3	2	2954890	8	0 + 0 part	0	98.547	1.002	0.00	12.82	7.20	528761	3861953	390887	390887	304286	295821	5
Acinetobacter_A1	90	25000	2.0	Cerulean	1	14	14	14	14	14	13	4721927	4721927	4721927	4721927	4721927	4691061	14	1888809	4721927	3917739	40.33	39.28	608050	608050	234421	500912	2	2	6	3	10	9	3630607	8	0 + 0 part	0	98.686	1.221	554.75	3.52	2.04	1477155	4685733	427570	500636	144179	279508	3
Acinetobacter_A1	90	25000	2.0	Cerulean	2	6	6	6	6	6	6	4727065	4727065	4727065	4727065	4727065	4727065	6	1888221	4727065	3917739	39.11	39.28	1169728	1169728	493984	1169728	2	2	3	2	2	2	931996	1	0 + 0 part	0	98.674	1.223	30.12	7.27	8.51	1888221	4723938	791649	791649	427145	427146	2
Acinetobacter_A1	90	25000	2.0	Cerulean	3	12	12	12	12	12	12	10051460	10051460	10051460	10051460	10051460	10051460	12	1648380	10051460	3917739	38.95	39.28	1511095	1645385	1504101	1645385	4	2	5	2	5	5	6785197	2	0 + 0 part	0	98.759	2.598	56.62	4.76	1.40	1502981	10035465	1502978	1502980	576098	1502980	4
Acinetobacter_A1	90	25000	2.0	Cerulean	4	14	14	14	14	14	14	9133849	9133849	9133849	9133849	9133849	9133849	14	1393715	9133849	3917739	38.78	39.28	1047448	1309254	1006895	1148077	4	2	6	3	6	5	5286131	3	0 + 0 part	0	98.458	2.368	0.00	3.32	0.26	1006896	9125081	1006895	1006896	355617	1006896	5
Acinetobacter_A1	90	25000	2.0	Cerulean	5	14	14	14	14	14	14	9253689	9253689	9253689	9253689	9253689	9253689	14	1902435	9253689	3917739	40.52	39.28	633335	907503	529452	664862	5	2	9	3	10	10	7457452	12	0 + 1 part	13077	98.661	2.391	12.40	3.96	2.17	929314	9229259	444396	507380	444395	444397	9
Acinetobacter_A1	90	25000	4.0	Unicycler (bold)	1	4	4	4	3	3	2	3885831	3885831	3885831	3877100	3877100	3845187	4	2385524	3885831	3917739	39.29	39.28	2385524	2385524	1459663	1459663	1	1	2	2	0	0	0	0	0 + 0 part	0	99.186	1.000	0.00	2.11	0.08	2385524	3885831	2385524	2385524	1459663	1459663	1
Acinetobacter_A1	90	25000	4.0	Unicycler (bold)	2	76	7	6	5	5	4	3870097	3865736	3864049	3855318	3855318	3823407	7	1829156	3865736	3917739	39.23	39.28	1459661	1459661	1459661	1459661	2	2	2	2	0	0	0	0	0 + 0 part	0	98.672	1.000	0.00	0.52	0.08	1829156	3865730	1459661	1459661	1459661	1459661	2
Acinetobacter_A1	90	25000	4.0	Unicycler (bold)	3	4	4	4	3	3	2	3886083	3886083	3886083	3877352	3877352	3845445	4	2385782	3886083	3917739	39.29	39.28	2385782	2385782	1459663	1459663	1	1	2	2	0	0	0	2	0 + 0 part	0	99.179	1.000	0.00	4.30	0.05	1949053	3886083	1949053	1459663	1459663	1459663	1
Acinetobacter_A1	90	25000	4.0	Unicycler (bold)	4	5	4	4	3	3	2	3886157	3885830	3885830	3877099	3877099	3845187	4	2385524	3885830	3917739	39.29	39.28	2385524	2385524	1459663	1459663	1	1	2	2	0	0	0	0	0 + 0 part	0	99.186	1.000	0.00	2.26	0.05	2385524	3885830	2385524	2385524	1459663	1459663	1
Acinetobacter_A1	90	25000	4.0	Unicycler (bold)	5	4	4	4	3	3	2	3885830	3885830	3885830	3877099	3877099	3845186	4	2385523	3885830	3917739	39.29	39.28	2385523	2385523	1459663	1459663	1	1	2	2	0	0	0	0	0 + 0 part	0	99.186	1.000	0.00	2.16	0.10	2385523	3885830	2385523	2385523	1459663	1459663	1
Acinetobacter_A1	90	25000	4.0	Unicycler (normal)	1	4	4	4	3	3	2	3885831	3885831	3885831	3877100	3877100	3845187	4	2385524	3885831	3917739	39.29	39.28	2385524	2385524	1459663	1459663	1	1	2	2	0	0	0	0	0 + 0 part	0	99.186	1.000	0.00	2.11	0.08	2385524	3885831	2385524	2385524	1459663	1459663	1
Acinetobacter_A1	90	25000	4.0	Unicycler (normal)	2	80	7	6	5	5	4	3870091	3865732	3864045	3855314	3855314	3823404	7	1829157	3865732	3917739	39.23	39.28	1459661	1459661	1459661	1459661	2	2	2	2	0	0	0	0	0 + 0 part	0	98.673	1.000	0.00	0.52	0.08	1829157	3865732	1459661	1459661	1459661	1459661	2
Acinetobacter_A1	90	25000	4.0	Unicycler (normal)	3	4	4	4	3	3	2	3886083	3886083	3886083	3877352	3877352	3845445	4	2385782	3886083	3917739	39.29	39.28	2385782	2385782	1459663	1459663	1	1	2	2	0	0	0	2	0 + 0 part	0	99.179	1.000	0.00	4.30	0.05	1949053	3886083	1949053	1459663	1459663	1459663	1
Acinetobacter_A1	90	25000	4.0	Unicycler (normal)	4	10	4	4	3	3	2	3886156	3885829	3885829	3877098	3877098	3845185	4	2385522	3885829	3917739	39.29	39.28	2385522	2385522	1459663	1459663	1	1	2	2	0	0	0	0	0 + 0 part	0	99.186	1.000	0.00	2.26	0.05	2385522	3885829	2385522	2385522	1459663	1459663	1
Acinetobacter_A1	90	25000	4.0	Unicycler (normal)	5	4	4	4	3	3	2	3885830	3885830	3885830	3877099	3877099	3845186	4	2385523	3885830	3917739	39.29	39.28	2385523	2385523	1459663	1459663	1	1	2	2	0	0	0	0	0 + 0 part	0	99.186	1.000	0.00	2.16	0.10	2385523	3885830	2385523	2385523	1459663	1459663	1
Acinetobacter_A1	90	25000	4.0	Unicycler (conservative)	1	10	7	6	4	4	3	3885830	3885753	3883734	3869549	3869549	3837635	7	1459661	3885753	3917739	39.29	39.28	1300672	1300672	1077302	1077302	2	2	3	3	0	0	0	0	0 + 0 part	0	99.184	1.000	0.00	2.11	0.08	1459661	3885753	1300672	1300672	1077302	1077302	2
Acinetobacter_A1	90	25000	4.0	Unicycler (conservative)	2	86	8	7	6	6	5	3869884	3864824	3863137	3854406	3854406	3822496	8	1828856	3864824	3917739	39.23	39.28	1196340	1196340	1196340	1196340	2	2	2	2	0	0	0	0	0 + 0 part	0	98.649	1.000	0.00	0.26	0.08	1828856	3864824	1196340	1196340	1196340	1196340	2
[truncated: 16,578 more rows]
[truncated: 3 more columns]
