# Supplementary material for: Unicycler: Resolving bacterial genome assemblies from short and long sequencing reads
Source: PLoS Comput Biol. 2017 Jun 8;13(6):e1005595. doi: 10.1371/journal.pcbi.1005595 (PMC5481147; doi:10.1371/journal.pcbi.1005595)
Supplement: S3 Table — (TSV) [file pcbi.1005595.s013.tsv]

Read set	Depth	Assembler	Trial	Contigs>=0 bp	Contigs>=1000 bp	Contigs>=5000 bp	Contigs>=10000 bp	Contigs>=25000 bp	Contigs>=50000 bp	Total length>=0 bp	Total length>=1000 bp	Total length>=5000 bp	Total length>=10000 bp	Total length>=25000 bp	Total length>=50000 bp	Contigs	Largest contig	Total length	Reference length	GC	Reference GC	N50	NG50	N75	NG75	L50	LG50	L75	LG75	Misassemblies	Misassembled contigs	Misassembled contigs length	Local misassemblies	Unaligned contigs	Unaligned length	Genome fraction	Duplication ratio	Ns per 100 kbp	Mismatches per 100 kbp	Indels per 100 kbp	Largest alignment	Total aligned length	NA50	NGA50	NA75	NGA75	LA50	LGA50	LA75
short_read_only_assemblies	0.0	Unicycler (bold)	1	0	0	0	0	0	0	0	0	0	0	0	0	0	0	0	0	0	0	0	0	0	0	0	0	0	0	0	0	0	0	0 + 0 part	0	0	0	0	0	0	0	0	0	0	0	0	0	0	0
short_read_only_assemblies	0.0	Unicycler (normal)	1	0	0	0	0	0	0	0	0	0	0	0	0	0	0	0	0	0	0	0	0	0	0	0	0	0	0	0	0	0	0	0 + 0 part	0	0	0	0	0	0	0	0	0	0	0	0	0	0	0
short_read_only_assemblies	0.0	Unicycler (conservative)	1	0	0	0	0	0	0	0	0	0	0	0	0	0	0	0	0	0	0	0	0	0	0	0	0	0	0	0	0	0	0	0 + 0 part	0	0	0	0	0	0	0	0	0	0	0	0	0	0	0
short_read_only_assemblies	0.0	SPAdes (scaffolds)	1	0	0	0	0	0	0	0	0	0	0	0	0	0	0	0	0	0	0	0	0	0	0	0	0	0	0	0	0	0	0	0 + 0 part	0	0	0	0	0	0	0	0	0	0	0	0	0	0	0
short_read_only_assemblies	0.0	SPAdes (contigs)	1	0	0	0	0	0	0	0	0	0	0	0	0	0	0	0	0	0	0	0	0	0	0	0	0	0	0	0	0	0	0	0 + 0 part	0	0	0	0	0	0	0	0	0	0	0	0	0	0	0
short_read_only_assemblies	0.0	SPAdes (before RR)	1	0	0	0	0	0	0	0	0	0	0	0	0	0	0	0	0	0	0	0	0	0	0	0	0	0	0	0	0	0	0	0 + 0 part	0	0	0	0	0	0	0	0	0	0	0	0	0	0	0
short_read_only_assemblies	0.0	ABySS (scaffolds)	1	0	0	0	0	0	0	0	0	0	0	0	0	0	0	0	0	0	0	0	0	0	0	0	0	0	0	0	0	0	0	0 + 0 part	0	0	0	0	0	0	0	0	0	0	0	0	0	0	0
short_read_only_assemblies	0.0	ABySS (contigs)	1	0	0	0	0	0	0	0	0	0	0	0	0	0	0	0	0	0	0	0	0	0	0	0	0	0	0	0	0	0	0	0 + 0 part	0	0	0	0	0	0	0	0	0	0	0	0	0	0	0
Nanopore_R7	0.25	Unicycler (bold)	1	101	57	44	41	38	27	4578781	4570168	4542766	4518764	4463368	4085994	62	363835	4574154	4641652	50.75	50.79	178256	178256	100161	100161	10	10	19	19	0	0	0	2	0 + 0 part	0	98.488	1.001	0	1.03	0.04	363835	4572500	176278	176278	95471	95471	11	11	20
Nanopore_R7	0.25	Unicycler (bold)	2	93	58	44	43	39	28	4582241	4574809	4545346	4538664	4478790	4098185	62	363835	4578040	4641652	50.75	50.79	176280	176280	95465	95054	10	10	19	20	0	0	0	2	0 + 0 part	0	98.594	1	0	1.51	0.11	363835	4576385	148485	148485	95054	88342	11	11	20
Nanopore_R7	0.25	Unicycler (bold)	3	92	59	44	41	37	26	4584205	4576347	4545713	4521719	4461852	4076817	64	455273	4580334	4641652	50.76	50.79	178256	178256	95472	95472	9	9	18	18	0	0	0	2	0 + 0 part	0	98.643	1	0	1.38	0.04	455273	4578679	176278	176278	95052	95052	10	10	19
Nanopore_R7	0.25	Unicycler (bold)	4	87	55	44	41	37	26	4585352	4578078	4559318	4534473	4474600	4079825	59	363836	4581307	4641652	50.76	50.79	188532	188532	112361	112361	10	10	18	18	0	0	0	2	0 + 0 part	0	98.643	1.001	0	1.2	0.04	363836	4579651	178256	178256	95053	95053	11	11	19
Nanopore_R7	0.25	Unicycler (bold)	5	89	58	43	42	39	28	4583950	4576887	4543518	4535444	4488671	4103552	62	363835	4579875	4641652	50.76	50.79	176278	176278	100162	95472	10	10	19	20	0	0	0	2	0 + 0 part	0	98.607	1.001	0	1.35	0.13	363835	4578169	148485	148485	95472	89797	11	11	20
Nanopore_R7	0.25	Unicycler (bold)	6	88	56	42	40	37	26	4586066	4578124	4547140	4529821	4481938	4075041	61	363835	4582110	4641652	50.76	50.79	203028	203028	95054	95054	9	9	18	18	2	1	344385	2	0 + 0 part	0	98.681	1	0	1.53	0.17	363835	4580554	176278	148487	88342	88342	10	11	20
Nanopore_R7	0.25	Unicycler (bold)	7	92	53	39	37	34	25	4581339	4573629	4542749	4527994	4481220	4179025	57	568910	4576894	4641652	50.76	50.79	184315	184315	112360	112360	8	8	16	16	0	0	0	4	0 + 0 part	0	98.598	1	0	1.4	0.17	421510	4576578	176280	176280	100160	100160	10	10	19
Nanopore_R7	0.25	Unicycler (bold)	8	96	56	41	40	36	25	4582335	4573743	4542066	4533992	4474119	4091926	61	568903	4577730	4641652	50.76	50.79	188532	188532	105598	95471	9	9	17	18	0	0	0	3	0 + 0 part	0	98.593	1	0	1.03	0.04	366930	4577596	188532	188532	95471	95053	10	10	19
Nanopore_R7	0.25	Unicycler (bold)	9	98	58	44	41	37	28	4577118	4570149	4542503	4518499	4458627	4161021	61	363837	4572512	4641652	50.75	50.79	176854	176854	95477	95477	10	10	19	19	0	0	0	4	0 + 0 part	0	98.465	1	0	1.07	0.04	363837	4570417	155000	155000	95054	88348	11	11	20
Nanopore_R7	0.25	Unicycler (bold)	10	90	56	43	40	36	25	4581723	4574945	4548538	4524538	4464665	4084965	59	405325	4577327	4641652	50.76	50.79	210573	210573	95476	89432	8	8	16	17	0	0	0	3	0 + 0 part	0	98.542	1.001	0	1.2	0.04	405325	4575197	202420	202298	88341	87122	8	9	17
Nanopore_R7	0.25	Unicycler (bold)	11	91	56	42	39	38	27	4579251	4571578	4543825	4519825	4506724	4119012	61	359811	4575482	4641652	50.76	50.79	180305	180305	95476	95476	10	10	19	19	1	1	180305	2	0 + 0 part	0	98.506	1.001	0	1.18	0.04	359811	4573777	176629	173936	95052	95052	10	11	20
Nanopore_R7	0.25	Unicycler (bold)	12	102	61	47	44	40	28	4576905	4568308	4538398	4514396	4454525	4036291	66	363836	4572296	4641652	50.75	50.79	176279	176279	88343	88343	10	10	20	20	0	0	0	2	0 + 0 part	0	98.444	1.001	0	1.38	0.04	363836	4570643	152894	152894	87031	87031	11	11	21
Nanopore_R7	0.25	Unicycler (bold)	13	97	59	43	42	40	27	4578543	4570149	4535214	4528531	4503438	4052621	64	363836	4574136	4641652	50.75	50.79	176278	176278	95053	95053	10	10	19	19	0	0	0	2	0 + 0 part	0	98.51	1	0	0.98	0.04	363836	4572482	176278	148485	88342	88342	10	11	20
Nanopore_R7	0.25	Unicycler (bold)	14	99	61	46	43	39	27	4576473	4568074	4537345	4513342	4448494	4033238	66	569090	4572061	4641652	50.75	50.79	176284	176284	88348	88348	9	9	19	19	0	0	0	2	0 + 0 part	0	98.498	1	0	1.4	0.04	569090	4571925	148485	148485	87032	87032	10	10	20
Nanopore_R7	0.25	Unicycler (bold)	15	95	55	42	39	36	28	4581801	4574265	4547343	4523346	4475466	4184796	59	363835	4577041	4641652	50.75	50.79	176426	176426	105600	95472	10	10	18	19	0	0	0	3	0 + 0 part	0	98.558	1.001	0	1.27	0.02	363835	4574805	172239	172239	95053	95053	11	11	20
Nanopore_R7	0.25	Unicycler (bold)	16	99	62	46	43	39	27	4577810	4569562	4534693	4510691	4450817	4035556	67	569179	4573546	4641652	50.75	50.79	176279	176279	88343	88343	9	9	19	19	0	0	0	3	0 + 0 part	0	98.52	1	0	1.47	0.04	366639	4572976	148486	148486	87033	87033	11	11	21
Nanopore_R7	0.25	Unicycler (bold)	17	85	49	38	37	35	26	4588296	4580941	4556980	4550298	4521751	4206997	53	569091	4584205	4641652	50.76	50.79	184315	184315	112192	112192	9	9	17	17	0	0	0	2	0 + 0 part	0	98.746	1	0	1.03	0.04	569091	4584067	184315	179028	105535	105535	9	10	18
Nanopore_R7	0.25	Unicycler (bold)	18	83	52	40	38	35	26	4589547	4582368	4559419	4543489	4498948	4193860	56	405324	4585746	4641652	50.75	50.79	178257	178257	105599	105599	9	9	17	17	0	0	0	4	0 + 0 part	0	98.718	1.001	0	1.75	0.09	405324	4584424	171812	171812	95053	95053	10	10	19
Nanopore_R7	0.25	Unicycler (bold)	19	88	59	43	40	37	27	4583269	4575250	4540373	4516373	4469601	4104200	64	363835	4579236	4641652	50.76	50.79	176278	176278	105599	95052	10	10	18	19	0	0	0	3	0 + 0 part	0	98.58	1.001	0	1.29	0.09	363835	4578661	176278	176278	95052	88466	10	10	19
Nanopore_R7	0.25	Unicycler (bold)	20	92	52	40	38	36	27	4582071	4574968	4548559	4531239	4496461	4157855	55	360029	4577591	4641652	50.76	50.79	203027	203027	103902	103902	9	9	18	18	0	0	0	3	0 + 0 part	0	98.579	1	0	3.19	0.13	360029	4575719	179039	148486	95466	95466	10	11	20
Nanopore_R7	0.5	Unicycler (bold)	1	74	51	38	36	32	23	4594994	4589457	4564103	4549347	4489476	4177160	54	434821	4591839	4641652	50.77	50.79	210571	203945	132581	131706	7	8	14	15	2	1	434821	2	0 + 0 part	0	98.877	1.001	0	2.92	0.09	405325	4590311	202299	195973	131706	131706	9	10	17
Nanopore_R7	0.5	Unicycler (bold)	2	90	57	41	40	37	28	4584309	4576360	4541490	4534812	4486930	4165941	62	363836	4580346	4641652	50.76	50.79	176279	176279	105599	105599	10	10	19	19	0	0	0	2	0 + 0 part	0	98.643	1	0	1.09	0.09	363836	4578692	148487	148487	105535	105535	11	11	20
Nanopore_R7	0.5	Unicycler (bold)	3	80	57	42	39	35	26	4588144	4581362	4549989	4525987	4466114	4158545	61	610693	4584741	4641652	50.76	50.79	178255	178255	100024	100024	9	9	17	17	0	0	0	4	0 + 0 part	0	98.768	1	0	2.22	0.68	408431	4584454	178255	178255	95476	95476	10	10	19
Nanopore_R7	0.5	Unicycler (bold)	4	100	58	42	39	36	27	4579753	4571328	4536459	4512458	4464581	4140755	63	363835	4575315	4641652	50.75	50.79	178256	178256	117645	95052	10	10	18	19	0	0	0	2	0 + 0 part	0	98.511	1.001	0	1.01	0.04	363835	4573659	176279	176279	95052	94108	11	11	19
Nanopore_R7	0.5	Unicycler (bold)	5	68	49	39	37	35	26	4592129	4588111	4571167	4555239	4518055	4221990	51	405326	4589393	4641652	50.76	50.79	203028	203028	97837	97837	9	9	17	17	0	0	0	2	0 + 0 part	0	98.789	1.001	0	1.94	0.11	405326	4587730	178257	178257	95472	95472	10	10	18
Nanopore_R7	0.5	Unicycler (bold)	6	90	55	41	39	35	27	4581097	4575004	4545015	4527694	4467820	4196003	57	405326	4576904	4641652	50.76	50.79	178256	178256	117654	100280	10	10	17	18	0	0	0	3	0 + 0 part	0	98.552	1.001	0	1.68	0.28	405326	4574420	178256	176499	95470	95470	10	11	19
Nanopore_R7	0.5	Unicycler (bold)	7	96	57	43	40	36	27	4578237	4570542	4541860	4517856	4457981	4148162	61	569085	4573623	4641652	50.75	50.79	176285	176285	95053	95053	9	9	18	18	0	0	0	3	0 + 0 part	0	98.531	1	0	1.46	0.04	569085	4573489	154999	154999	88347	87032	10	10	19
Nanopore_R7	0.5	Unicycler (bold)	8	92	52	38	35	32	25	4583486	4575622	4545676	4521672	4485752	4255615	56	454850	4578889	4641652	50.75	50.79	178257	178257	120576	120576	9	9	16	16	0	0	0	2	0 + 0 part	0	98.588	1.001	0	1.2	0.04	454850	4577235	178257	178257	117643	117643	9	9	17
Nanopore_R7	0.5	Unicycler (bold)	9	85	48	38	35	32	23	4588970	4581592	4563001	4540720	4493950	4181537	52	623016	4584675	4641652	50.76	50.79	193272	193272	125580	125580	8	8	15	15	0	0	0	2	0 + 0 part	0	98.652	1.001	0	0.74	0.04	421510	4583018	188530	188530	109294	109294	10	10	17
Nanopore_R7	0.5	Unicycler (bold)	10	90	60	43	40	38	27	4581184	4573387	4534120	4510118	4485026	4100168	65	363836	4576904	4641652	50.75	50.79	178255	178255	105598	95053	10	10	18	19	2	2	424256	3	0 + 0 part	0	98.535	1.001	0	2.01	0.35	363836	4573769	148486	148486	87032	87032	11	11	21
Nanopore_R7	0.5	Unicycler (bold)	11	91	56	43	40	36	26	4580432	4574404	4548086	4524084	4464212	4114520	58	405326	4576029	4641652	50.75	50.79	190449	190449	105599	95476	9	9	17	18	0	0	0	3	0 + 0 part	0	98.516	1.001	0	0.96	0.04	405326	4574015	176278	176278	95054	95054	10	10	19
Nanopore_R7	0.5	Unicycler (bold)	12	81	53	40	39	35	25	4588215	4581286	4556370	4548297	4480063	4128976	57	690089	4584664	4641652	50.76	50.79	178251	178251	99756	95469	8	8	16	17	0	0	0	4	0 + 0 part	0	98.733	1	0	1.4	0.11	488114	4583866	176280	176280	95052	88343	10	10	19
Nanopore_R7	0.5	Unicycler (bold)	13	83	50	39	37	35	26	4590782	4583163	4561138	4543819	4515318	4195030	55	435850	4587149	4641652	50.75	50.79	178257	178257	105599	100029	9	9	17	18	0	0	0	2	0 + 0 part	0	98.788	1	0	1.88	0.26	421510	4585495	178257	178257	100029	95466	9	9	18
Nanopore_R7	0.5	Unicycler (bold)	14	95	55	42	40	36	27	4581853	4575207	4547432	4531511	4468223	4159188	58	363835	4577474	4641652	50.75	50.79	176278	176278	105600	97812	10	10	18	19	0	0	0	2	0 + 0 part	0	98.581	1	0	1.05	0.04	363835	4575818	176278	173932	97812	95466	10	11	19
Nanopore_R7	0.5	Unicycler (bold)	15	85	54	40	38	34	27	4585088	4578698	4549270	4533341	4473471	4240537	57	407603	4581174	4641652	50.75	50.79	178256	178256	95477	95477	9	9	17	17	2	1	407603	2	0 + 0 part	0	98.661	1	0	2.14	0.04	405321	4579647	176498	176498	95053	95053	10	10	19
Nanopore_R7	0.5	Unicycler (bold)	16	77	47	38	36	35	24	4591958	4585667	4569676	4554919	4530838	4155275	50	569084	4588177	4641652	50.76	50.79	193272	193272	117653	117653	9	9	16	16	0	0	0	3	0 + 0 part	0	98.772	1.001	0	1.46	0.07	569084	4588014	178256	176279	112361	109155	9	10	17
Nanopore_R7	0.5	Unicycler (bold)	17	77	45	37	35	32	25	4590793	4584543	4571025	4553708	4501961	4247472	48	441813	4586868	4641652	50.77	50.79	188532	188532	109391	109391	8	8	16	16	1	1	441813	2	0 + 0 part	0	98.77	1.001	0	1	0.04	421511	4585227	188532	188532	109340	105536	9	9	17
Nanopore_R7	0.5	Unicycler (bold)	18	94	53	39	37	36	25	4582030	4573604	4543883	4527962	4515970	4130001	59	367991	4578233	4641652	50.76	50.79	203027	203027	100161	100161	9	9	17	17	0	0	0	2	0 + 0 part	0	98.598	1	0	0.9	0.04	367991	4576582	176279	176279	100023	100023	10	10	19
Nanopore_R7	0.5	Unicycler (bold)	19	89	53	40	37	34	26	4580976	4574386	4548156	4524155	4472404	4207541	56	405326	4576860	4641652	50.76	50.79	190845	190845	109253	105598	9	9	16	17	0	0	0	2	0 + 0 part	0	98.567	1	0	1.36	0.04	405326	4575155	190845	190845	105535	100161	9	9	17
Nanopore_R7	0.5	Unicycler (bold)	20	86	55	40	39	35	26	4587730	4580179	4547072	4538997	4479126	4166632	60	569178	4584162	4641652	50.75	50.79	178256	178256	95471	95471	8	8	17	17	2	1	407604	3	0 + 0 part	0	98.691	1.001	0	1.62	0.13	366670	4583453	176279	148484	95052	95052	10	11	20
Nanopore_R7	1.0	Unicycler (bold)	1	61	41	30	28	26	20	4600318	4596008	4572585	4556659	4531568	4326595	42	778990	4596912	4641652	50.76	50.79	237469	237469	162062	162062	6	6	12	12	0	0	0	3	0 + 0 part	0	98.971	1.001	0	1.57	0.15	778990	4596786	219598	219598	133024	132581	7	7	13
Nanopore_R7	1.0	Unicycler (bold)	2	78	42	32	30	26	20	4592346	4586137	4567522	4553313	4493442	4297493	44	610573	4588038	4641652	50.76	50.79	236362	210572	162062	162062	6	7	13	13	0	0	0	2	0 + 0 part	0	98.768	1.001	0	1.18	0.04	610573	4587911	202298	202298	162062	162062	8	8	14
Nanopore_R7	1.0	Unicycler (bold)	3	70	44	33	31	30	23	4595457	4589221	4569356	4553427	4541435	4297050	48	568849	4592129	4641652	50.76	50.79	234341	234341	112188	112188	6	6	13	13	0	0	0	3	0 + 0 part	0	98.874	1.001	0	1.2	0.13	538748	4591246	206860	206860	109157	109157	8	8	15
Nanopore_R7	1.0	Unicycler (bold)	4	66	42	32	30	28	21	4599917	4593068	4569604	4553675	4522231	4288455	47	663857	4596840	4641652	50.76	50.79	381507	381507	148344	129336	5	5	11	12	3	2	1110347	5	0 + 0 part	0	98.911	1.001	0	2.72	0.2	398900	4593760	209721	209721	109263	109263	8	8	15
Nanopore_R7	1.0	Unicycler (bold)	5	81	49	36	35	32	22	4590364	4582728	4553212	4546530	4507161	4160651	54	495276	4586714	4641652	50.75	50.79	227760	227760	125580	117653	7	7	14	15	2	1	495276	4	0 + 0 part	0	98.716	1.001	0	1.4	0.02	421511	4585187	193208	193208	117650	112359	9	9	16
Nanopore_R7	1.0	Unicycler (bold)	6	45	37	28	28	27	22	4614959	4611611	4591503	4591503	4567422	4382858	40	499623	4613993	4641652	50.77	50.79	224059	224059	131216	131216	7	7	13	13	3	2	897198	3	0 + 0 part	0	99.281	1.001	0	2.24	0.11	398900	4613470	202299	202299	124859	124859	9	9	16
Nanopore_R7	1.0	Unicycler (bold)	7	83	49	38	36	32	25	4587389	4581049	4560955	4545028	4476533	4245604	52	435849	4583409	4641652	50.76	50.79	190911	190911	117653	117653	9	9	16	16	0	0	0	2	0 + 0 part	0	98.686	1.001	0	1.16	0.26	421510	4581748	190911	190911	105536	105536	9	9	17
Nanopore_R7	1.0	Unicycler (bold)	8	68	42	32	31	28	23	4599317	4593440	4572936	4564863	4518091	4337913	45	569090	4595764	4641652	50.76	50.79	266920	266920	125580	125580	6	6	13	13	0	0	0	3	0 + 0 part	0	98.926	1.001	0	3.99	3.09	569090	4591997	188532	188532	109153	109153	8	8	16
Nanopore_R7	1.0	Unicycler (bold)	9	71	42	32	32	31	24	4594312	4588276	4567404	4567404	4546725	4304525	45	405322	4590750	4641652	50.76	50.79	210571	210571	132578	132578	8	8	15	15	1	1	219297	2	0 + 0 part	0	98.822	1.001	0	1.83	0.26	405322	4589099	178256	176279	130893	112188	9	10	17
Nanopore_R7	1.0	Unicycler (bold)	10	62	41	27	25	23	17	4603978	4597826	4564694	4547374	4512594	4297608	45	1298635	4601206	4641652	50.77	50.79	534165	534165	133030	133030	3	3	8	8	2	1	534165	3	0 + 0 part	0	99.112	1	0	1.35	0.07	1165611	4601206	270009	270009	125580	125580	4	4	11
Nanopore_R7	1.0	Unicycler (bold)	11	46	35	26	25	24	17	4615119	4612115	4595704	4589027	4564947	4333592	37	665749	4613719	4641652	50.78	50.79	238143	238143	193273	193273	6	6	11	11	0	0	0	5	0 + 0 part	0	99.306	1.001	0	2.41	0.74	398900	4610453	211576	211576	162609	162609	8	8	14
Nanopore_R7	1.0	Unicycler (bold)	12	70	45	35	34	33	26	4590721	4584924	4564042	4557359	4541953	4305384	49	405325	4588223	4641652	50.76	50.79	193272	193272	112360	112360	9	9	17	17	0	0	0	3	0 + 0 part	0	98.742	1.001	0	1.92	0.63	405325	4586259	178257	176498	112360	109160	10	11	18
Nanopore_R7	1.0	Unicycler (bold)	13	59	42	29	29	27	22	4602036	4596531	4568419	4568419	4544488	4370568	45	634310	4598799	4641652	50.76	50.79	228845	224061	148486	127624	6	7	12	13	0	0	0	4	0 + 0 part	0	98.981	1.001	0	1.48	0.09	634310	4597252	210572	210572	120577	120577	7	7	14
Nanopore_R7	1.0	Unicycler (bold)	14	63	43	36	34	33	23	4601335	4597202	4586583	4570659	4546577	4201171	45	382212	4598713	4641652	50.77	50.79	203945	203945	135563	117646	9	9	15	16	1	1	33884	2	0 + 0 part	0	98.949	1.001	0	2.46	0.26	382212	4595253	202420	202299	117643	117643	9	10	16
Nanopore_R7	1.0	Unicycler (bold)	15	78	47	36	33	29	21	4595742	4588275	4564887	4540885	4477601	4208713	52	664920	4592065	4641652	50.76	50.79	234341	234341	132581	132581	7	7	13	13	2	1	344384	5	0 + 0 part	0	98.838	1.001	0	4.38	3.14	421510	4588019	186135	177142	105536	103546	9	10	17
Nanopore_R7	1.0	Unicycler (bold)	16	74	39	30	29	28	23	4599450	4592425	4573674	4566991	4542910	4363138	43	665725	4595691	4641652	50.77	50.79	210573	210573	117654	117654	7	7	14	14	1	1	134885	3	0 + 0 part	0	98.939	1.001	0	1.13	0.13	634310	4595195	203029	203029	105535	105535	8	8	16
Nanopore_R7	1.0	Unicycler (bold)	17	85	44	33	31	29	24	4588169	4581663	4557126	4541203	4506423	4326126	46	398901	4583564	4641652	50.77	50.79	210573	210573	125581	125581	8	8	15	15	4	3	817671	2	0 + 0 part	0	98.691	1.001	0	2.84	0.04	398901	4582036	202421	202421	112361	112361	9	9	17
Nanopore_R7	1.0	Unicycler (bold)	18	48	34	27	27	24	21	4607041	4603612	4590835	4590835	4535674	4444761	36	706056	4604899	4641652	50.77	50.79	231459	231459	162063	155064	5	5	11	12	2	1	569737	3	0 + 0 part	0	99.141	1.001	0	1.59	0.11	610579	4604896	203026	202298	155064	155064	7	8	14
Nanopore_R7	1.0	Unicycler (bold)	19	81	48	36	35	32	23	4589490	4581455	4556689	4548615	4496866	4178542	53	665454	4585444	4641652	50.76	50.79	203027	203027	127853	117645	8	8	15	16	0	0	0	4	0 + 0 part	0	98.759	1	0	0.94	0.04	366930	4585263	176279	176279	109203	109203	10	10	18
Nanopore_R7	1.0	Unicycler (bold)	20	61	43	30	30	27	20	4607642	4601719	4575246	4575246	4527366	4280782	48	443891	4605622	4641652	50.78	50.79	342746	342746	135564	133036	6	6	11	12	2	1	432057	2	0 + 0 part	0	99.138	1.001	0	2.74	0.13	405327	4604066	234341	210570	133025	133025	7	8	14
Nanopore_R7	2.0	Unicycler (bold)	1	48	28	21	21	20	17	4605682	4602253	4590414	4590414	4578423	4480765	29	610390	4602895	4641652	50.77	50.79	426098	426098	203541	192123	5	5	9	10	0	0	0	4	0 + 0 part	0	99.139	1	0	0.98	0.04	451102	4602769	234632	234632	192123	192123	7	7	12
Nanopore_R7	2.0	Unicycler (bold)	2	39	31	22	22	22	18	4615824	4612711	4594987	4594987	4594987	4476143	34	610685	4614951	4641652	50.77	50.79	338946	338946	203029	203029	6	6	10	10	2	1	445950	6	0 + 0 part	0	99.363	1.001	0	2.1	0.09	408117	4614435	210570	210570	135563	135563	8	8	14
Nanopore_R7	2.0	Unicycler (bold)	3	49	36	26	25	24	19	4608929	4604094	4584973	4575729	4562627	4389466	39	497815	4606397	4641652	50.77	50.79	282863	282863	186139	186139	6	6	11	11	2	1	497815	3	0 + 0 part	0	99.147	1.001	0	1.91	0.09	421510	4604585	270226	270226	125580	125580	7	7	13
Nanopore_R7	2.0	Unicycler (bold)	4	42	28	23	23	23	20	4612683	4608363	4600719	4600719	4600719	4499359	31	787126	4610694	4641652	50.78	50.79	265539	265539	203188	203188	6	6	11	11	2	1	446491	5	0 + 0 part	0	99.215	1.001	0	1.59	0.15	659934	4609938	209721	209721	132581	132581	8	8	14
Nanopore_R7	2.0	Unicycler (bold)	5	42	30	23	22	22	21	4610124	4606919	4597229	4587984	4587984	4558955	32	610685	4608084	4641652	50.77	50.79	270100	270100	178252	173924	6	6	11	12	2	1	407603	4	0 + 0 part	0	99.229	1	0	1.41	0.13	408150	4607705	206858	206858	157653	157653	9	9	15
Nanopore_R7	2.0	Unicycler (bold)	6	70	39	28	27	26	20	4596691	4591589	4570405	4562813	4550822	4344037	40	733186	4592493	4641652	50.76	50.79	265115	265115	132577	126149	6	6	11	12	1	1	301488	5	0 + 0 part	0	98.842	1.001	0	1.77	0.17	534735	4590545	203027	203027	112360	112360	8	8	16
Nanopore_R7	2.0	Unicycler (bold)	7	45	27	21	20	19	16	4610155	4606588	4596970	4587726	4563645	4465977	28	746603	4607194	4641652	50.77	50.79	454652	454652	178251	173926	4	4	8	9	0	0	0	4	0 + 0 part	0	99.214	1	0	1.63	0.13	569749	4606275	270008	270008	173926	173926	6	6	11
Nanopore_R7	2.0	Unicycler (bold)	8	45	31	23	23	22	19	4609478	4606019	4592056	4592056	4578955	4466399	33	792468	4607160	4641652	50.76	50.79	267239	267239	190845	190845	6	6	12	12	2	2	839005	5	0 + 0 part	0	99.126	1.001	0	1.85	0.07	359431	4606296	218808	218808	188532	188532	9	9	14
Nanopore_R7	2.0	Unicycler (bold)	9	56	33	26	26	24	20	4603806	4598867	4584155	4584155	4553099	4416720	35	690387	4600769	4641652	50.77	50.79	270007	265116	148205	148205	6	7	12	12	0	0	0	4	0 + 0 part	0	99.059	1.001	0	1.7	0.28	487875	4600271	221779	210573	140091	140091	7	8	14
Nanopore_R7	2.0	Unicycler (bold)	10	54	34	24	22	21	17	4604670	4600229	4580827	4564902	4540822	4394937	36	870379	4601739	4641652	50.76	50.79	270153	270153	173926	173926	5	5	10	10	2	1	870379	6	0 + 0 part	0	99.05	1.001	0	1.5	0.07	572405	4599540	236363	236363	157655	157655	7	7	13
Nanopore_R7	2.0	Unicycler (bold)	11	44	32	23	23	21	17	4609198	4607030	4589834	4589834	4555056	4420138	32	661610	4607030	4641652	50.77	50.79	252649	252649	210571	210571	6	6	11	11	3	2	881118	3	0 + 0 part	0	99.144	1.001	0	2.72	1.41	661610	4606962	238081	238081	178989	178989	7	7	13
Nanopore_R7	2.0	Unicycler (bold)	12	53	35	29	27	27	20	4606300	4601492	4592816	4576889	4576889	4313946	38	665631	4603726	4641652	50.77	50.79	284832	284832	180967	180967	6	6	11	11	1	1	40584	5	0 + 0 part	0	99.102	1.001	0	2.28	0.98	665631	4603034	210573	210573	133027	133027	7	7	13
Nanopore_R7	2.0	Unicycler (bold)	13	31	19	15	15	15	13	4619877	4616545	4610165	4610165	4610165	4547319	20	956370	4617303	4641652	50.78	50.79	358688	358688	270254	270254	4	4	8	8	1	1	358688	4	0 + 0 part	0	99.253	1.002	0	1.67	0.65	956370	4616610	283443	283443	228781	228781	6	6	10
Nanopore_R7	2.0	Unicycler (bold)	14	35	20	15	15	15	15	4618482	4614439	4606194	4606194	4606194	4606194	21	707219	4615436	4641652	50.77	50.79	357535	357535	270260	270260	5	5	8	8	2	1	669906	6	0 + 0 part	0	99.194	1.002	0	1.43	0.26	661171	4611455	234632	234632	193208	193208	7	7	12
Nanopore_R7	2.0	Unicycler (bold)	15	35	22	19	19	19	15	4623123	4619401	4610839	4610839	4610839	4479171	24	741087	4621300	4641652	50.78	50.79	443665	443665	224060	224060	4	4	8	8	4	2	1071496	6	0 + 0 part	0	99.333	1.002	0	1.89	0.22	741087	4615716	221429	221429	154838	154838	6	6	12
Nanopore_R7	2.0	Unicycler (bold)	16	53	34	26	25	23	18	4603092	4598676	4584834	4578151	4547095	4373105	35	432058	4599672	4641652	50.77	50.79	300528	292449	184312	184312	6	7	11	11	2	1	432058	5	0 + 0 part	0	98.902	1.002	0	1.42	0.37	405323	4596614	210573	209720	155064	155064	8	9	15
Nanopore_R7	2.0	Unicycler (bold)	17	60	32	24	22	21	18	4602496	4597596	4584700	4569948	4556851	4458962	34	694542	4599235	4641652	50.77	50.79	407603	407603	184316	184316	4	4	9	9	2	1	407603	4	0 + 0 part	0	99.011	1.001	0	3.05	0.24	694542	4598051	234243	234243	167338	167338	6	6	12
Nanopore_R7	2.0	Unicycler (bold)	18	34	27	20	20	20	17	4620571	4618317	4607696	4607696	4607696	4503914	29	485021	4619592	4641652	50.77	50.79	367990	367990	203942	203942	6	6	10	10	3	2	724701	4	0 + 0 part	0	99.224	1.003	0	2.41	0.52	485021	4614112	209720	209720	198729	198729	7	7	12
Nanopore_R7	2.0	Unicycler (bold)	19	34	24	20	20	20	18	4618756	4616331	4609255	4609255	4609255	4540740	25	1034428	4617329	4641652	50.78	50.79	403927	403927	173934	173934	4	4	9	9	0	0	0	3	0 + 0 part	0	99.288	1.002	0	2.1	0.26	904011	4614831	265115	265115	133024	133024	5	5	11
Nanopore_R7	2.0	Unicycler (bold)	20	44	31	22	21	20	17	4616141	4613039	4596617	4588544	4577717	4479007	34	665631	4614709	4641652	50.77	50.79	344385	344385	210570	210570	6	6	10	10	2	1	344385	2	0 + 0 part	0	99.33	1.001	0	1.76	0.09	665631	4614709	238081	238081	201506	176280	7	7	12
Nanopore_R7	4.0	Unicycler (bold)	1	27	13	9	9	9	9	4623763	4620332	4613685	4613685	4613685	4613685	14	1312745	4620909	4641652	50.78	50.79	1154938	1154938	489497	489497	2	2	4	4	2	1	1154938	4	0 + 0 part	0	99.381	1.002	0	2.12	0.09	803124	4616612	431809	431809	301300	301300	4	4	7
Nanopore_R7	4.0	Unicycler (bold)	2	12	7	5	5	5	5	4637324	4636517	4634184	4634184	4634184	4634184	7	1528028	4636517	4641652	50.78	50.79	1356307	1356307	899614	899614	2	2	3	3	3	2	2128208	9	0 + 0 part	0	99.718	1.002	0	4.23	0.56	1122125	4630532	541004	541004	258874	258874	3	3	6
Nanopore_R7	4.0	Unicycler (bold)	3	16	14	10	10	10	9	4632806	4632382	4627814	4627814	4627814	4598314	14	1595410	4632382	4641652	50.78	50.79	747179	747179	558074	558074	2	2	4	4	2	1	1595410	3	0 + 0 part	0	99.752	1	0	2.31	0.35	775642	4631998	521409	521409	297207	297207	4	4	7
Nanopore_R7	4.0	Unicycler (bold)	4	35	20	15	15	15	13	4614388	4611757	4604281	4604281	4604281	4534590	20	773835	4611757	4641652	50.77	50.79	663210	663210	250109	250109	4	4	7	7	2	1	773835	6	0 + 0 part	0	99.24	1.001	0	1.69	0.28	695961	4609421	475860	475860	194012	194012	4	4	9
Nanopore_R7	4.0	Unicycler (bold)	5	23	18	14	14	14	13	4625997	4623752	4615762	4615762	4615762	4584902	21	1304954	4625875	4641652	50.78	50.79	522971	522971	265602	265602	3	3	7	7	0	0	0	4	0 + 0 part	0	99.584	1.001	0	1.95	0.13	984255	4625748	338019	338019	228781	228781	5	5	9
Nanopore_R7	4.0	Unicycler (bold)	6	26	13	10	10	10	9	4627442	4624268	4619080	4619080	4619080	4583877	15	1411546	4625654	4641652	50.78	50.79	652242	652242	446958	446958	3	3	5	5	2	1	1411546	5	0 + 0 part	0	99.588	1.001	0	3.92	0.58	775596	4624504	529194	529194	274045	274045	4	4	7
Nanopore_R7	4.0	Unicycler (bold)	7	24	18	12	11	11	10	4630173	4628339	4619691	4611618	4611618	4579274	19	1044433	4628864	4641652	50.78	50.79	707686	707686	367987	367987	3	3	5	5	3	2	1217048	3	0 + 0 part	0	99.472	1.003	0	2.77	0.22	786816	4624324	431809	431809	265114	265114	4	4	7
Nanopore_R7	4.0	Unicycler (bold)	8	14	11	8	8	8	7	4632601	4631848	4627155	4627155	4627155	4597565	12	1885504	4632456	4641652	50.78	50.79	1148124	1148124	569223	569223	2	2	3	3	3	2	3033628	5	0 + 0 part	0	99.681	1.001	0	2.12	0.52	881544	4627619	431981	431981	347337	347337	4	4	7
Nanopore_R7	4.0	Unicycler (bold)	9	19	13	9	9	9	8	4625440	4624526	4617588	4617588	4617588	4581427	13	1602896	4624526	4641652	50.78	50.79	920790	920790	435873	435873	2	2	4	4	2	1	1602896	4	0 + 0 part	0	99.487	1.001	0	1.84	0.28	1305068	4623878	660998	660998	357877	357877	3	3	5
Nanopore_R7	4.0	Unicycler (bold)	10	29	21	14	14	14	11	4625718	4623138	4607603	4607603	4607603	4502213	23	922402	4624798	4641652	50.78	50.79	543219	543219	435849	435849	4	4	6	6	2	1	569560	6	0 + 0 part	0	99.465	1.002	0	1.6	0.19	636479	4623331	331098	331098	237461	237461	5	5	9
Nanopore_R7	4.0	Unicycler (bold)	11	8	8	6	6	6	6	4637185	4637185	4633301	4633301	4633301	4633301	8	1610178	4637185	4641652	50.78	50.79	925990	925990	621708	621708	2	2	4	4	3	2	742301	3	0 + 0 part	0	99.809	1.001	0	2.03	0.15	1610178	4635580	621708	621708	403862	403862	3	3	5
Nanopore_R7	4.0	Unicycler (bold)	12	15	12	10	10	10	10	4630291	4629659	4627379	4627379	4627379	4627379	12	1239143	4629659	4641652	50.78	50.79	655691	655691	475989	475989	3	3	5	5	1	1	1239143	5	0 + 0 part	0	99.628	1.001	0	2.23	0.28	586012	4626684	361288	361288	270182	270182	6	6	9
Nanopore_R7	4.0	Unicycler (bold)	13	12	10	7	7	7	6	4630650	4630483	4624401	4624401	4624401	4579086	10	1961213	4630483	4641652	50.78	50.79	801564	801564	723839	723839	2	2	3	3	3	2	2762777	7	0 + 0 part	0	99.639	1.001	0	2.85	0.86	1309311	4626293	569234	569234	228782	228782	3	3	7
Nanopore_R7	4.0	Unicycler (bold)	14	19	17	12	12	11	11	4627008	4626475	4617467	4617467	4604367	4604367	17	1002862	4626475	4641652	50.78	50.79	848343	848343	301096	301096	3	3	5	5	3	3	2050146	4	0 + 0 part	0	99.502	1.002	0	2.3	0.65	639480	4626090	361157	361157	261227	261227	5	5	9
Nanopore_R7	4.0	Unicycler (bold)	15	27	13	10	10	9	9	4621838	4619223	4614093	4614093	4603266	4603266	14	2150627	4619867	4641652	50.78	50.79	654213	654213	398898	398898	2	2	4	4	3	2	2804840	6	0 + 0 part	0	99.428	1.001	0	1.89	0.24	723962	4618168	398898	398898	283310	283310	5	5	8
Nanopore_R7	4.0	Unicycler (bold)	16	12	9	7	7	7	7	4632304	4630741	4625566	4625566	4625566	4625566	10	1775832	4631738	4641652	50.78	50.79	1076468	1076468	658571	658571	2	2	3	3	2	1	1775832	5	0 + 0 part	0	99.722	1.001	0	2.05	0.24	1297398	4630527	452295	452295	357877	357877	3	3	6
Nanopore_R7	4.0	Unicycler (bold)	17	21	18	13	13	12	10	4633239	4631601	4623843	4623843	4610745	4549060	20	994822	4632768	4641652	50.78	50.79	623040	623040	368175	368175	3	3	6	6	2	1	498042	5	0 + 0 part	0	99.659	1.001	0	3.93	0.5	741199	4631114	357877	357877	201506	201506	5	5	9
Nanopore_R7	4.0	Unicycler (bold)	18	13	10	8	7	7	6	4632488	4631411	4628438	4623316	4623316	4586950	11	2096050	4632408	4641652	50.78	50.79	766203	766203	716985	716985	2	2	3	3	2	1	766203	7	0 + 0 part	0	99.718	1.001	0	2.27	0.45	1504177	4631526	357692	357692	251379	251379	4	4	7
Nanopore_R7	4.0	Unicycler (bold)	19	21	12	8	8	8	8	4626693	4624362	4617881	4617881	4617881	4617881	13	2132489	4624886	4641652	50.78	50.79	1210196	1210196	364653	364653	2	2	3	3	2	1	2132489	3	0 + 0 part	0	99.537	1.001	0	1.52	0.15	1210196	4623834	711895	711895	364653	364653	3	3	5
Nanopore_R7	4.0	Unicycler (bold)	20	9	7	6	6	6	6	4636936	4635729	4632715	4632715	4632715	4632715	8	1240461	4636486	4641652	50.78	50.79	1193606	1193606	694591	694591	2	2	4	4	2	1	1193606	10	0 + 0 part	0	99.694	1.002	0	2.61	0.91	694159	4631188	357877	357877	237320	237320	5	5	9
Nanopore_R7	8.0	Unicycler (bold)	1	3	3	2	2	2	2	4639181	4639181	4636282	4636282	4636282	4636282	3	4496190	4639181	4641652	50.78	50.79	4496190	4496190	4496190	4496190	1	1	1	1	2	1	4496190	5	0 + 0 part	0	99.902	1	0	2.52	0.22	1966617	4637857	1165715	1165715	531044	531044	2	2	3
Nanopore_R7	8.0	Unicycler (bold)	2	7	5	3	3	3	3	4639892	4639463	4637171	4637171	4637171	4637171	5	3161715	4639463	4641652	50.79	50.79	3161715	3161715	1304069	1304069	1	1	2	2	2	1	3161715	3	0 + 0 part	0	99.921	1	0	2.16	0.22	1614943	4638905	1304069	1304069	602849	602849	2	2	3
Nanopore_R7	8.0	Unicycler (bold)	3	6	4	2	2	2	2	4636717	4636190	4631380	4631380	4631380	4631380	4	3196472	4636190	4641652	50.79	50.79	3196472	3196472	1434908	1434908	1	1	2	2	2	1	3196472	8	0 + 0 part	0	99.76	1.001	0	3.71	2.51	800273	4634065	704953	704953	368185	368185	4	4	6
Nanopore_R7	8.0	Unicycler (bold)	4	6	5	3	3	3	2	4634391	4634230	4629232	4629232	4629232	4589743	5	3937661	4634230	4641652	50.79	50.79	3937661	3937661	3937661	3937661	1	1	1	1	3	1	3937661	5	0 + 0 part	0	99.764	1.001	0	1.97	0.63	1263860	4633121	1170904	1170904	382783	382783	2	2	5
Nanopore_R7	8.0	Unicycler (bold)	5	3	3	2	2	2	1	4636596	4636596	4631598	4631598	4631598	4595090	3	4595090	4636596	4641652	50.79	50.79	4595090	4595090	4595090	4595090	1	1	1	1	3	1	4595090	6	0 + 0 part	0	99.727	1.002	0	2.12	0.43	1440524	4635041	1074060	1074060	541004	541004	2	2	4
Nanopore_R7	8.0	Unicycler (bold)	6	11	7	5	5	5	4	4632259	4630562	4626471	4626471	4626471	4590104	9	1995011	4631650	4641652	50.79	50.79	1349290	1349290	740257	740257	2	2	3	3	3	2	3344301	4	0 + 0 part	0	99.622	1.002	0	2.16	0.61	1138543	4627186	697588	697588	503313	503313	3	3	5
Nanopore_R7	8.0	Unicycler (bold)	7	3	3	3	2	2	2	4636518	4636518	4636518	4631518	4631518	4631518	3	3155145	4636518	4641652	50.79	50.79	3155145	3155145	1476373	1476373	1	1	2	2	3	2	4631518	5	0 + 0 part	0	99.814	1.001	0	1.86	0.28	2188687	4635470	740724	740724	421175	421175	2	2	4
Nanopore_R7	8.0	Unicycler (bold)	8	6	5	3	3	3	3	4641172	4640917	4638271	4638271	4638271	4638271	5	2709375	4640917	4641652	50.79	50.79	2709375	2709375	1476822	1476822	1	1	2	2	2	1	2709375	5	0 + 0 part	0	99.915	1.001	0	2.09	0.99	1476822	4640090	989553	989553	431809	431809	2	2	4
Nanopore_R7	8.0	Unicycler (bold)	9	3	3	3	3	3	3	4636682	4636682	4636682	4636682	4636682	4636682	3	3154860	4636682	4641652	50.79	50.79	3154860	3154860	1309207	1309207	1	1	2	2	2	1	3154860	5	0 + 0 part	0	99.858	1	0	1.79	0.15	1856472	4635845	1309207	1309207	431809	431809	2	2	3
Nanopore_R7	8.0	Unicycler (bold)	10	6	5	4	4	4	4	4641117	4640621	4639404	4639404	4639404	4639404	5	1851578	4640621	4641652	50.79	50.79	1144469	1144469	860270	860270	2	2	3	3	4	4	4639404	6	0 + 0 part	0	99.822	1.002	0	2.83	1.47	738605	4638050	572484	572484	424565	424565	4	4	6
Nanopore_R7	8.0	Unicycler (bold)	11	2	1	1	1	1	1	4641888	4641628	4641628	4641628	4641628	4641628	1	4641628	4641628	4641652	50.79	50.79	4641628	4641628	4641628	4641628	1	1	1	1	3	1	4641628	5	0 + 0 part	0	99.902	1.001	0	1.25	0.22	1615346	4640990	1442641	1442641	572522	572522	2	2	3
Nanopore_R7	8.0	Unicycler (bold)	12	1	1	1	1	1	1	4641800	4641800	4641800	4641800	4641800	4641800	1	4641800	4641800	4641652	50.79	50.79	4641800	4641800	4641800	4641800	1	1	1	1	2	1	4641800	4	0 + 0 part	0	99.986	1	0	2.2	0.15	1633872	4641800	1365539	1365539	823148	823148	2	2	3
Nanopore_R7	8.0	Unicycler (bold)	13	3	3	3	3	3	3	4636724	4636724	4636724	4636724	4636724	4636724	3	3155072	4636724	4641652	50.79	50.79	3155072	3155072	1309037	1309037	1	1	2	2	2	1	3155072	7	0 + 0 part	0	99.829	1.001	0	2.72	0.84	744070	4634461	564385	564385	421176	421176	4	4	7
Nanopore_R7	8.0	Unicycler (bold)	14	1	1	1	1	1	1	4641637	4641637	4641637	4641637	4641637	4641637	1	4641637	4641637	4641652	50.79	50.79	4641637	4641637	4641637	4641637	1	1	1	1	4	1	4641637	4	0 + 0 part	0	99.957	1	0	3	0.43	1445721	4640436	657124	657124	431809	431809	3	3	5
Nanopore_R7	8.0	Unicycler (bold)	15	12	6	4	4	4	4	4628980	4627556	4623082	4623082	4623082	4623082	7	3154977	4628080	4641652	50.78	50.79	3154977	3154977	1212155	1212155	1	1	2	2	3	2	4367132	4	0 + 0 part	0	99.601	1.001	0	2.38	1.08	1480439	4627191	636331	636331	431809	431809	3	3	5
Nanopore_R7	8.0	Unicycler (bold)	16	6	4	3	3	3	3	4635567	4635045	4632145	4632145	4632145	4632145	4	2497856	4635045	4641652	50.79	50.79	2497856	2497856	1308015	1308015	1	1	2	2	2	1	2497856	3	0 + 0 part	0	99.841	1	0	1.75	0.11	1644220	4635045	1308015	1308015	541044	541044	2	2	3
Nanopore_R7	8.0	Unicycler (bold)	17	4	3	2	2	2	2	4637971	4637463	4634562	4634562	4634562	4634562	4	3327445	4637971	4641652	50.78	50.79	3327445	3327445	1307117	1307117	1	1	2	2	3	2	4634562	5	0 + 0 part	0	99.72	1.002	0	2.16	0.11	1212444	4632841	1138094	1138094	357877	357877	2	2	4
Nanopore_R7	8.0	Unicycler (bold)	18	3	3	3	2	2	2	4636551	4636551	4636551	4631435	4631435	4631435	3	2497614	4636551	4641652	50.79	50.79	2497614	2497614	2133821	2133821	1	1	2	2	3	2	4631435	6	0 + 0 part	0	99.8	1.001	0	2.07	0.22	1305881	4634809	572500	572500	421509	421509	3	3	5
Nanopore_R7	8.0	Unicycler (bold)	19	6	4	3	3	3	3	4635782	4635563	4632663	4632663	4632663	4632663	4	3154849	4635563	4641652	50.79	50.79	3154849	3154849	1214595	1214595	1	1	2	2	2	1	3154849	4	0 + 0 part	0	99.768	1.001	0	2.03	0.35	1480239	4634539	1214252	1214252	431809	431809	2	2	4
Nanopore_R7	8.0	Unicycler (bold)	20	3	3	2	2	2	2	4638811	4638811	4635910	4635910	4635910	4635910	3	3155113	4638811	4641652	50.79	50.79	3155113	3155113	1480797	1480797	1	1	2	2	2	1	3155113	6	0 + 0 part	0	99.8	1.001	0	2.61	0.86	1039894	4635532	737649	737649	438823	438823	3	3	5
Nanopore_R7	16.0	Unicycler (bold)	1	9	5	3	3	3	3	4631449	4630012	4625848	4625848	4625848	4625848	5	3155081	4630012	4641652	50.78	50.79	3155081	3155081	778399	778399	1	1	2	2	3	2	3933480	3	0 + 0 part	0	99.578	1.002	0	2.53	2.73	1184558	4625615	692368	692368	606829	606829	3	3	4
Nanopore_R7	16.0	Unicycler (bold)	2	1	1	1	1	1	1	4637777	4637777	4637777	4637777	4637777	4637777	1	4637777	4637777	4641652	50.78	50.79	4637777	4637777	4637777	4637777	1	1	1	1	2	1	4637777	6	0 + 0 part	0	99.843	1.001	0	6.39	8.54	1480332	4634598	1314608	1314608	431359	431359	2	2	4
Nanopore_R7	16.0	Unicycler (bold)	3	7	5	3	3	3	3	4636074	4635545	4630738	4630738	4630738	4630738	5	3195659	4635545	4641652	50.78	50.79	3195659	3195659	1303953	1303953	1	1	2	2	2	1	3195659	7	0 + 0 part	0	99.709	1.002	0	6.35	5.32	871727	4631656	451390	451390	421626	421626	4	4	6
Nanopore_R7	16.0	Unicycler (bold)	4	3	3	2	2	2	1	4639719	4639719	4637880	4637880	4637880	4598231	3	4598231	4639719	4641652	50.79	50.79	4598231	4598231	4598231	4598231	1	1	1	1	3	1	4598231	5	0 + 0 part	0	99.809	1.001	0	4.25	4.12	1297409	4638435	920532	920532	518834	518834	3	3	4
Nanopore_R7	16.0	Unicycler (bold)	5	1	1	1	1	1	1	4641321	4641321	4641321	4641321	4641321	4641321	1	4641321	4641321	4641652	50.78	50.79	4641321	4641321	4641321	4641321	1	1	1	1	2	1	4641321	5	0 + 0 part	0	99.895	1.001	0	2.78	1.23	1395161	4637494	692021	692021	530618	530618	3	3	5
Nanopore_R7	16.0	Unicycler (bold)	6	3	2	2	2	2	2	4641825	4641567	4641567	4641567	4641567	4641567	2	3202278	4641567	4641652	50.79	50.79	3202278	3202278	1439289	1439289	1	1	2	2	2	1	3202278	4	0 + 0 part	0	99.941	1.001	0	2.44	1.16	1783757	4639614	1438852	1438852	431809	431809	2	2	3
Nanopore_R7	16.0	Unicycler (bold)	7	1	1	1	1	1	1	4641724	4641724	4641724	4641724	4641724	4641724	1	4641724	4641724	4641652	50.79	50.79	4641724	4641724	4641724	4641724	1	1	1	1	2	1	4641724	6	0 + 0 part	0	99.968	1	0	3.58	1.98	1395598	4640825	1212432	1212432	502334	502334	2	2	4
Nanopore_R7	16.0	Unicycler (bold)	8	1	1	1	1	1	1	4640611	4640611	4640611	4640611	4640611	4640611	1	4640611	4640611	4641652	50.78	50.79	4640611	4640611	4640611	4640611	1	1	1	1	2	1	4640611	8	0 + 0 part	0	99.841	1.001	0	5.48	2.37	1165724	4634947	606279	606279	361042	361042	3	3	6
Nanopore_R7	16.0	Unicycler (bold)	9	3	3	2	2	2	2	4638811	4638811	4635910	4635910	4635910	4635910	3	3154875	4638811	4641652	50.79	50.79	3154875	3154875	1481035	1481035	1	1	2	2	2	1	3154875	4	0 + 0 part	0	99.841	1.001	0	2.91	3.54	1645133	4637716	1480598	1480598	572576	572576	2	2	3
Nanopore_R7	16.0	Unicycler (bold)	10	4	4	3	3	3	3	4635119	4635119	4632220	4632220	4632220	4632220	4	3154675	4635119	4641652	50.78	50.79	3154675	3154675	890054	890054	1	1	2	2	3	2	3742166	8	0 + 0 part	0	99.763	1.001	0	4.17	4.38	1615483	4634207	572530	572530	414522	414522	3	3	5
Nanopore_R7	16.0	Unicycler (bold)	11	2	2	1	1	1	1	4642493	4642493	4641423	4641423	4641423	4641423	2	4641423	4642493	4641652	50.79	50.79	4641423	4641423	4641423	4641423	1	1	1	1	2	1	4641423	5	0 + 0 part	0	99.954	1.001	0	3.02	1.81	1991655	4640741	1365539	1365539	431359	431359	2	2	3
Nanopore_R7	16.0	Unicycler (bold)	12	3	3	2	2	2	2	4639748	4639748	4637874	4637874	4637874	4637874	3	3747663	4639748	4641652	50.78	50.79	3747663	3747663	3747663	3747663	1	1	1	1	2	1	3747663	5	0 + 0 part	0	99.82	1.001	0	2.96	3.04	1867744	4635331	889770	889770	424075	424075	2	2	4
Nanopore_R7	16.0	Unicycler (bold)	13	1	1	1	1	1	1	4641097	4641097	4641097	4641097	4641097	4641097	1	4641097	4641097	4641652	50.78	50.79	4641097	4641097	4641097	4641097	1	1	1	1	2	1	4641097	10	0 + 0 part	0	99.868	1.001	0	3.47	2.09	824255	4636306	571072	571072	402551	402551	4	4	6
Nanopore_R7	16.0	Unicycler (bold)	14	1	1	1	1	1	1	4639637	4639637	4639637	4639637	4639637	4639637	1	4639637	4639637	4641652	50.79	50.79	4639637	4639637	4639637	4639637	1	1	1	1	2	1	4639637	10	0 + 0 part	0	99.744	1.002	0	2.27	1.27	1298731	4630493	539592	539592	338060	338060	3	3	6
Nanopore_R7	16.0	Unicycler (bold)	15	1	1	1	1	1	1	4640958	4640958	4640958	4640958	4640958	4640958	1	4640958	4640958	4641652	50.79	50.79	4640958	4640958	4640958	4640958	1	1	1	1	2	1	4640958	5	0 + 0 part	0	99.85	1.001	0	2.48	0.76	1636998	4635443	1395161	1395161	349469	349469	2	2	4
Nanopore_R7	16.0	Unicycler (bold)	16	1	1	1	1	1	1	4641929	4641929	4641929	4641929	4641929	4641929	1	4641929	4641929	4641652	50.79	50.79	4641929	4641929	4641929	4641929	1	1	1	1	2	1	4641929	3	0 + 0 part	0	99.978	1	0	2.2	0.41	1991655	4641371	1395161	1395161	572623	572623	2	2	3
Nanopore_R7	16.0	Unicycler (bold)	17	1	1	1	1	1	1	4641154	4641154	4641154	4641154	4641154	4641154	1	4641154	4641154	4641652	50.79	50.79	4641154	4641154	4641154	4641154	1	1	1	1	2	1	4641154	6	0 + 0 part	0	99.958	1	0	4.59	5.67	1732501	4640103	822926	822926	657316	657316	2	2	4
Nanopore_R7	16.0	Unicycler (bold)	18	3	3	2	2	2	2	4638698	4638698	4635797	4635797	4635797	4635797	3	3154897	4638698	4641652	50.79	50.79	3154897	3154897	1480900	1480900	1	1	2	2	3	2	4635797	5	0 + 0 part	0	99.827	1.001	0	4.12	4.62	1074079	4637432	572712	572712	457177	457177	3	3	5
Nanopore_R7	16.0	Unicycler (bold)	19	2	1	1	1	1	1	4641419	4641159	4641159	4641159	4641159	4641159	1	4641159	4641159	4641652	50.79	50.79	4641159	4641159	4641159	4641159	1	1	1	1	3	1	4641159	7	0 + 0 part	0	99.944	1	0	4.81	5.02	1856366	4639889	936718	936718	416336	416336	2	2	4
Nanopore_R7	16.0	Unicycler (bold)	20	1	1	1	1	1	1	4640756	4640756	4640756	4640756	4640756	4640756	1	4640756	4640756	4641652	50.79	50.79	4640756	4640756	4640756	4640756	1	1	1	1	2	1	4640756	6	0 + 0 part	0	99.861	1.001	0	2.2	1.19	1637368	4635905	823148	823148	431359	431359	2	2	5
Nanopore_R9_fail	0.25	Unicycler (bold)	1	93	54	40	38	35	28	4581934	4574243	4545558	4528240	4492318	4255031	58	363837	4577324	4641652	50.75	50.79	176285	176285	105599	105599	10	10	18	18	0	0	0	2	0 + 0 part	0	98.553	1.001	0	1.05	0.04	363837	4575629	176285	161256	95470	95470	10	11	19
Nanopore_R9_fail	0.25	Unicycler (bold)	2	98	63	47	43	39	28	4577822	4569517	4534646	4504121	4444247	4057835	68	363837	4573504	4641652	50.75	50.79	176279	176279	95052	88465	10	10	19	20	2	2	270494	3	0 + 0 part	0	98.433	1.001	0	2.63	0.04	363837	4571849	148486	148486	87032	87032	11	11	21
Nanopore_R9_fail	0.25	Unicycler (bold)	3	93	54	41	37	34	28	4581870	4574356	4547919	4517398	4470628	4262692	58	363837	4577437	4641652	50.75	50.79	178255	178255	105599	100160	10	10	18	19	2	2	270491	2	0 + 0 part	0	98.53	1.001	0	1.81	0.04	363837	4575732	176278	176278	100029	100029	11	11	20
Nanopore_R9_fail	0.25	Unicycler (bold)	4	87	51	40	38	36	25	4584686	4578061	4557211	4541283	4504100	4128768	54	363836	4580570	4641652	50.76	50.79	203940	203940	100142	100142	9	9	17	17	2	1	344383	3	0 + 0 part	0	98.621	1.001	0	2.12	0.24	363836	4578761	202415	202415	88348	88348	10	10	19
Nanopore_R9_fail	0.25	Unicycler (bold)	5	81	54	39	37	36	27	4587997	4580969	4547031	4531105	4519115	4196141	58	405325	4584346	4641652	50.75	50.79	186138	186138	105598	95476	9	9	17	18	2	2	413555	3	0 + 0 part	0	98.672	1.001	0	2.05	0.13	405325	4582200	178255	176499	95476	95053	10	11	19
Nanopore_R9_fail	0.25	Unicycler (bold)	6	97	56	42	40	36	26	4580559	4572852	4545412	4529489	4469617	4126165	60	568909	4575933	4641652	50.75	50.79	188532	188532	95471	95054	9	9	17	18	0	0	0	3	0 + 0 part	0	98.555	1	0	0.85	0.04	366931	4575799	178256	178256	95054	88342	11	11	19
Nanopore_R9_fail	0.25	Unicycler (bold)	7	96	55	43	40	37	27	4582331	4574810	4548223	4525779	4477911	4138863	59	363836	4577891	4641652	50.75	50.79	176285	176285	105599	105599	10	10	18	18	2	2	44050	2	0 + 0 part	0	98.551	1.001	0	3.28	1.16	363836	4575378	176285	176285	95466	95466	10	10	19
Nanopore_R9_fail	0.25	Unicycler (bold)	8	92	53	40	39	37	27	4583479	4575332	4545466	4538783	4510276	4162718	57	443890	4578599	4641652	50.75	50.79	178256	178256	97837	95470	9	9	18	19	0	0	0	2	0 + 0 part	0	98.58	1.001	0	1.51	0.04	361157	4576936	176280	176280	95470	95053	10	10	19
Nanopore_R9_fail	0.25	Unicycler (bold)	9	68	53	38	37	33	23	4603933	4597989	4566151	4558078	4493231	4131156	58	839765	4601975	4641652	50.76	50.79	237471	237471	95476	95053	6	6	14	15	1	1	40462	3	0 + 0 part	0	98.961	1.002	0	4.35	2.42	691986	4599760	202298	202298	95053	94107	7	7	16
Nanopore_R9_fail	0.25	Unicycler (bold)	10	93	55	42	38	34	25	4581137	4573302	4546089	4514556	4454683	4149159	59	610579	4576679	4641652	50.75	50.79	203028	203028	112361	95476	8	8	16	17	0	0	0	2	0 + 0 part	0	98.576	1	0	0.96	0.04	610579	4576549	193208	193208	95476	95052	9	9	17
Nanopore_R9_fail	0.25	Unicycler (bold)	11	83	53	38	38	34	25	4589697	4583096	4552467	4552467	4492597	4165290	57	443890	4586180	4641652	50.76	50.79	209516	209516	112187	105599	9	9	16	17	2	2	218528	2	0 + 0 part	0	98.673	1.001	0	1.75	0.11	361157	4584526	209516	209516	105535	95466	9	9	17
Nanopore_R9_fail	0.25	Unicycler (bold)	12	94	52	40	37	33	25	4581421	4573542	4548011	4524010	4464143	4190274	56	554536	4576810	4641652	50.75	50.79	193272	193272	112186	112186	8	8	16	16	0	0	0	2	0 + 0 part	0	98.567	1	0	1.03	0.04	421511	4575153	178255	178255	112186	95471	9	9	17
Nanopore_R9_fail	0.25	Unicycler (bold)	13	89	49	35	33	30	23	4586047	4578195	4545531	4530774	4484003	4248711	53	610575	4581576	4641652	50.76	50.79	210480	210480	117646	112361	7	7	14	15	2	2	452443	3	0 + 0 part	0	98.652	1.001	0	1.22	0.04	610575	4581395	193208	193208	106552	106552	8	8	17
Nanopore_R9_fail	0.25	Unicycler (bold)	14	99	61	45	43	39	27	4577699	4570174	4536004	4520081	4460208	4044942	65	363837	4573162	4641652	50.75	50.79	178256	178256	95053	95053	10	10	19	19	0	0	0	2	0 + 0 part	0	98.489	1	0	1.05	0.04	363837	4571507	176279	176279	89796	89796	11	11	20
Nanopore_R9_fail	0.25	Unicycler (bold)	15	89	51	39	38	35	26	4585501	4578147	4551801	4545123	4497244	4163585	55	435850	4581136	4641652	50.75	50.79	178256	178256	112187	105598	9	9	17	18	0	0	0	2	0 + 0 part	0	98.634	1.001	0	0.92	0.04	421510	4579478	176278	176278	105535	95472	10	10	18
Nanopore_R9_fail	0.25	Unicycler (bold)	16	91	55	42	40	37	28	4583377	4576863	4551637	4536880	4490105	4153669	58	359811	4579187	4641652	50.75	50.79	180879	180879	95472	95472	10	10	19	19	1	1	180879	3	0 + 0 part	0	98.579	1.001	0	1.68	0.07	359811	4577234	155090	155090	95052	88348	11	11	20
Nanopore_R9_fail	0.25	Unicycler (bold)	17	91	59	43	41	38	27	4586769	4578787	4542319	4526393	4479620	4099248	64	363835	4582775	4641652	50.75	50.79	178255	178255	100162	100162	10	10	19	19	1	1	47829	3	0 + 0 part	0	98.576	1.002	0	1.6	0.02	363835	4575800	172239	157654	95476	95476	10	11	20
Nanopore_R9_fail	0.25	Unicycler (bold)	18	87	55	43	41	38	28	4587206	4579427	4555397	4539470	4489246	4128606	60	363836	4583414	4641652	50.75	50.79	176279	176279	95052	94107	10	10	19	20	0	0	0	3	0 + 0 part	0	98.674	1.001	0	1.72	0.26	363836	4581271	157654	157654	88343	88343	11	11	21
Nanopore_R9_fail	0.25	Unicycler (bold)	19	93	56	41	39	36	26	4588732	4580532	4549510	4533586	4489430	4146638	61	443889	4584517	4641652	50.75	50.79	203986	203028	95054	95054	8	9	17	17	1	1	75354	2	0 + 0 part	0	98.571	1.002	0	1.18	0.04	398900	4577671	202421	202421	90272	90113	9	9	18
Nanopore_R9_fail	0.25	Unicycler (bold)	20	78	49	39	37	34	27	4588935	4583630	4564923	4550165	4499979	4267368	51	363837	4585235	4641652	50.76	50.79	178257	178257	117646	117646	10	10	18	18	0	0	0	2	0 + 0 part	0	98.721	1.001	0	1.75	0.09	363837	4583580	176280	176280	117643	109153	11	11	18
Nanopore_R9_fail	0.5	Unicycler (bold)	1	87	51	38	36	32	26	4590846	4584402	4560273	4545514	4477282	4271606	54	407605	4586487	4641652	50.75	50.79	203028	178257	122606	122606	8	9	16	16	3	2	483146	3	0 + 0 part	0	98.618	1.002	0	2.1	0.24	363836	4578883	176279	167338	105536	105536	10	11	19
Nanopore_R9_fail	0.5	Unicycler (bold)	2	96	56	42	38	35	27	4580235	4572547	4545106	4514584	4466702	4174515	60	363837	4575628	4641652	50.76	50.79	176279	176279	105598	105598	10	10	18	18	2	2	270491	3	0 + 0 part	0	98.521	1.001	0	1.88	0.2	363837	4573038	176279	155000	95054	88341	10	11	19
Nanopore_R9_fail	0.5	Unicycler (bold)	3	76	52	40	38	35	27	4588390	4581483	4558311	4542387	4505754	4204810	57	443890	4585354	4641652	50.76	50.79	180962	180962	105599	105599	9	9	17	17	4	3	402191	3	0 + 0 part	0	98.668	1.001	0	2.16	0.09	363836	4583700	178257	178257	88466	88466	10	10	19
Nanopore_R9_fail	0.5	Unicycler (bold)	4	82	51	37	35	32	24	4587946	4580680	4550531	4533210	4497288	4223968	55	407605	4583944	4641652	50.76	50.79	210571	210571	117654	112361	8	8	15	16	3	2	741706	3	0 + 0 part	0	98.634	1.001	0	1.35	0.07	363837	4582417	176280	176280	105536	95476	10	10	18
Nanopore_R9_fail	0.5	Unicycler (bold)	5	72	45	34	34	31	25	4596469	4591227	4569418	4569418	4522644	4298559	47	407603	4592592	4641652	50.77	50.79	210571	210571	122605	122605	8	8	15	15	3	2	520433	1	0 + 0 part	0	98.881	1.001	0	1.31	0.04	365731	4591057	184316	184316	117651	117651	9	9	16
Nanopore_R9_fail	0.5	Unicycler (bold)	6	83	50	37	36	33	24	4591376	4583729	4559532	4551458	4513260	4188989	54	398900	4586995	4641652	50.76	50.79	210571	210571	112361	105599	9	9	15	16	2	2	278241	2	0 + 0 part	0	98.736	1.001	0	2.4	0.04	398900	4585341	203188	203188	105535	95052	9	9	16
Nanopore_R9_fail	0.5	Unicycler (bold)	7	58	42	31	31	31	24	4605532	4601036	4582292	4582292	4582292	4326405	44	485020	4602789	4641652	50.77	50.79	214075	214075	152895	152895	8	8	14	14	1	1	263971	2	0 + 0 part	0	99.033	1.001	0	2.85	0.11	485020	4600115	203187	203187	117643	105535	9	9	15
Nanopore_R9_fail	0.5	Unicycler (bold)	8	72	48	36	34	31	26	4592694	4588217	4565145	4549221	4501340	4325396	49	443890	4589215	4641652	50.77	50.79	203944	203944	125580	117646	8	8	15	16	0	0	0	2	0 + 0 part	0	98.834	1	0	1.11	0.09	405326	4587558	202420	202420	117643	105535	9	9	16
Nanopore_R9_fail	0.5	Unicycler (bold)	9	85	50	39	36	32	24	4590883	4585167	4565776	4543333	4482023	4198413	52	398901	4586529	4641652	50.76	50.79	210571	210571	117645	117645	8	8	15	15	4	2	376732	2	0 + 1 part	2438	98.65	1.001	0	3.04	1.07	398901	4582559	202298	202298	95052	95052	9	9	17
Nanopore_R9_fail	0.5	Unicycler (bold)	10	63	44	32	31	30	23	4602700	4596835	4573187	4565113	4552012	4284192	49	554535	4600327	4641652	50.76	50.79	265538	265538	132581	132581	7	7	13	13	2	2	413556	2	0 + 0 part	0	99	1.001	0	2.28	0.09	421510	4598678	202415	202415	105536	105536	8	8	16
Nanopore_R9_fail	0.5	Unicycler (bold)	11	92	53	40	37	33	24	4585718	4577599	4547865	4523860	4463987	4158104	58	407605	4581584	4641652	50.76	50.79	224060	224060	120577	117646	8	8	15	16	2	1	407605	2	0 + 0 part	0	98.644	1.001	0	1.16	0.09	363837	4580056	204896	204896	112359	105536	9	9	17
Nanopore_R9_fail	0.5	Unicycler (bold)	12	67	42	33	31	27	24	4592638	4587970	4573302	4555985	4487748	4390004	43	405325	4588967	4641652	50.76	50.79	223672	218811	178255	178255	8	9	14	14	1	1	334099	3	0 + 0 part	0	98.695	1.002	0	1.44	0.2	405325	4584973	202299	202299	132581	125720	10	10	16
Nanopore_R9_fail	0.5	Unicycler (bold)	13	67	46	36	35	31	26	4592875	4588864	4569951	4561877	4502009	4311171	47	435850	4589586	4641652	50.76	50.79	188530	188530	112192	112192	8	8	16	16	0	0	0	2	0 + 0 part	0	98.747	1.001	0	1.42	0.09	421511	4587543	178257	178257	105535	105535	9	9	17
Nanopore_R9_fail	0.5	Unicycler (bold)	14	70	44	33	31	29	24	4593244	4589502	4569505	4552186	4517405	4323221	44	480875	4589502	4641652	50.76	50.79	206861	206861	132581	132581	8	8	15	15	2	1	276102	2	0 + 0 part	0	98.766	1.001	0	1.68	0.07	480875	4587656	195973	195973	125579	125579	9	9	16
Nanopore_R9_fail	0.5	Unicycler (bold)	15	61	38	30	29	27	22	4600701	4596939	4583091	4573847	4535494	4363560	39	363836	4597546	4641652	50.77	50.79	223673	223673	163836	163836	9	9	15	15	2	2	278243	4	0 + 0 part	0	98.983	1.001	0	3.07	1.48	363836	4596016	202514	202514	157653	157653	10	10	16
Nanopore_R9_fail	0.5	Unicycler (bold)	16	87	54	40	38	36	27	4586500	4580256	4551841	4534523	4509432	4174247	57	398899	4582487	4641652	50.76	50.79	178440	178256	105599	95471	9	10	18	19	1	1	112988	3	0 + 0 part	0	98.651	1.001	0	1.18	0.02	398899	4580833	172240	172240	94107	94107	10	10	20
Nanopore_R9_fail	0.5	Unicycler (bold)	17	70	42	32	31	31	23	4600126	4593046	4575388	4568706	4568706	4267487	46	610741	4596425	4641652	50.77	50.79	210570	203027	117653	117653	7	8	15	15	3	3	295975	3	0 + 0 part	0	98.946	1.001	0	3	0.52	408581	4596295	202160	202160	105536	105536	9	9	17
Nanopore_R9_fail	0.5	Unicycler (bold)	18	90	53	38	37	35	24	4585633	4578305	4547258	4538012	4512920	4121453	57	363836	4581294	4641652	50.76	50.79	203028	203028	112360	101583	9	9	16	17	2	1	344384	3	0 + 0 part	0	98.6	1.001	0	1.03	0.07	363836	4579151	176853	176853	95471	95471	11	11	20
Nanopore_R9_fail	0.5	Unicycler (bold)	19	94	53	39	38	35	25	4585833	4577426	4547068	4538993	4489954	4125525	58	399348	4581412	4641652	50.76	50.79	203028	203028	112186	100029	9	9	17	18	1	1	117068	2	0 + 0 part	0	98.653	1	0	0.85	0.04	399343	4579817	202073	202073	100029	95470	9	9	18
Nanopore_R9_fail	0.5	Unicycler (bold)	20	68	49	36	33	31	24	4600720	4595138	4568521	4544518	4521697	4264484	52	706149	4597368	4641652	50.77	50.79	234343	234343	117645	117645	7	7	15	15	1	1	182580	2	0 + 0 part	0	98.843	1.002	0	2.25	0.46	691809	4593839	202072	202072	112361	112361	8	8	16
Nanopore_R9_fail	1.0	Unicycler (bold)	1	78	44	34	32	32	26	4591483	4584930	4569350	4552030	4552030	4328488	48	363835	4587897	4641652	50.76	50.79	203982	203982	132578	131701	9	9	16	17	2	2	319558	2	0 + 0 part	0	98.746	1.001	0	1.99	0.04	363835	4586205	193208	193208	131701	131701	10	10	18
Nanopore_R9_fail	1.0	Unicycler (bold)	2	53	31	23	23	22	20	4605644	4601587	4587662	4587662	4574561	4501965	32	906819	4602490	4641652	50.77	50.79	274236	274236	180962	180962	5	5	10	10	2	1	465760	3	0 + 0 part	0	99.087	1.001	0	3.28	0.78	704659	4602487	210570	210570	180962	178255	7	7	12
Nanopore_R9_fail	1.0	Unicycler (bold)	3	42	24	19	19	17	17	4613171	4610212	4602756	4602756	4567974	4567974	24	723839	4610212	4641652	50.77	50.79	367990	367990	265116	228845	5	5	8	9	1	1	459396	4	0 + 0 part	0	99.292	1	0	1.74	0.07	723839	4609965	367561	367561	172239	172239	5	5	10
Nanopore_R9_fail	1.0	Unicycler (bold)	4	49	35	26	25	24	21	4613951	4610740	4593712	4585638	4573647	4474175	36	582374	4611461	4641652	50.78	50.79	326394	326394	161257	161257	6	6	11	11	0	0	0	4	0 + 0 part	0	99.176	1.002	0	4.97	0.17	582374	4609763	246195	246195	124731	124731	6	6	13
Nanopore_R9_fail	1.0	Unicycler (bold)	5	38	30	24	22	20	18	4619688	4617784	4608267	4596426	4561647	4497695	31	839934	4618780	4641652	50.77	50.79	485019	485019	184315	184315	4	4	9	9	2	1	495277	2	0 + 1 part	96	99.325	1.002	0	1.74	0.13	825594	4617157	301300	301300	184315	184315	5	5	10
Nanopore_R9_fail	1.0	Unicycler (bold)	6	42	32	25	24	22	17	4613642	4610931	4600951	4594269	4562104	4376970	33	1061929	4611688	4641652	50.78	50.79	356564	356564	173934	173934	5	5	9	9	6	3	1202465	3	0 + 0 part	0	99.253	1.001	0	3.04	0.59	517280	4611242	292448	292448	170902	170902	6	6	12
Nanopore_R9_fail	1.0	Unicycler (bold)	7	63	41	30	29	27	23	4606402	4602501	4580946	4572873	4550053	4418921	42	480870	4603259	4641652	50.77	50.79	270270	270270	132581	132581	7	7	13	13	0	0	0	2	0 + 0 part	0	99.034	1.001	0	1.96	0.09	480870	4601527	209720	209720	127822	127822	7	7	14
Nanopore_R9_fail	1.0	Unicycler (bold)	8	63	36	26	25	25	20	4603841	4598628	4578604	4571921	4571921	4386564	38	908085	4600106	4641652	50.78	50.79	238144	238144	148485	148485	6	6	12	12	0	0	0	3	0 + 0 part	0	98.996	1.001	0	3.37	0.15	761332	4598429	209721	209721	146753	127821	7	7	13
Nanopore_R9_fail	1.0	Unicycler (bold)	9	53	38	28	28	26	20	4611462	4607040	4591075	4591075	4557297	4343918	41	480868	4609001	4641652	50.78	50.79	237470	237470	186138	186138	7	7	12	12	3	2	565949	2	0 + 0 part	0	99.097	1.002	0	1.52	0.15	480868	4607474	211576	211576	155063	155063	8	8	14
Nanopore_R9_fail	1.0	Unicycler (bold)	10	60	32	24	24	22	21	4610690	4606763	4593213	4593213	4561773	4532745	32	651762	4606763	4641652	50.77	50.79	310011	310011	167336	167336	5	5	11	11	0	0	0	5	0 + 0 part	0	98.999	1.003	0	2.22	1.33	526336	4601200	202421	202421	167327	156319	7	7	13
Nanopore_R9_fail	1.0	Unicycler (bold)	11	50	33	24	24	23	19	4608708	4605282	4589759	4589759	4577770	4434665	34	661249	4605923	4641652	50.77	50.79	236361	236361	176280	163836	6	6	11	12	0	0	0	3	0 + 0 part	0	99.164	1.001	0	1.87	0.07	661249	4605761	225542	225542	163836	163836	7	7	13
Nanopore_R9_fail	1.0	Unicycler (bold)	12	63	38	27	26	24	21	4608003	4602887	4581643	4573569	4549645	4433293	40	568910	4604437	4641652	50.77	50.79	305386	305386	178255	178255	6	6	12	12	4	3	819767	4	0 + 0 part	0	99.077	1.001	0	3.07	1.74	370187	4600978	203189	203189	130893	130893	9	9	16
Nanopore_R9_fail	1.0	Unicycler (bold)	13	59	38	28	26	23	19	4609241	4603794	4581394	4564424	4517653	4379635	41	678707	4606303	4641652	50.77	50.79	288489	288489	178256	178256	6	6	11	11	3	2	914867	2	0 + 0 part	0	99.037	1.002	0	1.76	0.2	572404	4600851	221498	221498	133025	133025	7	7	13
Nanopore_R9_fail	1.0	Unicycler (bold)	14	42	30	23	22	21	21	4616646	4613901	4604340	4596812	4585983	4585983	30	526336	4613901	4641652	50.77	50.79	296930	296930	178255	178255	6	6	11	11	2	1	369976	5	0 + 0 part	0	99.157	1.002	0	3.91	0.3	526336	4610797	238223	238223	155065	132581	7	7	13
Nanopore_R9_fail	1.0	Unicycler (bold)	15	58	35	26	25	23	20	4603361	4599348	4579936	4571862	4549041	4441228	36	690420	4600345	4641652	50.77	50.79	224060	224060	186131	186131	6	6	11	11	3	3	547949	3	0 + 0 part	0	99.102	1	0	2.37	0.33	487916	4600214	202504	202504	167599	167599	8	8	14
Nanopore_R9_fail	1.0	Unicycler (bold)	16	67	44	31	30	28	22	4606563	4600586	4574880	4568197	4534320	4310325	47	568909	4602947	4641652	50.76	50.79	232356	232356	132581	132581	8	8	14	14	5	4	975605	3	0 + 1 part	8026	98.829	1.002	0	2.49	0.89	366930	4592615	184888	184888	109417	109417	10	10	18
Nanopore_R9_fail	1.0	Unicycler (bold)	17	61	34	27	26	25	20	4609596	4605194	4593634	4586106	4575277	4394008	35	435849	4605801	4641652	50.76	50.79	265115	265115	190910	190910	7	7	12	12	1	1	378633	2	0 + 0 part	0	98.928	1.003	0	2.18	0.15	426097	4603841	238080	238080	176284	176284	7	7	13
Nanopore_R9_fail	1.0	Unicycler (bold)	18	62	31	26	25	21	18	4606524	4600991	4590662	4584142	4520823	4393332	33	684987	4602709	4641652	50.76	50.79	398900	398900	203944	203944	5	5	10	10	4	3	1099112	2	0 + 0 part	0	99.003	1.002	0	1.39	0.11	569258	4597245	274231	274231	131707	131707	6	6	12
Nanopore_R9_fail	1.0	Unicycler (bold)	19	51	32	25	25	24	19	4610306	4604972	4587876	4587876	4572470	4390624	35	451103	4607594	4641652	50.77	50.79	365892	365892	129337	129337	6	6	11	11	2	1	432057	2	0 + 0 part	0	99.191	1.001	0	1.52	0.13	451103	4606066	265115	265115	119943	119943	6	6	13
Nanopore_R9_fail	1.0	Unicycler (bold)	20	63	36	29	27	25	18	4600752	4595539	4584088	4568159	4534381	4292475	38	824839	4597017	4641652	50.77	50.79	301364	301364	133033	132578	5	5	10	11	0	0	0	3	0 + 0 part	0	98.929	1.001	0	1.15	0.04	691814	4595325	292448	292448	132578	132578	6	6	12
Nanopore_R9_fail	2.0	Unicycler (bold)	1	27	22	15	15	15	14	4623124	4621553	4610857	4610857	4610857	4577166	22	723839	4621553	4641652	50.79	50.79	513231	513231	265116	265116	4	4	8	8	2	1	536050	2	0 + 0 part	0	99.41	1.002	0	1.8	0.13	723839	4621547	349508	349508	238080	238080	5	5	9
Nanopore_R9_fail	2.0	Unicycler (bold)	2	27	19	12	11	10	10	4630913	4628348	4613538	4606855	4596026	4596026	20	1645222	4629105	4641652	50.79	50.79	740018	740018	373783	373783	2	2	5	5	0	0	0	2	0 + 0 part	0	99.669	1.001	0	4.99	0.28	1320041	4627409	518586	518586	340188	340188	3	3	6
Nanopore_R9_fail	2.0	Unicycler (bold)	3	30	17	12	12	12	10	4619362	4617095	4609549	4609549	4609549	4528344	17	1120839	4617095	4641652	50.78	50.79	896778	896778	454918	454918	3	3	4	4	3	2	1942487	5	0 + 0 part	0	99.425	1	0	3.06	0.11	822316	4616958	403862	403862	209270	206860	5	5	9
Nanopore_R9_fail	2.0	Unicycler (bold)	4	37	23	18	16	16	15	4613277	4610939	4603481	4587553	4587553	4551548	23	692416	4610939	4641652	50.78	50.79	475993	475993	285033	285033	4	4	8	8	1	1	566759	3	0 + 0 part	0	99.255	1.001	0	1.63	0.5	692416	4610568	405326	405326	202299	202123	5	5	8
Nanopore_R9_fail	2.0	Unicycler (bold)	5	19	17	13	13	13	10	4631659	4631233	4624374	4624374	4624374	4503930	17	1133563	4631233	4641652	50.78	50.79	718633	718633	299562	299562	3	3	5	5	6	2	1272158	4	0 + 0 part	0	99.673	1.001	0	3.05	0.63	1119224	4631228	299562	299562	218799	218799	4	4	9
Nanopore_R9_fail	2.0	Unicycler (bold)	6	13	11	8	8	8	8	4632605	4631680	4625461	4625461	4625461	4625461	12	1484204	4632287	4641652	50.78	50.79	1045791	1045791	415414	415414	2	2	4	4	3	2	2529995	4	0 + 0 part	0	99.69	1.001	0	3.87	1.82	1124293	4631360	367090	367090	234181	234181	4	4	8
Nanopore_R9_fail	2.0	Unicycler (bold)	7	11	8	6	6	6	6	4633394	4632246	4627324	4627324	4627324	4627324	9	1985738	4632973	4641652	50.78	50.79	1254618	1254618	654342	654342	2	2	3	3	3	2	2640080	5	0 + 0 part	0	99.693	1.001	0	2.14	0.26	1317400	4628659	571068	571068	261177	261177	3	3	6
Nanopore_R9_fail	2.0	Unicycler (bold)	8	50	28	21	21	21	18	4608098	4603757	4591533	4591533	4591533	4474413	29	663871	4604753	4641652	50.77	50.79	356564	356564	186138	186138	5	5	10	10	2	1	495277	3	0 + 0 part	0	99.151	1.001	0	1.56	0.07	425015	4604280	265114	265114	186135	186135	7	7	12
Nanopore_R9_fail	2.0	Unicycler (bold)	9	31	17	13	13	13	13	4621310	4619467	4612720	4612720	4612720	4612720	17	778985	4619467	4641652	50.78	50.79	435851	435851	309803	309803	4	4	7	7	0	0	0	3	0 + 0 part	0	99.454	1.001	0	1.58	0.04	778985	4618953	421511	421511	309800	309800	4	4	7
Nanopore_R9_fail	2.0	Unicycler (bold)	10	29	25	20	18	18	15	4630938	4629495	4621283	4605522	4605522	4491682	26	747015	4630216	4641652	50.78	50.79	486237	486237	217888	217888	4	4	8	8	5	4	836162	3	0 + 0 part	0	99.443	1.003	0	3.62	1.13	668546	4622605	343929	343929	186127	186127	5	5	10
Nanopore_R9_fail	2.0	Unicycler (bold)	11	31	17	12	11	11	9	4622624	4619986	4612500	4604426	4604426	4522924	18	974160	4620494	4641652	50.78	50.79	692532	692532	514949	514949	3	3	5	5	5	3	1939334	3	0 + 0 part	0	99.338	1.002	0	2.06	0.07	822610	4620494	424785	424785	202299	202299	4	4	7
Nanopore_R9_fail	2.0	Unicycler (bold)	12	25	17	13	13	13	12	4628843	4625799	4619466	4619466	4619466	4577664	19	746692	4627210	4641652	50.78	50.79	560513	560513	454850	454850	4	4	6	6	2	1	678710	4	0 + 0 part	0	99.52	1.002	0	2.06	0.45	572406	4624871	421510	421510	201975	201975	5	5	9
Nanopore_R9_fail	2.0	Unicycler (bold)	13	37	25	19	19	19	18	4612549	4608709	4596802	4596802	4596802	4563112	27	723839	4610349	4641652	50.77	50.79	265114	265114	190910	190910	5	5	10	10	1	1	219170	4	0 + 0 part	0	99.115	1.002	0	1.63	0.17	723839	4606333	238081	238081	163837	140091	5	5	11
Nanopore_R9_fail	2.0	Unicycler (bold)	14	39	28	22	22	20	17	4621360	4617846	4607960	4607960	4576390	4473144	30	1197681	4619175	4641652	50.77	50.79	363835	363835	190911	190911	4	4	8	8	3	2	1828358	2	0 + 0 part	0	99.303	1.002	0	2.32	0.2	431809	4617124	270007	270007	161253	161253	7	7	12
Nanopore_R9_fail	2.0	Unicycler (bold)	15	31	23	16	16	14	12	4627699	4625913	4614266	4614266	4582824	4517768	24	943299	4626447	4641652	50.78	50.79	690730	690730	283308	283308	3	3	6	6	1	1	456002	8	0 + 0 part	0	99.403	1.003	0	2.69	0.61	621772	4619588	319190	319190	172240	172240	6	6	10
Nanopore_R9_fail	2.0	Unicycler (bold)	16	32	21	17	17	15	11	4620271	4617769	4611637	4611637	4580515	4423327	21	692272	4617769	4641652	50.78	50.79	439354	439354	274381	274381	4	4	8	8	1	1	40481	4	0 + 0 part	0	99.453	1	0	2.86	0.32	634416	4616890	415985	415985	274379	274379	5	5	8
Nanopore_R9_fail	2.0	Unicycler (bold)	17	30	16	13	13	12	10	4623000	4619550	4614452	4614452	4593646	4522704	17	1019638	4620547	4641652	50.78	50.79	623017	623017	292231	292231	3	3	6	6	2	1	495276	4	0 + 0 part	0	99.427	1.001	0	1.69	0.15	817663	4619882	301300	301300	234432	234432	5	5	9
Nanopore_R9_fail	2.0	Unicycler (bold)	18	30	21	16	16	16	14	4627071	4624594	4617124	4617124	4617124	4536650	21	746820	4624594	4641652	50.78	50.79	510231	510231	285146	265114	4	4	7	8	4	3	1232082	3	0 + 0 part	0	99.368	1.003	0	2.78	1.26	526334	4618882	325310	325310	184311	184311	6	6	10
Nanopore_R9_fail	2.0	Unicycler (bold)	19	43	28	21	21	21	19	4616876	4612673	4599053	4599053	4599053	4515895	31	610735	4615149	4641652	50.78	50.79	432056	432056	197521	197521	5	5	9	9	4	3	1459827	4	0 + 0 part	0	99.277	1.002	0	5.06	0.65	421510	4611243	218807	218807	170942	170942	7	7	13
Nanopore_R9_fail	2.0	Unicycler (bold)	20	40	20	14	14	14	11	4617389	4614001	4603337	4603337	4603337	4505955	21	1075388	4614642	4641652	50.78	50.79	513299	513299	443691	443691	3	3	5	5	2	1	1075388	4	0 + 1 part	3184	99.26	1.001	0	2.06	0.09	1061009	4611426	513299	513299	316042	316042	3	3	6
Nanopore_R9_fail	4.0	Unicycler (bold)	1	9	7	4	4	4	4	4636043	4635516	4629502	4629502	4629502	4629502	7	1937894	4635516	4641652	50.79	50.79	1435198	1435198	655807	655807	2	2	3	3	2	1	600603	3	0 + 0 part	0	99.758	1.001	0	2.16	0.39	1442685	4635277	1435198	1435198	403863	403863	2	2	4
Nanopore_R9_fail	4.0	Unicycler (bold)	2	6	6	5	4	4	4	4635567	4635567	4634349	4629334	4629334	4629334	6	2286003	4635567	4641652	50.79	50.79	1426170	1426170	1426170	1426170	2	2	2	2	3	2	2759360	4	0 + 0 part	0	99.743	1.001	0	1.19	0.11	1426170	4635567	775456	775456	431809	431809	3	3	4
Nanopore_R9_fail	4.0	Unicycler (bold)	3	3	3	2	2	2	2	4640479	4640479	4639401	4639401	4639401	4639401	3	2809510	4640479	4641652	50.79	50.79	2809510	2809510	1829891	1829891	1	1	2	2	4	1	1829891	5	0 + 0 part	0	99.918	1.001	0	2.78	0.34	1644777	4639702	825163	825163	357242	357242	2	2	5
Nanopore_R9_fail	4.0	Unicycler (bold)	4	11	10	7	7	7	7	4639292	4638565	4634975	4634975	4634975	4634975	11	1259498	4639292	4641652	50.79	50.79	1124670	1124670	702126	702126	2	2	4	4	2	1	1259498	5	0 + 0 part	0	99.871	1.001	0	2.33	0.65	921275	4638308	586251	586251	424334	424334	3	3	6
Nanopore_R9_fail	4.0	Unicycler (bold)	5	6	6	4	4	4	4	4638013	4638013	4633919	4633919	4633919	4633919	6	1426041	4638013	4641652	50.79	50.79	1382600	1382600	1214536	1214536	2	2	3	3	2	1	1426041	4	0 + 0 part	0	99.804	1.001	0	1.77	0.65	1033179	4637432	572405	572405	408127	408127	3	3	6
Nanopore_R9_fail	4.0	Unicycler (bold)	6	3	2	2	2	2	2	4641337	4640616	4640616	4640616	4640616	4640616	3	3638910	4641337	4641652	50.79	50.79	3638910	3638910	3638910	3638910	1	1	1	1	2	1	3638910	5	0 + 0 part	0	99.956	1	0	2.67	0.6	1122281	4640401	869099	869099	431359	431359	3	3	5
Nanopore_R9_fail	4.0	Unicycler (bold)	7	11	11	8	8	8	8	4641541	4641541	4637732	4637732	4637732	4637732	11	1075722	4641541	4641652	50.79	50.79	802969	802969	697043	697043	3	3	4	4	2	1	1075722	3	0 + 1 part	3295	99.82	1.001	0	3.19	0.93	1061004	4638243	776051	776051	569395	569395	3	3	5
Nanopore_R9_fail	4.0	Unicycler (bold)	8	3	3	2	2	2	2	4640559	4640559	4639484	4639484	4639484	4639484	3	4029092	4640559	4641652	50.79	50.79	4029092	4029092	4029092	4029092	1	1	1	1	0	0	0	5	0 + 0 part	0	99.93	1	0	2.41	0.37	1061186	4639455	929857	929857	572406	572406	3	3	4
Nanopore_R9_fail	4.0	Unicycler (bold)	9	3	3	2	2	2	2	4639507	4639507	4637562	4637562	4637562	4637562	3	4438831	4639507	4641652	50.79	50.79	4438831	4438831	4438831	4438831	1	1	1	1	2	1	4438831	4	0 + 0 part	0	99.883	1.001	0	3.06	0.65	1442832	4637170	1314784	1314784	431359	431359	2	2	4
Nanopore_R9_fail	4.0	Unicycler (bold)	10	3	3	3	3	3	3	4637293	4637293	4637293	4637293	4637293	4637293	3	3160470	4637293	4641652	50.79	50.79	3160470	3160470	1309337	1309337	1	1	2	2	2	1	3160470	5	0 + 0 part	0	99.859	1	0	1.73	0.22	1615303	4635894	1309337	1309337	572516	572516	2	2	3
Nanopore_R9_fail	4.0	Unicycler (bold)	11	10	9	6	6	6	6	4636205	4635676	4630000	4630000	4630000	4630000	10	1384414	4636205	4641652	50.79	50.79	1075721	1075721	608642	608642	2	2	4	4	3	2	2460135	4	0 + 0 part	0	99.712	1.002	0	2.61	0.76	776049	4635359	569331	569331	341576	341576	4	4	7
Nanopore_R9_fail	4.0	Unicycler (bold)	12	4	3	2	2	2	2	4638688	4638462	4635346	4635346	4635346	4635346	3	4465848	4638462	4641652	50.79	50.79	4465848	4465848	4465848	4465848	1	1	1	1	3	1	4465848	4	0 + 0 part	0	99.892	1	0	2.29	0.78	2218520	4637382	1061186	1061186	566252	566252	2	2	3
Nanopore_R9_fail	4.0	Unicycler (bold)	13	7	7	5	5	5	5	4639020	4639020	4636244	4636244	4636244	4636244	7	1634595	4639020	4641652	50.79	50.79	1606737	1606737	695961	695961	2	2	3	3	4	3	3413947	4	0 + 0 part	0	99.863	1.001	0	2.09	0.15	882487	4639020	695961	695961	526336	526336	3	3	5
Nanopore_R9_fail	4.0	Unicycler (bold)	14	13	9	6	6	6	6	4631520	4630867	4625126	4625126	4625126	4625126	9	1336689	4630867	4641652	50.78	50.79	1252249	1252249	1075208	1075208	2	2	3	3	4	3	3111669	5	0 + 0 part	0	99.538	1.002	0	2.68	0.5	1119224	4626160	569517	569517	334929	334929	3	3	6
Nanopore_R9_fail	4.0	Unicycler (bold)	15	3	3	3	2	2	2	4637321	4637321	4637321	4632321	4632321	4632321	3	3155499	4637321	4641652	50.79	50.79	3155499	3155499	1476822	1476822	1	1	2	2	2	1	3155499	3	0 + 0 part	0	99.887	1	0	2.98	0.78	1476822	4637284	1443209	1443209	775654	775654	2	2	3
Nanopore_R9_fail	4.0	Unicycler (bold)	16	3	3	2	2	2	2	4638238	4638238	4635179	4635179	4635179	4635179	3	4118649	4638238	4641652	50.78	50.79	4118649	4118649	4118649	4118649	1	1	1	1	4	2	4635179	5	0 + 0 part	0	99.781	1.001	0	2.29	0.43	2188687	4635709	761326	761326	357242	357242	2	2	4
Nanopore_R9_fail	4.0	Unicycler (bold)	17	11	10	7	7	7	7	4632481	4631993	4626323	4626323	4626323	4626323	10	1333002	4631993	4641652	50.79	50.79	1027679	1027679	786338	786338	2	2	4	4	3	2	2119340	3	0 + 0 part	0	99.668	1.001	0	3.09	0.15	825705	4631990	475861	475861	288482	288482	4	4	7
Nanopore_R9_fail	4.0	Unicycler (bold)	18	18	12	8	8	8	8	4631323	4630566	4623930	4623930	4623930	4623930	12	1342030	4630566	4641652	50.78	50.79	1136903	1136903	530847	530847	2	2	4	4	2	1	530847	4	0 + 0 part	0	99.613	1.001	0	2.23	1.04	1342030	4626594	569234	569234	301301	301301	3	3	6
Nanopore_R9_fail	4.0	Unicycler (bold)	19	12	9	7	7	6	6	4639302	4638169	4635460	4635460	4624631	4624631	10	1634771	4638811	4641652	50.79	50.79	1525844	1525844	701402	701402	2	2	3	3	3	2	3160615	5	0 + 0 part	0	99.817	1.001	0	2.61	0.41	701402	4637730	569422	569422	416040	416040	4	4	7
Nanopore_R9_fail	4.0	Unicycler (bold)	20	13	6	4	4	4	4	4635433	4633668	4629454	4629454	4629454	4629454	6	2455757	4633668	4641652	50.79	50.79	2455757	2455757	692415	692415	1	1	3	3	3	2	3061919	3	0 + 0 part	0	99.729	1.001	0	1.97	0.52	1134862	4633256	616309	616309	431809	431809	3	3	6
Nanopore_R9_fail	8.0	Unicycler (bold)	1	1	1	1	1	1	1	4642091	4642091	4642091	4642091	4642091	4642091	1	4642091	4642091	4641652	50.79	50.79	4642091	4642091	4642091	4642091	1	1	1	1	2	1	4642091	2	0 + 0 part	0	99.993	1	0	1.72	0.15	1991655	4642091	1395161	1395161	823148	823148	2	2	3
Nanopore_R9_fail	8.0	Unicycler (bold)	2	9	5	3	3	3	3	4633246	4632168	4628034	4628034	4628034	4628034	5	3155204	4632168	4641652	50.79	50.79	3155204	3155204	779925	779925	1	1	2	2	2	1	3155204	4	0 + 0 part	0	99.712	1.001	0	1.6	0.24	1413223	4632168	775637	775637	692905	692905	3	3	4
Nanopore_R9_fail	8.0	Unicycler (bold)	3	1	1	1	1	1	1	4642091	4642091	4642091	4642091	4642091	4642091	1	4642091	4642091	4641652	50.79	50.79	4642091	4642091	4642091	4642091	1	1	1	1	2	1	4642091	2	0 + 0 part	0	99.993	1	0	1.72	0.15	1991655	4642091	1395161	1395161	823148	823148	2	2	3
Nanopore_R9_fail	8.0	Unicycler (bold)	4	1	1	1	1	1	1	4642091	4642091	4642091	4642091	4642091	4642091	1	4642091	4642091	4641652	50.79	50.79	4642091	4642091	4642091	4642091	1	1	1	1	2	1	4642091	2	0 + 0 part	0	99.993	1	0	2.22	0.15	1991655	4642091	1395161	1395161	823148	823148	2	2	3
Nanopore_R9_fail	8.0	Unicycler (bold)	5	2	1	1	1	1	1	4642554	4642021	4642021	4642021	4642021	4642021	2	4642021	4642554	4641652	50.79	50.79	4642021	4642021	4642021	4642021	1	1	1	1	3	1	4642021	4	0 + 0 part	0	99.988	1	0	2.35	0.78	1732506	4642554	1413195	1413195	775637	775637	2	2	3
Nanopore_R9_fail	8.0	Unicycler (bold)	6	3	3	2	2	2	2	4638667	4638667	4635608	4635608	4635608	4635608	3	3941068	4638667	4641652	50.79	50.79	3941068	3941068	3941068	3941068	1	1	1	1	4	1	3941068	5	0 + 0 part	0	99.808	1.001	0	2.53	0.54	1413196	4636712	516217	516217	402663	402663	3	3	6
Nanopore_R9_fail	8.0	Unicycler (bold)	7	1	1	1	1	1	1	4641000	4641000	4641000	4641000	4641000	4641000	1	4641000	4641000	4641652	50.79	50.79	4641000	4641000	4641000	4641000	1	1	1	1	3	1	4641000	4	0 + 0 part	0	99.877	1.001	0	2.16	0.65	1861983	4636842	1365539	1365539	776055	776055	2	2	3
Nanopore_R9_fail	8.0	Unicycler (bold)	8	1	1	1	1	1	1	4641778	4641778	4641778	4641778	4641778	4641778	1	4641778	4641778	4641652	50.79	50.79	4641778	4641778	4641778	4641778	1	1	1	1	2	1	4641778	3	0 + 0 part	0	99.986	1	0	2.18	0.15	1991593	4641778	1365539	1365539	823148	823148	2	2	3
Nanopore_R9_fail	8.0	Unicycler (bold)	9	2	1	1	1	1	1	4641658	4641150	4641150	4641150	4641150	4641150	2	4641150	4641658	4641652	50.79	50.79	4641150	4641150	4641150	4641150	1	1	1	1	2	1	4641150	5	0 + 0 part	0	99.927	1.001	0	2.09	0.19	1457781	4639319	1365539	1365539	776067	776067	2	2	3
Nanopore_R9_fail	8.0	Unicycler (bold)	10	1	1	1	1	1	1	4641818	4641818	4641818	4641818	4641818	4641818	1	4641818	4641818	4641652	50.79	50.79	4641818	4641818	4641818	4641818	1	1	1	1	2	1	4641818	4	0 + 0 part	0	99.972	1	0	1.81	0.24	1633872	4641134	823148	823148	619372	619372	2	2	4
Nanopore_R9_fail	8.0	Unicycler (bold)	11	1	1	1	1	1	1	4642053	4642053	4642053	4642053	4642053	4642053	1	4642053	4642053	4641652	50.79	50.79	4642053	4642053	4642053	4642053	1	1	1	1	2	1	4642053	4	0 + 0 part	0	99.988	1	0	1.94	0.28	1991655	4642053	1365539	1365539	776060	776060	2	2	3
Nanopore_R9_fail	8.0	Unicycler (bold)	12	1	1	1	1	1	1	4641891	4641891	4641891	4641891	4641891	4641891	1	4641891	4641891	4641652	50.79	50.79	4641891	4641891	4641891	4641891	1	1	1	1	4	1	4641891	3	0 + 0 part	0	99.951	1.001	0	2.2	0.15	1365539	4641891	1124293	1124293	514485	514485	2	2	4
Nanopore_R9_fail	8.0	Unicycler (bold)	13	1	1	1	1	1	1	4642065	4642065	4642065	4642065	4642065	4642065	1	4642065	4642065	4641652	50.79	50.79	4642065	4642065	4642065	4642065	1	1	1	1	2	1	4642065	5	0 + 0 part	0	99.986	1	0	2.48	0.37	1633958	4642065	1365539	1365539	776077	776077	2	2	3
Nanopore_R9_fail	8.0	Unicycler (bold)	14	3	3	2	2	2	2	4640994	4640994	4639918	4639918	4639918	4639918	3	4544449	4640994	4641652	50.79	50.79	4544449	4544449	4544449	4544449	1	1	1	1	2	1	4544449	4	0 + 0 part	0	99.942	1	0	2.61	0.39	1991655	4640994	1413229	1413229	475861	475861	2	2	3
Nanopore_R9_fail	8.0	Unicycler (bold)	15	1	1	1	1	1	1	4642091	4642091	4642091	4642091	4642091	4642091	1	4642091	4642091	4641652	50.79	50.79	4642091	4642091	4642091	4642091	1	1	1	1	2	1	4642091	2	0 + 0 part	0	99.993	1	0	1.94	0.15	1991655	4642091	1395161	1395161	823148	823148	2	2	3
Nanopore_R9_fail	8.0	Unicycler (bold)	16	1	1	1	1	1	1	4640249	4640249	4640249	4640249	4640249	4640249	1	4640249	4640249	4641652	50.79	50.79	4640249	4640249	4640249	4640249	1	1	1	1	2	1	4640249	4	0 + 0 part	0	99.95	1	0	2.48	0.54	1730613	4640249	1413208	1413208	775637	775637	2	2	3
Nanopore_R9_fail	8.0	Unicycler (bold)	17	1	1	1	1	1	1	4642091	4642091	4642091	4642091	4642091	4642091	1	4642091	4642091	4641652	50.79	50.79	4642091	4642091	4642091	4642091	1	1	1	1	2	1	4642091	2	0 + 0 part	0	99.993	1	0	2.26	0.15	1991655	4642091	1395161	1395161	823148	823148	2	2	3
Nanopore_R9_fail	8.0	Unicycler (bold)	18	1	1	1	1	1	1	4642000	4642000	4642000	4642000	4642000	4642000	1	4642000	4642000	4641652	50.79	50.79	4642000	4642000	4642000	4642000	1	1	1	1	2	1	4642000	3	0 + 0 part	0	99.991	1	0	1.79	0.15	1633872	4642000	1395161	1395161	823148	823148	2	2	3
Nanopore_R9_fail	8.0	Unicycler (bold)	19	1	1	1	1	1	1	4641730	4641730	4641730	4641730	4641730	4641730	1	4641730	4641730	4641652	50.79	50.79	4641730	4641730	4641730	4641730	1	1	1	1	2	1	4641730	5	0 + 0 part	0	99.977	1	0	2.8	0.22	1365539	4641350	1122281	1122281	671279	671279	2	2	4
Nanopore_R9_fail	8.0	Unicycler (bold)	20	3	2	2	2	2	2	4642624	4642094	4642094	4642094	4642094	4642094	3	4510434	4642624	4641652	50.79	50.79	4510434	4510434	4510434	4510434	1	1	1	1	3	1	4510434	2	0 + 0 part	0	99.993	1	0	1.7	0.19	2218746	4642624	1122125	1122125	609855	609855	2	2	3
Nanopore_R9_fail	16.0	Unicycler (bold)	1	1	1	1	1	1	1	4642063	4642063	4642063	4642063	4642063	4642063	1	4642063	4642063	4641652	50.79	50.79	4642063	4642063	4642063	4642063	1	1	1	1	2	1	4642063	5	0 + 0 part	0	99.988	1	0	1.92	0.17	1991655	4642015	1365539	1365539	775770	775770	2	2	3
Nanopore_R9_fail	16.0	Unicycler (bold)	2	1	1	1	1	1	1	4641891	4641891	4641891	4641891	4641891	4641891	1	4641891	4641891	4641652	50.79	50.79	4641891	4641891	4641891	4641891	1	1	1	1	2	1	4641891	3	0 + 0 part	0	99.988	1	0	2.52	0.15	1991655	4641891	1365539	1365539	823148	823148	2	2	3
Nanopore_R9_fail	16.0	Unicycler (bold)	3	1	1	1	1	1	1	4642072	4642072	4642072	4642072	4642072	4642072	1	4642072	4642072	4641652	50.79	50.79	4642072	4642072	4642072	4642072	1	1	1	1	2	1	4642072	4	0 + 0 part	0	99.988	1	0	2.07	0.15	1991655	4642072	1365539	1365539	776079	776079	2	2	3
Nanopore_R9_fail	16.0	Unicycler (bold)	4	1	1	1	1	1	1	4642361	4642361	4642361	4642361	4642361	4642361	1	4642361	4642361	4641652	50.79	50.79	4642361	4642361	4642361	4642361	1	1	1	1	2	1	4642361	5	0 + 0 part	0	99.975	1	0	2.35	0.26	1991655	4641454	1365539	1365539	572544	572544	2	2	3
Nanopore_R9_fail	16.0	Unicycler (bold)	5	1	1	1	1	1	1	4642072	4642072	4642072	4642072	4642072	4642072	1	4642072	4642072	4641652	50.79	50.79	4642072	4642072	4642072	4642072	1	1	1	1	2	1	4642072	4	0 + 0 part	0	99.988	1	0	2.07	0.15	1991655	4642072	1365539	1365539	776079	776079	2	2	3
Nanopore_R9_fail	16.0	Unicycler (bold)	6	1	1	1	1	1	1	4642067	4642067	4642067	4642067	4642067	4642067	1	4642067	4642067	4641652	50.79	50.79	4642067	4642067	4642067	4642067	1	1	1	1	2	1	4642067	4	0 + 0 part	0	99.988	1	0	1.96	0.15	1991655	4642067	1365539	1365539	776074	776074	2	2	3
Nanopore_R9_fail	16.0	Unicycler (bold)	7	1	1	1	1	1	1	4642065	4642065	4642065	4642065	4642065	4642065	1	4642065	4642065	4641652	50.79	50.79	4642065	4642065	4642065	4642065	1	1	1	1	2	1	4642065	4	0 + 0 part	0	99.988	1	0	2.48	0.15	1991655	4642065	1365539	1365539	776072	776072	2	2	3
Nanopore_R9_fail	16.0	Unicycler (bold)	8	1	1	1	1	1	1	4641891	4641891	4641891	4641891	4641891	4641891	1	4641891	4641891	4641652	50.79	50.79	4641891	4641891	4641891	4641891	1	1	1	1	2	1	4641891	3	0 + 0 part	0	99.988	1	0	2.24	0.15	1991655	4641891	1365539	1365539	823148	823148	2	2	3
Nanopore_R9_fail	16.0	Unicycler (bold)	9	1	1	1	1	1	1	4642069	4642069	4642069	4642069	4642069	4642069	1	4642069	4642069	4641652	50.79	50.79	4642069	4642069	4642069	4642069	1	1	1	1	2	1	4642069	4	0 + 0 part	0	99.988	1	0	2.05	0.15	1991655	4642069	1365539	1365539	776076	776076	2	2	3
Nanopore_R9_fail	16.0	Unicycler (bold)	10	1	1	1	1	1	1	4642068	4642068	4642068	4642068	4642068	4642068	1	4642068	4642068	4641652	50.79	50.79	4642068	4642068	4642068	4642068	1	1	1	1	2	1	4642068	4	0 + 0 part	0	99.988	1	0	2.09	0.17	1991655	4642068	1365539	1365539	776073	776073	2	2	3
Nanopore_R9_fail	16.0	Unicycler (bold)	11	1	1	1	1	1	1	4642057	4642057	4642057	4642057	4642057	4642057	1	4642057	4642057	4641652	50.79	50.79	4642057	4642057	4642057	4642057	1	1	1	1	2	1	4642057	4	0 + 0 part	0	99.988	1	0	1.9	0.19	1991655	4642057	1365539	1365539	776065	776065	2	2	3
Nanopore_R9_fail	16.0	Unicycler (bold)	12	1	1	1	1	1	1	4641921	4641921	4641921	4641921	4641921	4641921	1	4641921	4641921	4641652	50.79	50.79	4641921	4641921	4641921	4641921	1	1	1	1	2	1	4641921	4	0 + 0 part	0	99.986	1	0	2.05	0.28	1991655	4641921	896020	896020	776060	776060	2	2	3
Nanopore_R9_fail	16.0	Unicycler (bold)	13	1	1	1	1	1	1	4642267	4642267	4642267	4642267	4642267	4642267	1	4642267	4642267	4641652	50.79	50.79	4642267	4642267	4642267	4642267	1	1	1	1	2	1	4642267	3	0 + 0 part	0	99.993	1	0	2.31	0.15	1991655	4642267	1395161	1395161	776074	776074	2	2	3
Nanopore_R9_fail	16.0	Unicycler (bold)	14	1	1	1	1	1	1	4641891	4641891	4641891	4641891	4641891	4641891	1	4641891	4641891	4641652	50.79	50.79	4641891	4641891	4641891	4641891	1	1	1	1	2	1	4641891	3	0 + 0 part	0	99.988	1	0	2.11	0.15	1991655	4641891	1365539	1365539	823148	823148	2	2	3
Nanopore_R9_fail	16.0	Unicycler (bold)	15	1	1	1	1	1	1	4636686	4636686	4636686	4636686	4636686	4636686	1	4636686	4636686	4641652	50.79	50.79	4636686	4636686	4636686	4636686	1	1	1	1	2	1	4636686	3	0 + 0 part	0	99.876	1	0	2.03	0.11	2188687	4636686	1119110	1119110	867340	867340	2	2	3
Nanopore_R9_fail	16.0	Unicycler (bold)	16	1	1	1	1	1	1	4642072	4642072	4642072	4642072	4642072	4642072	1	4642072	4642072	4641652	50.79	50.79	4642072	4642072	4642072	4642072	1	1	1	1	2	1	4642072	4	0 + 0 part	0	99.988	1	0	2.11	0.15	1991655	4642072	1365539	1365539	776079	776079	2	2	3
Nanopore_R9_fail	16.0	Unicycler (bold)	17	1	1	1	1	1	1	4642061	4642061	4642061	4642061	4642061	4642061	1	4642061	4642061	4641652	50.79	50.79	4642061	4642061	4642061	4642061	1	1	1	1	2	1	4642061	5	0 + 0 part	0	99.988	1	0	1.92	0.19	1991655	4641982	1365539	1365539	775792	775792	2	2	3
Nanopore_R9_fail	16.0	Unicycler (bold)	18	1	1	1	1	1	1	4636835	4636835	4636835	4636835	4636835	4636835	1	4636835	4636835	4641652	50.79	50.79	4636835	4636835	4636835	4636835	1	1	1	1	2	1	4636835	3	0 + 0 part	0	99.876	1	0	1.92	0.19	1442796	4636835	1119110	1119110	775637	775637	2	2	4
Nanopore_R9_fail	16.0	Unicycler (bold)	19	1	1	1	1	1	1	4641891	4641891	4641891	4641891	4641891	4641891	1	4641891	4641891	4641652	50.79	50.79	4641891	4641891	4641891	4641891	1	1	1	1	2	1	4641891	3	0 + 0 part	0	99.988	1	0	1.85	0.15	1991655	4641891	1365539	1365539	823148	823148	2	2	3
Nanopore_R9_fail	16.0	Unicycler (bold)	20	1	1	1	1	1	1	4641891	4641891	4641891	4641891	4641891	4641891	1	4641891	4641891	4641652	50.79	50.79	4641891	4641891	4641891	4641891	1	1	1	1	2	1	4641891	3	0 + 0 part	0	99.988	1	0	2.11	0.15	1991655	4641891	1365539	1365539	823148	823148	2	2	3
Nanopore_R9_pass	0.25	Unicycler (bold)	1	83	51	36	34	32	23	4589050	4581250	4547378	4531452	4508635	4193019	56	363836	4585236	4641652	50.76	50.79	203980	203980	133032	133032	9	9	16	16	2	1	344383	3	0 + 0 part	0	98.7	1.001	0	1.05	0.02	363836	4583668	188532	188532	125581	105535	10	10	17
Nanopore_R9_pass	0.25	Unicycler (bold)	2	86	54	40	38	35	25	4586315	4578327	4547651	4531724	4495801	4147828	59	435850	4582312	4641652	50.76	50.79	203941	203941	112192	105598	8	8	16	17	1	1	334099	2	0 + 0 part	0	98.599	1.001	0	1.44	0.09	421510	4580663	176285	162063	105535	95052	9	10	18
Nanopore_R9_pass	0.25	Unicycler (bold)	3	88	51	39	37	33	26	4588069	4580559	4556437	4540509	4480638	4223971	55	399324	4583787	4641652	50.76	50.79	210572	210572	100026	100026	8	8	17	17	0	0	0	2	0 + 0 part	0	98.655	1.001	0	0.76	0.04	399324	4582132	202421	202421	95191	95191	9	9	18
Nanopore_R9_pass	0.25	Unicycler (bold)	4	88	52	40	37	35	27	4584645	4577915	4553727	4529730	4504640	4218904	55	405326	4580537	4641652	50.76	50.79	203945	203945	105598	95471	9	9	17	18	0	0	0	3	0 + 0 part	0	98.624	1.001	0	1.16	0.04	405326	4578883	178256	148484	94108	94108	9	10	19
Nanopore_R9_pass	0.25	Unicycler (bold)	5	84	50	39	37	34	27	4587734	4581358	4559295	4541976	4495205	4258871	53	363837	4583682	4641652	50.76	50.79	186133	186133	120578	105598	10	10	17	18	0	0	0	2	0 + 0 part	0	98.715	1	0	1.16	0.04	363837	4582028	186130	186130	105535	103903	10	10	18
Nanopore_R9_pass	0.25	Unicycler (bold)	6	87	56	44	41	40	28	4583382	4576852	4552888	4528892	4515792	4102355	59	405325	4579474	4641652	50.76	50.79	176278	176278	95052	90112	10	10	19	20	0	0	0	2	0 + 0 part	0	98.579	1.001	0	1.4	0.13	405325	4577820	176278	148485	90112	88342	10	11	20
Nanopore_R9_pass	0.25	Unicycler (bold)	7	85	56	42	39	36	27	4585783	4578448	4548154	4524153	4477382	4165767	60	405325	4581826	4641652	50.76	50.79	203028	178256	103547	103547	9	10	18	18	0	0	0	2	0 + 0 part	0	98.675	1	0	1.18	0.11	405325	4580172	178256	178256	95470	95470	10	10	19
Nanopore_R9_pass	0.25	Unicycler (bold)	8	70	47	36	33	29	26	4594596	4589648	4568522	4544521	4484650	4373816	49	405325	4591365	4641652	50.76	50.79	203944	203944	132580	132580	8	8	15	15	1	1	378630	2	0 + 0 part	0	98.881	1	0	1.81	0.04	405325	4589712	178256	178256	105535	105535	10	10	18
Nanopore_R9_pass	0.25	Unicycler (bold)	9	72	48	36	33	29	23	4596072	4589446	4563813	4541371	4473140	4266007	52	363836	4592711	4641652	50.77	50.79	221398	221398	132577	132577	8	8	15	15	2	2	350329	2	0 + 0 part	0	98.864	1.001	0	2.11	0.15	363836	4591028	203028	203028	131703	131703	10	10	17
Nanopore_R9_pass	0.25	Unicycler (bold)	10	94	53	41	40	38	28	4586085	4577498	4552274	4544199	4520270	4171345	58	363836	4581140	4641652	50.76	50.79	204301	204301	95053	89984	9	9	18	19	2	2	303222	2	0 + 0 part	0	98.588	1.001	0	2.21	0.39	363836	4579309	178257	178257	88342	88342	10	10	20
Nanopore_R9_pass	0.25	Unicycler (bold)	11	88	56	42	41	37	27	4583972	4576737	4549294	4540049	4480175	4128695	60	363836	4579817	4641652	50.75	50.79	176279	176279	105599	95053	10	10	18	19	1	1	269184	2	0 + 0 part	0	98.569	1.001	0	1.29	0.11	363836	4578163	157654	157654	88341	88341	11	11	20
Nanopore_R9_pass	0.25	Unicycler (bold)	12	97	58	44	41	37	27	4578209	4570523	4542777	4520335	4455486	4112760	62	443891	4573786	4641652	50.75	50.79	178257	178257	95054	95054	9	9	18	18	2	2	270493	2	0 + 0 part	0	98.502	1	0	2.32	0.04	363835	4572123	176279	176279	88341	87032	10	10	19
Nanopore_R9_pass	0.25	Unicycler (bold)	13	84	49	36	35	33	23	4585673	4578760	4550301	4542226	4507447	4146621	52	569090	4581269	4641652	50.76	50.79	193272	193272	112361	112361	7	7	15	15	0	0	0	2	0 + 0 part	0	98.695	1	0	1	0.04	569090	4581087	184317	184317	109202	109202	8	8	16
Nanopore_R9_pass	0.25	Unicycler (bold)	14	86	50	40	38	36	26	4586112	4578930	4560432	4544510	4507331	4160053	54	363835	4582013	4641652	50.76	50.79	193272	178432	125580	125580	9	10	17	17	0	0	0	2	0 + 0 part	0	98.645	1.001	0	0.74	0.04	363835	4580362	178257	178257	95191	95191	11	11	19
Nanopore_R9_pass	0.25	Unicycler (bold)	15	89	52	39	36	34	24	4585135	4577296	4550186	4526185	4503365	4144658	56	405326	4580677	4641652	50.77	50.79	210572	210572	112360	112360	8	8	15	15	2	1	344384	4	0 + 0 part	0	98.619	1.001	0	0.79	0.04	405326	4580045	202298	202298	89982	89982	9	9	18
Nanopore_R9_pass	0.25	Unicycler (bold)	16	78	51	38	35	34	24	4590113	4584217	4557918	4535472	4523479	4163005	54	444224	4586694	4641652	50.77	50.79	210571	203939	125579	105599	8	9	15	16	2	2	270492	3	0 + 0 part	0	98.743	1.001	0	1.96	0.11	405326	4583306	202369	202369	105535	95471	10	10	17
Nanopore_R9_pass	0.25	Unicycler (bold)	17	99	59	44	41	38	27	4577192	4569652	4539018	4515018	4467135	4075326	63	363836	4572732	4641652	50.75	50.79	178256	178256	95053	95053	10	10	19	19	0	0	0	2	0 + 0 part	0	98.479	1	0	0.85	0.04	363836	4571078	176278	176278	88341	88341	11	11	20
Nanopore_R9_pass	0.25	Unicycler (bold)	18	87	56	42	39	35	28	4585016	4577971	4549268	4525271	4465402	4221640	60	363836	4581235	4641652	50.76	50.79	176279	176279	105598	100028	10	10	18	19	0	0	0	2	0 + 0 part	0	98.639	1.001	0	1.09	0.09	363836	4579577	173942	173942	100028	100028	11	11	20
Nanopore_R9_pass	0.25	Unicycler (bold)	19	98	58	42	39	35	26	4582247	4574120	4540213	4516216	4456346	4150871	63	363836	4577618	4641652	50.75	50.79	188532	188532	105600	105600	10	10	18	18	0	0	0	2	0 + 0 part	0	98.552	1.001	0	1.18	0.35	363836	4575776	188532	176012	95471	95471	10	11	19
Nanopore_R9_pass	0.25	Unicycler (bold)	20	93	57	43	40	38	27	4582582	4575109	4545642	4521645	4497716	4101615	61	363836	4578339	4641652	50.75	50.79	176285	176285	95471	95471	10	10	19	19	1	1	43612	2	0 + 0 part	0	98.524	1.001	0	1.38	0.13	363836	4574261	176285	148486	95052	95052	10	11	20
Nanopore_R9_pass	0.5	Unicycler (bold)	1	46	31	25	25	25	18	4612967	4607915	4593700	4593700	4593700	4347042	35	554535	4610998	4641652	50.77	50.79	227759	227759	193272	193272	7	7	12	12	0	0	0	2	0 + 0 part	0	99.257	1.001	0	1.35	0.15	421510	4609303	219620	219620	188530	188530	8	8	13
Nanopore_R9_pass	0.5	Unicycler (bold)	2	79	50	40	36	34	25	4592149	4585342	4567343	4538171	4513080	4212444	54	399323	4588605	4641652	50.76	50.79	186040	186040	120578	120578	9	9	16	16	0	0	0	3	0 + 0 part	0	98.752	1.001	0	2.09	0.87	399323	4586599	178257	178257	105535	105535	10	10	18
Nanopore_R9_pass	0.5	Unicycler (bold)	3	86	52	42	39	35	27	4588743	4582050	4565256	4545330	4476835	4217067	55	405327	4584706	4641652	50.75	50.79	184315	184315	105600	105600	9	9	17	17	0	0	0	3	0 + 0 part	0	98.665	1.001	0	2.12	0.26	405327	4581929	178256	178256	88342	88342	10	10	19
Nanopore_R9_pass	0.5	Unicycler (bold)	4	79	45	35	33	33	25	4588104	4580953	4562068	4546143	4546143	4274060	50	411226	4584675	4641652	50.76	50.79	178256	178256	125580	125580	9	9	16	16	2	1	344384	2	0 + 0 part	0	98.664	1.001	0	0.7	0.04	363834	4583106	176284	176284	109157	109157	11	11	19
Nanopore_R9_pass	0.5	Unicycler (bold)	5	70	47	35	34	32	24	4595827	4589288	4564350	4555105	4521198	4240582	51	690427	4592667	4641652	50.76	50.79	210570	210570	117653	117653	7	7	15	15	2	1	432058	3	0 + 0 part	0	98.837	1.001	0	1.42	0.35	487979	4592362	178256	178256	103541	103541	10	10	18
Nanopore_R9_pass	0.5	Unicycler (bold)	6	86	49	38	36	32	23	4586918	4579613	4556503	4539183	4479309	4158100	53	435759	4582840	4641652	50.75	50.79	265115	265115	112361	112361	7	7	15	15	0	0	0	4	0 + 0 part	0	98.697	1	0	1.27	0.07	372218	4581185	176279	176279	105536	95054	8	8	16
Nanopore_R9_pass	0.5	Unicycler (bold)	7	86	45	36	35	33	27	4586808	4579133	4558431	4551753	4516975	4310705	49	435759	4582512	4641652	50.75	50.79	178256	176879	112187	112187	8	9	17	17	0	0	0	4	0 + 0 part	0	98.629	1.001	0	1.2	0.15	405327	4580205	176874	162063	105536	105536	9	10	19
Nanopore_R9_pass	0.5	Unicycler (bold)	8	75	50	37	35	33	22	4597294	4590590	4564244	4546925	4521832	4121355	54	480869	4593820	4641652	50.77	50.79	236361	236361	112360	112360	7	7	14	14	2	1	344384	2	0 + 0 part	0	98.827	1.001	0	1.2	0.13	480869	4592292	209720	209720	95191	95191	8	8	16
Nanopore_R9_pass	0.5	Unicycler (bold)	9	63	45	34	32	29	23	4599239	4594887	4572794	4558038	4507850	4307588	47	493258	4596490	4641652	50.76	50.79	203944	203944	132581	132581	8	8	15	15	1	1	493258	2	0 + 0 part	0	98.964	1.001	0	1.94	0.15	363836	4594835	201509	201509	132581	132581	10	10	17
Nanopore_R9_pass	0.5	Unicycler (bold)	10	67	44	35	33	32	25	4599375	4594527	4578831	4562901	4538820	4306565	46	614654	4596130	4641652	50.77	50.79	203188	203188	117646	117646	8	8	15	15	0	0	0	2	0 + 0 part	0	98.947	1.001	0	1.52	0.39	614654	4594474	202299	202299	105536	105536	8	8	16
Nanopore_R9_pass	0.5	Unicycler (bold)	11	71	44	33	31	28	23	4596539	4590597	4569435	4552115	4504232	4305222	47	665636	4593061	4641652	50.76	50.79	224060	210571	132575	132575	7	8	14	14	1	1	73508	2	0 + 0 part	0	98.889	1.001	0	3.53	0.09	665636	4592932	203028	203028	125725	125725	8	8	15
Nanopore_R9_pass	0.5	Unicycler (bold)	12	72	44	33	33	29	25	4596410	4591816	4571393	4571393	4511522	4383675	45	398895	4592561	4641652	50.76	50.79	224060	203946	125581	125581	8	9	15	15	2	2	571392	1	0 + 0 part	0	98.901	1	0	1.37	0.11	398895	4590907	201912	201912	120176	120176	9	9	17
Nanopore_R9_pass	0.5	Unicycler (bold)	13	62	37	30	29	29	19	4601639	4594724	4580938	4572864	4572864	4204012	41	802911	4597954	4641652	50.77	50.79	266893	266893	143409	143409	6	6	11	11	4	3	1114059	3	0 + 0 part	0	98.946	1.001	0	2.05	0.65	367067	4597667	210571	210571	112360	112360	9	9	15
Nanopore_R9_pass	0.5	Unicycler (bold)	14	56	40	29	27	27	21	4603344	4598840	4576166	4560241	4560241	4354070	43	610575	4601143	4641652	50.76	50.79	301364	234333	122753	122753	5	6	12	12	0	0	0	4	0 + 0 part	0	99.028	1.001	0	1.59	0.22	610575	4600120	203028	203028	105535	105535	7	7	15
Nanopore_R9_pass	0.5	Unicycler (bold)	15	60	43	34	31	29	24	4599431	4596206	4581742	4559301	4522125	4347016	46	363836	4597836	4641652	50.76	50.79	210570	210570	136449	136449	9	9	15	15	4	4	804014	2	0 + 0 part	0	98.901	1.002	0	2.9	0.89	363836	4595790	191736	191736	123933	123933	10	10	18
Nanopore_R9_pass	0.5	Unicycler (bold)	16	71	44	33	32	29	23	4593694	4588993	4569107	4559861	4508113	4299732	45	610400	4589990	4641652	50.76	50.79	193273	193273	132582	125580	7	7	13	14	0	0	0	3	0 + 0 part	0	98.859	1	0	1.42	0.11	480875	4589859	193209	193209	125580	117643	8	8	15
Nanopore_R9_pass	0.5	Unicycler (bold)	17	79	47	37	36	35	26	4590832	4584578	4567677	4558433	4534352	4222461	51	398901	4587455	4641652	50.76	50.79	203028	203028	117653	117653	9	9	17	17	1	1	119759	3	0 + 0 part	0	98.747	1.001	0	1.09	0.02	398901	4585795	178255	178255	95471	95471	10	10	18
Nanopore_R9_pass	0.5	Unicycler (bold)	18	62	38	29	28	26	21	4597981	4592137	4575032	4566958	4535515	4367838	41	622926	4594499	4641652	50.76	50.79	237469	237469	148487	148487	6	6	12	12	2	1	446491	4	0 + 0 part	0	98.897	1.001	0	1.42	0.09	366930	4594465	201507	201507	125581	125581	9	9	16
Nanopore_R9_pass	0.5	Unicycler (bold)	19	56	40	29	26	23	21	4600717	4596369	4570687	4546684	4499914	4441624	42	554118	4598125	4641652	50.76	50.79	265114	265114	176430	173942	7	7	12	13	0	0	0	5	0 + 0 part	0	98.927	1.001	0	1.72	0.11	405327	4595826	190911	190911	167486	167486	8	8	14
Nanopore_R9_pass	0.5	Unicycler (bold)	20	59	44	34	31	30	25	4597637	4592780	4574391	4550389	4538398	4372758	47	555140	4595323	4641652	50.77	50.79	203940	203940	117654	117654	8	8	15	15	1	1	555140	2	0 + 0 part	0	98.867	1.001	0	1.79	0.61	405326	4593672	202186	202186	112360	112360	10	10	17
Nanopore_R9_pass	1.0	Unicycler (bold)	1	50	34	25	24	22	17	4611693	4605596	4582773	4574699	4547030	4361257	39	623019	4609582	4641652	50.77	50.79	340252	340252	168729	168729	5	5	10	10	2	2	1076863	2	0 + 0 part	0	99.255	1.001	0	1.11	0.15	517844	4608452	239809	239809	154143	154143	7	7	13
Nanopore_R9_pass	1.0	Unicycler (bold)	2	50	34	25	24	24	20	4607296	4601820	4583070	4576387	4576387	4439413	38	569279	4604971	4641652	50.78	50.79	267240	267240	157654	157654	6	6	12	12	2	1	432056	3	0 + 0 part	0	99.054	1.002	0	1.35	0.35	415153	4604967	202157	202157	157654	157654	9	9	15
Nanopore_R9_pass	1.0	Unicycler (bold)	3	64	35	25	25	24	20	4602667	4597483	4578545	4578545	4566556	4435209	37	554534	4599088	4641652	50.77	50.79	333973	333973	198731	178434	6	6	11	12	2	1	344385	3	0 + 0 part	0	99.003	1.001	0	1.02	0.09	454851	4597376	211577	211577	133024	133024	8	8	14
Nanopore_R9_pass	1.0	Unicycler (bold)	4	55	35	24	23	21	16	4609333	4604408	4579634	4572952	4550134	4381869	37	636435	4606127	4641652	50.77	50.79	294310	294310	204334	204334	5	5	10	10	2	1	537904	2	0 + 0 part	0	99.019	1.002	0	2.74	0.54	636435	4604378	220165	220165	202588	193208	6	6	11
Nanopore_R9_pass	1.0	Unicycler (bold)	5	41	30	23	23	21	16	4617100	4613384	4599595	4599595	4571048	4405198	34	824766	4616201	4641652	50.77	50.79	368104	368104	188532	188532	5	5	9	9	0	0	0	3	0 + 0 part	0	99.39	1.001	0	2.67	0.09	569395	4616067	301300	301300	188532	188532	6	6	11
Nanopore_R9_pass	1.0	Unicycler (bold)	6	65	35	29	28	28	22	4595502	4590019	4580407	4573725	4573725	4360816	38	435850	4591988	4641652	50.76	50.79	285145	285145	132581	132581	7	7	13	13	0	0	0	1	0 + 0 part	0	98.857	1.001	0	0.85	0.04	431248	4590330	285145	285145	132581	132581	7	7	13
Nanopore_R9_pass	1.0	Unicycler (bold)	7	56	30	24	24	23	20	4605403	4600140	4590376	4590376	4566294	4465017	32	572295	4601743	4641652	50.76	50.79	221775	221775	184315	184315	7	7	12	12	0	0	0	4	0 + 0 part	0	99.083	1.001	0	1.59	0.04	426096	4600089	209720	209720	167329	167329	8	8	14
Nanopore_R9_pass	1.0	Unicycler (bold)	8	41	30	21	21	21	19	4615252	4612083	4593823	4593823	4593823	4521002	31	701404	4612986	4641652	50.78	50.79	267240	267240	210571	210571	7	7	12	12	0	0	0	3	0 + 0 part	0	99.185	1.002	0	1.37	0.17	701404	4611291	238081	238081	202299	202299	7	7	12
Nanopore_R9_pass	1.0	Unicycler (bold)	9	53	40	28	28	26	20	4605804	4602114	4581118	4581118	4556024	4346338	42	692417	4603752	4641652	50.77	50.79	210572	210572	167486	167486	7	7	13	13	1	1	296691	6	0 + 0 part	0	99.057	1.001	0	2.02	0.59	692417	4603092	186136	186136	157654	157654	8	8	14
Nanopore_R9_pass	1.0	Unicycler (bold)	10	63	38	28	27	24	20	4607830	4602973	4583418	4576740	4528858	4377808	40	779095	4604692	4641652	50.76	50.79	343816	343816	152894	143409	5	5	10	11	3	2	456868	3	0 + 0 part	0	99.053	1.002	0	2.85	0.46	424794	4599005	237201	237201	125581	125581	7	7	13
Nanopore_R9_pass	1.0	Unicycler (bold)	11	50	39	28	25	25	22	4608013	4603642	4581918	4559170	4559170	4454925	44	411230	4607481	4641652	50.77	50.79	234341	234341	148205	148205	7	7	13	13	0	0	0	1	0 + 0 part	0	99.143	1.001	0	2.26	0.2	405325	4605829	209721	209721	148205	148205	8	8	14
Nanopore_R9_pass	1.0	Unicycler (bold)	12	48	27	22	20	20	17	4610680	4605999	4598472	4581637	4581637	4468350	29	444896	4607177	4641652	50.77	50.79	358432	358432	228846	228846	6	6	10	10	0	0	0	3	0 + 0 part	0	99.156	1.001	0	1.52	0.09	444833	4605301	358432	358432	186128	186128	6	6	11
Nanopore_R9_pass	1.0	Unicycler (bold)	13	44	28	22	22	20	18	4620702	4617105	4608383	4608383	4576943	4495966	29	558255	4617712	4641652	50.78	50.79	265115	265115	188532	188532	6	6	11	11	1	1	558255	1	0 + 0 part	0	99.299	1.002	0	2.26	0.15	403863	4616064	236361	236361	188532	188532	8	8	13
Nanopore_R9_pass	1.0	Unicycler (bold)	14	27	21	18	17	17	16	4623150	4621317	4617917	4612903	4612903	4583875	23	839928	4622678	4641652	50.78	50.79	396128	396128	228846	228846	4	4	7	7	0	0	0	2	0 + 0 part	0	99.551	1	0	1.64	0.15	825588	4622543	396128	396128	228782	228782	4	4	8
Nanopore_R9_pass	1.0	Unicycler (bold)	15	52	36	25	25	22	18	4613971	4609705	4587858	4587858	4541086	4400850	38	524617	4611207	4641652	50.78	50.79	300490	300490	191031	191031	6	6	11	11	4	3	1030744	2	0 + 0 part	0	99.24	1.001	0	1.43	0.2	454849	4609677	209720	209720	152893	152893	8	8	14
Nanopore_R9_pass	1.0	Unicycler (bold)	16	42	31	23	22	21	18	4611772	4608393	4594748	4585503	4572405	4472160	33	634309	4610032	4641652	50.77	50.79	411226	411226	210572	210572	5	5	9	9	0	0	0	2	0 + 0 part	0	99.261	1.001	0	1.61	0.11	634309	4608377	361156	361156	203028	203028	5	5	10
Nanopore_R9_pass	1.0	Unicycler (bold)	17	45	30	23	21	21	17	4612639	4608897	4596616	4580688	4580688	4451676	31	719201	4609894	4641652	50.77	50.79	426636	426636	176429	176429	4	4	9	9	0	0	0	5	0 + 0 part	0	99.15	1.002	0	2.26	0.39	636353	4608453	265115	265115	155065	155065	5	5	11
Nanopore_R9_pass	1.0	Unicycler (bold)	18	66	35	28	28	27	20	4598466	4592720	4581316	4581316	4569325	4323156	38	839937	4594966	4641652	50.76	50.79	294309	294309	155065	155065	5	5	11	11	0	0	0	3	0 + 0 part	0	98.9	1.001	0	1.5	0.41	825598	4594604	202275	202275	125579	125579	6	6	13
Nanopore_R9_pass	1.0	Unicycler (bold)	19	41	28	22	22	21	19	4613811	4609982	4597940	4597940	4584839	4519776	32	568909	4612751	4641652	50.77	50.79	261019	261019	210571	203028	6	6	11	12	0	0	0	3	0 + 0 part	0	99.343	1	0	1.32	0.15	400643	4612283	221771	221771	201979	201979	8	8	13
Nanopore_R9_pass	1.0	Unicycler (bold)	20	65	39	29	28	25	21	4599012	4593692	4573092	4566414	4518532	4358462	41	554444	4595203	4641652	50.77	50.79	265116	265116	132580	132580	7	7	12	12	4	3	946758	4	0 + 0 part	0	98.878	1.001	0	1.9	0.31	359274	4592576	211576	211576	122732	112193	8	8	15
Nanopore_R9_pass	2.0	Unicycler (bold)	1	30	15	11	11	11	9	4618632	4614674	4607645	4607645	4607645	4539812	17	1614666	4616312	4641652	50.78	50.79	695955	623073	400175	400175	2	3	5	5	0	0	0	3	0 + 0 part	0	99.324	1.001	0	1.34	0.56	838961	4616176	695955	513589	400175	400175	3	4	6
Nanopore_R9_pass	2.0	Unicycler (bold)	2	19	14	10	10	10	10	4629298	4627964	4620344	4620344	4620344	4620344	15	1440705	4628572	4641652	50.78	50.79	692531	692531	558040	558040	3	3	4	4	2	1	1440705	3	0 + 0 part	0	99.673	1	0	2.29	0.19	776065	4628572	425015	425015	270372	270372	4	4	7
Nanopore_R9_pass	2.0	Unicycler (bold)	3	33	20	15	14	14	11	4623051	4618619	4611277	4604599	4604599	4491670	23	839284	4620887	4641652	50.78	50.79	652596	652596	357523	357523	4	4	6	6	2	1	450053	6	0 + 0 part	0	99.468	1.001	0	1.41	0.5	695960	4620628	357521	357521	229254	229254	5	5	9
Nanopore_R9_pass	2.0	Unicycler (bold)	4	27	16	12	12	12	11	4617787	4615793	4609499	4609499	4609499	4573132	16	801954	4615793	4641652	50.78	50.79	554536	554536	513335	513335	4	4	6	6	2	1	801954	3	0 + 0 part	0	99.336	1.001	0	1.43	0.39	634311	4613806	513335	513335	338022	338022	5	5	7
Nanopore_R9_pass	2.0	Unicycler (bold)	5	13	9	7	7	7	6	4636504	4634532	4631559	4631559	4631559	4599956	11	1860489	4636431	4641652	50.79	50.79	895791	895791	669663	669663	2	2	4	4	4	3	1657538	4	0 + 0 part	0	99.786	1.001	0	1.94	0.17	1741700	4636428	472263	472263	239813	239813	3	3	6
Nanopore_R9_pass	2.0	Unicycler (bold)	6	16	15	12	11	10	10	4632526	4632076	4628785	4623718	4599637	4599637	15	1304071	4632076	4641652	50.79	50.79	554560	554560	423797	423797	3	3	5	5	0	0	0	4	0 + 0 part	0	99.753	1	0	2.31	0.09	1304071	4631426	423797	423797	255808	255808	3	3	6
Nanopore_R9_pass	2.0	Unicycler (bold)	7	29	23	20	19	19	15	4622650	4620866	4617458	4612381	4612381	4479076	24	1128565	4621623	4641652	50.78	50.79	396703	396703	219474	219474	4	4	8	8	1	1	1128565	2	0 + 0 part	0	99.458	1.001	0	1.86	0.17	585862	4619927	357877	340188	202417	202417	5	6	10
Nanopore_R9_pass	2.0	Unicycler (bold)	8	19	17	13	13	12	10	4635306	4635144	4628843	4628843	4618484	4539939	17	1522276	4635144	4641652	50.78	50.79	895883	895883	285032	285032	2	2	5	5	3	2	1780492	3	0 + 0 part	0	99.628	1.002	0	1.69	0.28	881544	4629671	515466	515466	236476	236476	4	4	7
Nanopore_R9_pass	2.0	Unicycler (bold)	9	28	19	14	14	14	13	4621168	4619322	4609351	4609351	4609351	4574190	19	706943	4619322	4641652	50.78	50.79	462650	462650	398899	398899	4	4	7	7	2	1	467629	3	0 + 0 part	0	99.417	1.001	0	1.76	0.11	569395	4619317	398899	398899	228781	228781	6	6	10
Nanopore_R9_pass	2.0	Unicycler (bold)	10	24	19	14	14	13	13	4629422	4627806	4619977	4619977	4604300	4604300	19	895883	4627806	4641652	50.78	50.79	692160	692160	253709	253709	3	3	6	6	3	2	1494118	4	0 + 0 part	0	99.522	1.002	0	3.72	2.92	881543	4622840	365566	365566	202421	202421	4	4	9
Nanopore_R9_pass	2.0	Unicycler (bold)	11	21	15	11	11	11	11	4625495	4623868	4617488	4617488	4617488	4617488	15	1329497	4623868	4641652	50.78	50.79	610392	610392	365731	365731	3	3	5	5	2	1	1329497	3	0 + 0 part	0	99.514	1.001	0	1.49	0.09	692484	4623868	421060	421060	223668	223668	5	5	8
Nanopore_R9_pass	2.0	Unicycler (bold)	12	20	12	9	9	9	8	4629205	4626629	4621470	4621470	4621470	4592318	13	1137717	4627270	4641652	50.78	50.79	693673	693673	379281	379281	3	3	5	5	1	1	379281	4	0 + 0 part	0	99.621	1.001	0	2.01	0.3	838658	4627016	475864	475864	298940	298940	4	4	7
Nanopore_R9_pass	2.0	Unicycler (bold)	13	23	18	11	10	10	10	4626980	4624023	4611256	4604556	4604556	4604556	20	1403316	4625661	4641652	50.78	50.79	681266	681266	443901	443901	3	3	5	5	3	2	2084582	6	0 + 0 part	0	99.515	1.001	0	1.75	0.28	692530	4625657	349509	349509	203188	203188	5	5	10
Nanopore_R9_pass	2.0	Unicycler (bold)	14	29	21	15	15	13	13	4624963	4622332	4612658	4612658	4584864	4584864	23	1194489	4623464	4641652	50.78	50.79	391070	391070	294424	294424	4	4	7	7	2	1	1194489	3	0 + 0 part	0	99.465	1.001	0	1.58	0.41	775947	4623459	391070	391070	261301	261301	5	5	8
Nanopore_R9_pass	2.0	Unicycler (bold)	15	22	15	10	10	10	9	4631446	4628499	4616158	4616158	4616158	4583882	17	766207	4630399	4641652	50.78	50.79	610781	610781	435874	435874	4	4	6	6	2	1	766207	5	0 + 0 part	0	99.626	1.001	0	1.79	0.28	695376	4630396	396702	396702	282864	282864	5	5	8
Nanopore_R9_pass	2.0	Unicycler (bold)	16	37	22	17	17	17	15	4614526	4611382	4602508	4602508	4602508	4529243	24	695392	4613023	4641652	50.78	50.79	454850	454850	308675	308675	4	4	7	7	3	2	899421	6	0 + 0 part	0	99.275	1.001	0	3.23	0.67	571459	4612379	320848	320848	176628	176628	6	6	11
Nanopore_R9_pass	2.0	Unicycler (bold)	17	21	13	10	10	10	10	4627949	4624466	4619404	4619404	4619404	4619404	15	1249002	4626207	4641652	50.78	50.79	693214	693214	436018	436018	3	3	5	5	4	2	1744280	5	0 + 0 part	0	99.474	1.002	0	3.81	0.32	697704	4625987	366758	366758	221763	221763	5	5	9
Nanopore_R9_pass	2.0	Unicycler (bold)	18	26	20	14	13	13	13	4622013	4619895	4610092	4600847	4600847	4600847	21	692417	4620503	4641652	50.77	50.79	551246	551246	336964	336964	4	4	7	7	3	2	833414	3	0 + 0 part	0	99.492	1.001	0	2.08	0.32	692417	4620257	367601	367601	227864	227864	5	5	9
Nanopore_R9_pass	2.0	Unicycler (bold)	19	13	13	11	9	9	9	4630319	4630319	4628113	4616248	4616248	4616248	13	1261615	4630319	4641652	50.78	50.79	554443	554443	518584	518584	3	3	5	5	2	1	773653	4	0 + 0 part	0	99.655	1.001	0	2.53	0.54	912108	4628616	398897	398897	297202	297202	4	4	8
Nanopore_R9_pass	2.0	Unicycler (bold)	20	27	21	17	16	16	13	4627221	4626041	4619095	4612411	4612411	4509486	22	1003838	4627038	4641652	50.78	50.79	690435	690435	439354	439354	3	3	5	5	2	1	678771	3	0 + 0 part	0	99.628	1.001	0	1.92	0.48	694159	4626997	488276	488276	207440	207440	4	4	8
Nanopore_R9_pass	4.0	Unicycler (bold)	1	10	6	4	4	4	4	4634279	4633667	4629164	4629164	4629164	4629164	6	1993441	4633667	4641652	50.79	50.79	1861072	1861072	1861072	1861072	2	2	2	2	2	1	1993441	4	0 + 0 part	0	99.782	1	0	1.58	0.17	1443290	4633667	513235	513235	431809	431809	3	3	5
Nanopore_R9_pass	4.0	Unicycler (bold)	2	9	8	6	6	6	4	4638902	4638294	4636087	4636087	4636087	4563197	9	2889251	4638902	4641652	50.79	50.79	2889251	2889251	1303658	1303658	1	1	2	2	2	1	2889251	6	0 + 0 part	0	99.892	1	0	3.86	1.68	957075	4638428	455084	455084	366488	366488	4	4	6
Nanopore_R9_pass	4.0	Unicycler (bold)	3	7	6	4	4	4	4	4635232	4634813	4630116	4630116	4630116	4630116	6	1750707	4634813	4641652	50.79	50.79	1304626	1304626	828092	828092	2	2	3	3	2	1	1750707	3	0 + 0 part	0	99.846	1	0	1.94	0.35	1304626	4634813	775637	775637	569281	569281	3	3	4
Nanopore_R9_pass	4.0	Unicycler (bold)	4	1	1	1	1	1	1	4642913	4642913	4642913	4642913	4642913	4642913	1	4642913	4642913	4641652	50.79	50.79	4642913	4642913	4642913	4642913	1	1	1	1	3	1	4642913	6	0 + 0 part	0	99.983	1	0	1.85	0.17	1633872	4641911	1097470	1097470	431809	431809	2	2	4
Nanopore_R9_pass	4.0	Unicycler (bold)	5	3	2	2	2	2	2	4641093	4640095	4640095	4640095	4640095	4640095	3	3970238	4641093	4641652	50.79	50.79	3970238	3970238	3970238	3970238	1	1	1	1	2	1	669857	2	0 + 0 part	0	99.95	1	0	1.88	0.15	1991655	4641093	1741430	1741430	1741430	1741430	2	2	2
Nanopore_R9_pass	4.0	Unicycler (bold)	6	3	3	2	2	2	2	4641886	4641886	4640723	4640723	4640723	4640723	3	3860668	4641886	4641652	50.79	50.79	3860668	3860668	3860668	3860668	1	1	1	1	2	1	3860668	3	0 + 0 part	0	99.937	1.001	0	2.37	0.39	1996879	4640678	1122648	1122648	780055	780055	2	2	3
Nanopore_R9_pass	4.0	Unicycler (bold)	7	2	2	2	2	2	2	4641913	4641913	4641913	4641913	4641913	4641913	2	4375575	4641913	4641652	50.79	50.79	4375575	4375575	4375575	4375575	1	1	1	1	4	2	4641913	3	0 + 0 part	0	99.878	1.001	0	1.88	0.13	1642212	4641913	1395598	1395598	502334	502334	2	2	3
Nanopore_R9_pass	4.0	Unicycler (bold)	8	1	1	1	1	1	1	4642420	4642420	4642420	4642420	4642420	4642420	1	4642420	4642420	4641652	50.79	50.79	4642420	4642420	4642420	4642420	1	1	1	1	2	1	4642420	4	0 + 0 part	0	99.992	1	0	2.71	0.71	1991655	4642227	1365739	1365739	775611	775611	2	2	3
Nanopore_R9_pass	4.0	Unicycler (bold)	9	6	6	4	4	4	4	4639373	4639373	4637091	4637091	4637091	4637091	6	2952024	4639373	4641652	50.79	50.79	2952024	2952024	768969	768969	1	1	2	2	4	2	3720993	6	0 + 0 part	0	99.903	1	0	2.46	0.6	895186	4639167	408560	408560	305383	305383	4	4	7
Nanopore_R9_pass	4.0	Unicycler (bold)	10	1	1	1	1	1	1	4642617	4642617	4642617	4642617	4642617	4642617	1	4642617	4642617	4641652	50.79	50.79	4642617	4642617	4642617	4642617	1	1	1	1	2	1	4642617	4	0 + 0 part	0	99.993	1	0	2.07	0.15	1991655	4642430	1083602	1083602	776078	776078	2	2	3
Nanopore_R9_pass	4.0	Unicycler (bold)	11	1	1	1	1	1	1	4641944	4641944	4641944	4641944	4641944	4641944	1	4641944	4641944	4641652	50.79	50.79	4641944	4641944	4641944	4641944	1	1	1	1	2	1	4641944	5	0 + 0 part	0	99.977	1	0	2.11	0.15	1991655	4641366	1365539	1365539	454769	454769	2	2	3
Nanopore_R9_pass	4.0	Unicycler (bold)	12	1	1	1	1	1	1	4641968	4641968	4641968	4641968	4641968	4641968	1	4641968	4641968	4641652	50.79	50.79	4641968	4641968	4641968	4641968	1	1	1	1	2	1	4641968	3	0 + 0 part	0	99.988	1	0	2.43	0.6	1991732	4641968	1365539	1365539	823148	823148	2	2	3
Nanopore_R9_pass	4.0	Unicycler (bold)	13	2	2	2	2	2	2	4636546	4636546	4636546	4636546	4636546	4636546	2	4285115	4636546	4641652	50.79	50.79	4285115	4285115	4285115	4285115	1	1	1	1	2	1	4285115	2	0 + 0 part	0	99.873	1	0	1.4	0.11	1991655	4636546	1292535	1292535	568798	568798	2	2	3
Nanopore_R9_pass	4.0	Unicycler (bold)	14	1	1	1	1	1	1	4642091	4642091	4642091	4642091	4642091	4642091	1	4642091	4642091	4641652	50.79	50.79	4642091	4642091	4642091	4642091	1	1	1	1	4	1	4642091	2	0 + 0 part	0	99.878	1.001	0	0.75	0.04	1124383	4642091	823148	823148	821006	821006	3	3	4
Nanopore_R9_pass	4.0	Unicycler (bold)	15	9	5	3	3	3	3	4632958	4631627	4627084	4627084	4627084	4627084	7	2498620	4632690	4641652	50.79	50.79	2498620	2498620	1210196	1210196	1	1	2	2	3	2	3416888	4	0 + 0 part	0	99.733	1.001	0	2.1	1.02	1239820	4630093	1210196	1210196	402657	402657	2	2	5
Nanopore_R9_pass	4.0	Unicycler (bold)	16	1	1	1	1	1	1	4642842	4642842	4642842	4642842	4642842	4642842	1	4642842	4642842	4641652	50.79	50.79	4642842	4642842	4642842	4642842	1	1	1	1	2	1	4642842	5	0 + 0 part	0	99.974	1.001	0	2.78	1.55	1991655	4641473	1395161	1395161	431359	431359	2	2	3
Nanopore_R9_pass	4.0	Unicycler (bold)	17	3	3	2	2	2	2	4640365	4640365	4638455	4638455	4638455	4638455	3	3203259	4640365	4641652	50.79	50.79	3203259	3203259	1435196	1435196	1	1	2	2	2	1	3203259	3	0 + 0 part	0	99.946	1	0	2	0.28	1442855	4639943	1435196	1435196	775653	775653	2	2	3
Nanopore_R9_pass	4.0	Unicycler (bold)	18	1	1	1	1	1	1	4641585	4641585	4641585	4641585	4641585	4641585	1	4641585	4641585	4641652	50.79	50.79	4641585	4641585	4641585	4641585	1	1	1	1	2	1	4641585	7	0 + 0 part	0	99.963	1	0	1.68	0.6	1633697	4640872	823148	823148	357242	357242	2	2	5
Nanopore_R9_pass	4.0	Unicycler (bold)	19	9	5	3	3	3	3	4633552	4632815	4628114	4628114	4628114	4628114	5	3195263	4632815	4641652	50.79	50.79	3195263	3195263	917916	917916	1	1	2	2	2	1	3195263	3	0 + 0 part	0	99.759	1.001	0	2.48	1.3	1644027	4632433	1119109	1119109	514553	514553	2	2	4
Nanopore_R9_pass	4.0	Unicycler (bold)	20	4	4	3	3	3	3	4637526	4637526	4632941	4632941	4632941	4632941	4	2689525	4637526	4641652	50.79	50.79	2689525	2689525	1163359	1163359	1	1	2	2	2	1	2689525	5	0 + 0 part	0	99.887	1	0	2.26	0.15	1119225	4637339	814052	814052	780057	780057	3	3	4
Nanopore_R9_pass	8.0	Unicycler (bold)	1	1	1	1	1	1	1	4641990	4641990	4641990	4641990	4641990	4641990	1	4641990	4641990	4641652	50.79	50.79	4641990	4641990	4641990	4641990	1	1	1	1	2	1	4641990	3	0 + 0 part	0	99.989	1	0	2.76	0.6	1991732	4641990	1395161	1395161	502334	502334	2	2	3
Nanopore_R9_pass	8.0	Unicycler (bold)	2	1	1	1	1	1	1	4642269	4642269	4642269	4642269	4642269	4642269	1	4642269	4642269	4641652	50.79	50.79	4642269	4642269	4642269	4642269	1	1	1	1	2	1	4642269	4	0 + 0 part	0	99.993	1	0	2.11	0.15	1991655	4642249	1395161	1395161	775801	775801	2	2	3
Nanopore_R9_pass	8.0	Unicycler (bold)	3	1	1	1	1	1	1	4641891	4641891	4641891	4641891	4641891	4641891	1	4641891	4641891	4641652	50.79	50.79	4641891	4641891	4641891	4641891	1	1	1	1	2	1	4641891	3	0 + 0 part	0	99.988	1	0	1.85	0.15	1991655	4641891	1365539	1365539	823148	823148	2	2	3
Nanopore_R9_pass	8.0	Unicycler (bold)	4	1	1	1	1	1	1	4641913	4641913	4641913	4641913	4641913	4641913	1	4641913	4641913	4641652	50.79	50.79	4641913	4641913	4641913	4641913	1	1	1	1	2	1	4641913	3	0 + 0 part	0	99.989	1	0	2	0.15	1991655	4641913	1395161	1395161	502334	502334	2	2	3
Nanopore_R9_pass	8.0	Unicycler (bold)	5	1	1	1	1	1	1	4642164	4642164	4642164	4642164	4642164	4642164	1	4642164	4642164	4641652	50.79	50.79	4642164	4642164	4642164	4642164	1	1	1	1	2	1	4642164	4	0 + 0 part	0	99.991	1	0	1.75	0.41	1633872	4642164	1395161	1395161	776062	776062	2	2	3
Nanopore_R9_pass	8.0	Unicycler (bold)	6	1	1	1	1	1	1	4642184	4642184	4642184	4642184	4642184	4642184	1	4642184	4642184	4641652	50.79	50.79	4642184	4642184	4642184	4642184	1	1	1	1	2	1	4642184	4	0 + 0 part	0	99.991	1	0	1.59	0.15	1633872	4642184	1395161	1395161	776082	776082	2	2	3
Nanopore_R9_pass	8.0	Unicycler (bold)	7	2	1	1	1	1	1	4642275	4642015	4642015	4642015	4642015	4642015	1	4642015	4642015	4641652	50.79	50.79	4642015	4642015	4642015	4642015	1	1	1	1	3	1	4642015	3	0 + 0 part	0	99.982	1	0	1.59	0.15	2218309	4642015	1566704	1566704	1566704	1566704	2	2	2
Nanopore_R9_pass	8.0	Unicycler (bold)	8	1	1	1	1	1	1	4642257	4642257	4642257	4642257	4642257	4642257	1	4642257	4642257	4641652	50.79	50.79	4642257	4642257	4642257	4642257	1	1	1	1	2	1	4642257	3	0 + 0 part	0	99.993	1	0	2.05	0.19	1991655	4642257	1395161	1395161	776064	776064	2	2	3
Nanopore_R9_pass	8.0	Unicycler (bold)	9	2	2	2	2	2	2	4642247	4642247	4642247	4642247	4642247	4642247	2	3985082	4642247	4641652	50.79	50.79	3985082	3985082	3985082	3985082	1	1	1	1	3	1	3985082	3	0 + 0 part	0	99.953	1.001	0	2.54	0.47	1905124	4642247	824527	824527	776054	776054	2	2	3
Nanopore_R9_pass	8.0	Unicycler (bold)	10	1	1	1	1	1	1	4636886	4636886	4636886	4636886	4636886	4636886	1	4636886	4636886	4641652	50.79	50.79	4636886	4636886	4636886	4636886	1	1	1	1	2	1	4636886	2	0 + 0 part	0	99.881	1	0	1.96	0.11	2218309	4636886	1119110	1119110	867340	867340	2	2	3
Nanopore_R9_pass	8.0	Unicycler (bold)	11	1	1	1	1	1	1	4642348	4642348	4642348	4642348	4642348	4642348	1	4642348	4642348	4641652	50.79	50.79	4642348	4642348	4642348	4642348	1	1	1	1	2	1	4642348	4	0 + 0 part	0	99.989	1	0	1.9	0.28	1905124	4642076	1395598	1395598	776072	776072	2	2	3
Nanopore_R9_pass	8.0	Unicycler (bold)	12	1	1	1	1	1	1	4642071	4642071	4642071	4642071	4642071	4642071	1	4642071	4642071	4641652	50.79	50.79	4642071	4642071	4642071	4642071	1	1	1	1	2	1	4642071	4	0 + 0 part	0	99.988	1	0	1.92	0.17	1991655	4642071	1365539	1365539	776078	776078	2	2	3
Nanopore_R9_pass	8.0	Unicycler (bold)	13	2	2	2	2	2	2	4640644	4640644	4640644	4640644	4640644	4640644	2	3203115	4640644	4641652	50.79	50.79	3203115	3203115	1437529	1437529	1	1	2	2	2	1	3203115	4	0 + 0 part	0	99.958	1	0	2.76	0.73	1443071	4640451	1437529	1437529	775611	775611	2	2	3
Nanopore_R9_pass	8.0	Unicycler (bold)	14	2	2	1	1	1	1	4642452	4642452	4641382	4641382	4641382	4641382	2	4641382	4642452	4641652	50.79	50.79	4641382	4641382	4641382	4641382	1	1	1	1	2	1	4641382	5	0 + 0 part	0	99.983	1	0	2	0.22	1991376	4642452	1365539	1365539	603382	603382	2	2	3
Nanopore_R9_pass	8.0	Unicycler (bold)	15	2	2	2	2	2	2	4637145	4637145	4637145	4637145	4637145	4637145	2	3606126	4637145	4641652	50.78	50.79	3606126	3606126	3606126	3606126	1	1	1	1	2	1	3606126	4	0 + 0 part	0	99.882	1	0	1.88	0.26	1413223	4637145	1031019	1031019	530983	530983	2	2	4
Nanopore_R9_pass	8.0	Unicycler (bold)	16	1	1	1	1	1	1	4642091	4642091	4642091	4642091	4642091	4642091	1	4642091	4642091	4641652	50.79	50.79	4642091	4642091	4642091	4642091	1	1	1	1	2	1	4642091	2	0 + 0 part	0	99.993	1	0	1.92	0.15	1991655	4642091	1395161	1395161	823148	823148	2	2	3
Nanopore_R9_pass	8.0	Unicycler (bold)	17	1	1	1	1	1	1	4641450	4641450	4641450	4641450	4641450	4641450	1	4641450	4641450	4641652	50.79	50.79	4641450	4641450	4641450	4641450	1	1	1	1	2	1	4641450	2	0 + 0 part	0	99.993	1	0	1.72	0.15	2218309	4641450	1991655	1991655	1991655	1991655	2	2	2
Nanopore_R9_pass	8.0	Unicycler (bold)	18	1	1	1	1	1	1	4642251	4642251	4642251	4642251	4642251	4642251	1	4642251	4642251	4641652	50.79	50.79	4642251	4642251	4642251	4642251	1	1	1	1	2	1	4642251	3	0 + 0 part	0	99.993	1	0	1.75	0.17	1991655	4642251	1395161	1395161	776058	776058	2	2	3
Nanopore_R9_pass	8.0	Unicycler (bold)	19	2	2	2	2	2	2	4642013	4642013	4642013	4642013	4642013	4642013	2	3984971	4642013	4641652	50.79	50.79	3984971	3984971	3984971	3984971	1	1	1	1	3	1	3984971	4	0 + 0 part	0	99.946	1.001	0	2.13	0.54	1905124	4642013	776075	776075	516637	516637	2	2	4
Nanopore_R9_pass	8.0	Unicycler (bold)	20	2	2	1	1	1	1	4642843	4642843	4641773	4641773	4641773	4641773	2	4641773	4642843	4641652	50.79	50.79	4641773	4641773	4641773	4641773	1	1	1	1	2	1	4641773	4	0 + 0 part	0	99.986	1	0	3.38	0.97	1633949	4642758	1365539	1365539	822959	822959	2	2	3
Nanopore_R9_pass	16.0	Unicycler (bold)	1	1	1	1	1	1	1	4642260	4642260	4642260	4642260	4642260	4642260	1	4642260	4642260	4641652	50.79	50.79	4642260	4642260	4642260	4642260	1	1	1	1	2	1	4642260	4	0 + 0 part	0	99.993	1	0	1.7	0.15	1991655	4642237	1395161	1395161	775798	775798	2	2	3
Nanopore_R9_pass	16.0	Unicycler (bold)	2	1	1	1	1	1	1	4642264	4642264	4642264	4642264	4642264	4642264	1	4642264	4642264	4641652	50.79	50.79	4642264	4642264	4642264	4642264	1	1	1	1	2	1	4642264	3	0 + 0 part	0	99.993	1	0	1.98	0.22	1991655	4642264	1395161	1395161	776071	776071	2	2	3
Nanopore_R9_pass	16.0	Unicycler (bold)	3	1	1	1	1	1	1	4642242	4642242	4642242	4642242	4642242	4642242	1	4642242	4642242	4641652	50.79	50.79	4642242	4642242	4642242	4642242	1	1	1	1	2	1	4642242	4	0 + 0 part	0	99.993	1	0	1.81	0.19	1991655	4642164	1395161	1395161	775795	775795	2	2	3
Nanopore_R9_pass	16.0	Unicycler (bold)	4	1	1	1	1	1	1	4642252	4642252	4642252	4642252	4642252	4642252	1	4642252	4642252	4641652	50.79	50.79	4642252	4642252	4642252	4642252	1	1	1	1	2	1	4642252	4	0 + 0 part	0	99.993	1	0	1.98	0.19	1991655	4642227	1395161	1395161	775790	775790	2	2	3
Nanopore_R9_pass	16.0	Unicycler (bold)	5	1	1	1	1	1	1	4642272	4642272	4642272	4642272	4642272	4642272	1	4642272	4642272	4641652	50.79	50.79	4642272	4642272	4642272	4642272	1	1	1	1	2	1	4642272	3	0 + 0 part	0	99.993	1	0	2.13	0.15	1991655	4642272	1395161	1395161	776079	776079	2	2	3
Nanopore_R9_pass	16.0	Unicycler (bold)	6	1	1	1	1	1	1	4642000	4642000	4642000	4642000	4642000	4642000	1	4642000	4642000	4641652	50.79	50.79	4642000	4642000	4642000	4642000	1	1	1	1	2	1	4642000	3	0 + 0 part	0	99.991	1	0	1.77	0.15	1633872	4642000	1395161	1395161	823148	823148	2	2	3
Nanopore_R9_pass	16.0	Unicycler (bold)	7	1	1	1	1	1	1	4642074	4642074	4642074	4642074	4642074	4642074	1	4642074	4642074	4641652	50.79	50.79	4642074	4642074	4642074	4642074	1	1	1	1	2	1	4642074	4	0 + 0 part	0	99.988	1	0	1.66	0.17	1633810	4642074	1395110	1395110	776085	776085	2	2	3
Nanopore_R9_pass	16.0	Unicycler (bold)	8	1	1	1	1	1	1	4641822	4641822	4641822	4641822	4641822	4641822	1	4641822	4641822	4641652	50.79	50.79	4641822	4641822	4641822	4641822	1	1	1	1	2	1	4641822	4	0 + 0 part	0	99.981	1	0	1.72	0.37	1442853	4641822	1279107	1279107	775637	775637	2	2	3
Nanopore_R9_pass	16.0	Unicycler (bold)	9	1	1	1	1	1	1	4642091	4642091	4642091	4642091	4642091	4642091	1	4642091	4642091	4641652	50.79	50.79	4642091	4642091	4642091	4642091	1	1	1	1	2	1	4642091	2	0 + 0 part	0	99.993	1	0	1.79	0.15	1991655	4642091	1395161	1395161	823148	823148	2	2	3
Nanopore_R9_pass	16.0	Unicycler (bold)	10	1	1	1	1	1	1	4642000	4642000	4642000	4642000	4642000	4642000	1	4642000	4642000	4641652	50.79	50.79	4642000	4642000	4642000	4642000	1	1	1	1	2	1	4642000	3	0 + 0 part	0	99.991	1	0	1.64	0.15	1633872	4642000	1395161	1395161	823148	823148	2	2	3
Nanopore_R9_pass	16.0	Unicycler (bold)	11	1	1	1	1	1	1	4642091	4642091	4642091	4642091	4642091	4642091	1	4642091	4642091	4641652	50.79	50.79	4642091	4642091	4642091	4642091	1	1	1	1	2	1	4642091	2	0 + 0 part	0	99.993	1	0	1.72	0.15	1991655	4642091	1395161	1395161	823148	823148	2	2	3
Nanopore_R9_pass	16.0	Unicycler (bold)	12	1	1	1	1	1	1	4641978	4641978	4641978	4641978	4641978	4641978	1	4641978	4641978	4641652	50.79	50.79	4641978	4641978	4641978	4641978	1	1	1	1	2	1	4641978	5	0 + 0 part	0	99.986	1	0	1.9	0.24	1633872	4641978	1365539	1365539	776076	776076	2	2	3
Nanopore_R9_pass	16.0	Unicycler (bold)	13	1	1	1	1	1	1	4642267	4642267	4642267	4642267	4642267	4642267	1	4642267	4642267	4641652	50.79	50.79	4642267	4642267	4642267	4642267	1	1	1	1	2	1	4642267	3	0 + 0 part	0	99.993	1	0	1.7	0.19	1991655	4642267	1395161	1395161	776074	776074	2	2	3
Nanopore_R9_pass	16.0	Unicycler (bold)	14	1	1	1	1	1	1	4642091	4642091	4642091	4642091	4642091	4642091	1	4642091	4642091	4641652	50.79	50.79	4642091	4642091	4642091	4642091	1	1	1	1	2	1	4642091	2	0 + 0 part	0	99.993	1	0	1.79	0.15	1991655	4642091	1395161	1395161	823148	823148	2	2	3
Nanopore_R9_pass	16.0	Unicycler (bold)	15	1	1	1	1	1	1	4642068	4642068	4642068	4642068	4642068	4642068	1	4642068	4642068	4641652	50.79	50.79	4642068	4642068	4642068	4642068	1	1	1	1	2	1	4642068	4	0 + 0 part	0	99.988	1	0	1.81	0.17	1991655	4642068	1365539	1365539	776075	776075	2	2	3
Nanopore_R9_pass	16.0	Unicycler (bold)	16	1	1	1	1	1	1	4642181	4642181	4642181	4642181	4642181	4642181	1	4642181	4642181	4641652	50.79	50.79	4642181	4642181	4642181	4642181	1	1	1	1	2	1	4642181	4	0 + 0 part	0	99.991	1	0	1.55	0.15	1633872	4642181	1395161	1395161	776077	776077	2	2	3
Nanopore_R9_pass	16.0	Unicycler (bold)	17	1	1	1	1	1	1	4642000	4642000	4642000	4642000	4642000	4642000	1	4642000	4642000	4641652	50.79	50.79	4642000	4642000	4642000	4642000	1	1	1	1	2	1	4642000	3	0 + 0 part	0	99.991	1	0	1.53	0.15	1633872	4642000	1395161	1395161	823148	823148	2	2	3
Nanopore_R9_pass	16.0	Unicycler (bold)	18	1	1	1	1	1	1	4641891	4641891	4641891	4641891	4641891	4641891	1	4641891	4641891	4641652	50.79	50.79	4641891	4641891	4641891	4641891	1	1	1	1	2	1	4641891	3	0 + 0 part	0	99.988	1	0	1.85	0.15	1991655	4641891	1365539	1365539	823148	823148	2	2	3
Nanopore_R9_pass	16.0	Unicycler (bold)	19	1	1	1	1	1	1	4642254	4642254	4642254	4642254	4642254	4642254	1	4642254	4642254	4641652	50.79	50.79	4642254	4642254	4642254	4642254	1	1	1	1	2	1	4642254	4	0 + 0 part	0	99.993	1	0	1.75	0.17	1991655	4642243	1395161	1395161	775718	775718	2	2	3
Nanopore_R9_pass	16.0	Unicycler (bold)	20	1	1	1	1	1	1	4636854	4636854	4636854	4636854	4636854	4636854	1	4636854	4636854	4641652	50.79	50.79	4636854	4636854	4636854	4636854	1	1	1	1	2	1	4636854	3	0 + 0 part	0	99.876	1	0	1.42	0.17	1991655	4636854	868637	868637	775637	775637	2	2	3
PacBio_RS_C2_enzyme_C2_chemistry	0.25	Unicycler (bold)	1	99	59	45	43	39	28	4577128	4569262	4540562	4524635	4464763	4089676	63	363836	4572523	4641652	50.75	50.79	176278	176278	95052	88342	10	10	19	20	0	0	0	2	0 + 0 part	0	98.475	1	0	1.25	0.04	363836	4570859	173942	173942	88342	87033	11	11	20
PacBio_RS_C2_enzyme_C2_chemistry	0.25	Unicycler (bold)	2	99	60	45	42	39	27	4579449	4571035	4539352	4515353	4479432	4062783	65	363836	4575021	4641652	50.75	50.79	178257	176279	89983	89983	9	10	19	19	0	0	0	2	0 + 0 part	0	98.474	1.001	0	1.09	0.33	363836	4573192	152896	152896	88342	88342	11	11	21
PacBio_RS_C2_enzyme_C2_chemistry	0.25	Unicycler (bold)	3	87	52	41	38	36	28	4584515	4577860	4556730	4532734	4509915	4217736	55	363835	4580323	4641652	50.76	50.79	178257	178257	95471	95053	10	10	18	19	1	1	219928	2	0 + 0 part	0	98.588	1.001	0	4.39	0.13	363835	4578674	178257	155065	89982	89982	10	11	20
PacBio_RS_C2_enzyme_C2_chemistry	0.25	Unicycler (bold)	4	102	58	44	41	37	26	4578234	4570516	4543079	4519074	4459205	4080553	62	435850	4573600	4641652	50.75	50.79	178257	178257	95465	95054	9	9	17	18	0	0	0	2	0 + 0 part	0	98.494	1	0	1.25	0.11	421510	4571764	176279	176279	95054	88342	10	10	18
PacBio_RS_C2_enzyme_C2_chemistry	0.25	Unicycler (bold)	5	101	60	45	42	39	27	4577862	4569278	4536726	4512725	4462538	4033106	65	363835	4573264	4641652	50.75	50.79	178256	178256	95053	88917	10	10	19	20	0	0	0	2	0 + 0 part	0	98.491	1	0	1.16	0.04	363835	4571611	176284	176284	88917	87032	11	11	20
PacBio_RS_C2_enzyme_C2_chemistry	0.25	Unicycler (bold)	6	99	56	42	39	35	25	4579706	4571808	4543113	4519112	4459245	4115786	60	363836	4575073	4641652	50.76	50.79	193271	188532	100024	100024	9	10	17	17	0	0	0	2	0 + 0 part	0	98.53	1	0	0.85	0.04	363836	4573411	178256	178256	95472	95472	11	11	19
PacBio_RS_C2_enzyme_C2_chemistry	0.25	Unicycler (bold)	7	88	52	41	39	36	27	4584450	4578583	4558466	4541148	4505225	4183592	54	435851	4579912	4641652	50.76	50.79	176278	176278	105599	105599	9	9	18	18	0	0	0	3	0 + 0 part	0	98.598	1.001	0	1.11	0.04	421511	4576884	156356	156356	95472	95472	10	10	19
PacBio_RS_C2_enzyme_C2_chemistry	0.25	Unicycler (bold)	8	87	57	42	40	37	27	4583877	4576734	4544306	4526986	4479103	4112243	61	363836	4579724	4641652	50.75	50.79	178256	178256	95477	95053	10	10	18	19	0	0	0	2	0 + 0 part	0	98.63	1	0	1.14	0.13	363836	4578069	178256	178256	95053	89798	10	10	19
PacBio_RS_C2_enzyme_C2_chemistry	0.25	Unicycler (bold)	9	89	54	40	38	37	27	4581017	4574403	4546690	4531934	4518834	4172534	57	435850	4576765	4641652	50.76	50.79	176279	176279	95476	95476	9	9	18	18	0	0	0	2	0 + 0 part	0	98.54	1.001	0	0.85	0.04	421511	4575105	173942	173942	95053	95053	10	10	19
PacBio_RS_C2_enzyme_C2_chemistry	0.25	Unicycler (bold)	10	91	55	41	38	35	26	4581402	4574486	4545020	4521017	4473136	4152406	58	363837	4576992	4641652	50.76	50.79	178256	178256	112191	105599	10	10	17	18	0	0	0	2	0 + 0 part	0	98.571	1	0	1.03	0.04	363837	4575338	178256	178256	105536	100279	10	10	18
PacBio_RS_C2_enzyme_C2_chemistry	0.25	Unicycler (bold)	11	86	55	42	40	39	28	4582315	4575265	4548555	4533799	4521808	4144360	60	363836	4578895	4641652	50.76	50.79	176278	176278	105599	100161	10	10	19	20	0	0	0	2	0 + 0 part	0	98.538	1.001	0	0.87	0.04	363836	4577149	148486	148486	100161	95477	11	11	20
PacBio_RS_C2_enzyme_C2_chemistry	0.25	Unicycler (bold)	12	88	56	43	40	37	27	4583390	4577204	4551670	4529193	4477445	4140966	59	405325	4579586	4641652	50.76	50.79	176279	176279	100160	100160	10	10	19	19	0	0	0	2	0 + 0 part	0	98.601	1.001	0	1.33	0.04	405325	4577933	176279	176279	95471	95471	10	10	20
PacBio_RS_C2_enzyme_C2_chemistry	0.25	Unicycler (bold)	13	87	57	43	41	37	27	4587216	4579959	4550292	4534371	4474497	4116209	61	363835	4583187	4641652	50.76	50.79	178256	178256	105599	100029	10	10	18	19	1	1	296211	2	0 + 0 part	0	98.623	1.001	0	1.29	0.42	363835	4578915	178256	176286	95471	95471	10	11	20
PacBio_RS_C2_enzyme_C2_chemistry	0.25	Unicycler (bold)	14	99	58	43	41	38	27	4579433	4570842	4537737	4522979	4475098	4079431	63	435851	4574826	4641652	50.75	50.79	176284	176284	95053	88348	9	9	18	19	0	0	0	2	0 + 0 part	0	98.498	1.001	0	1.25	0.04	421511	4573168	148485	148485	88348	87032	10	10	19
PacBio_RS_C2_enzyme_C2_chemistry	0.25	Unicycler (bold)	15	97	57	42	39	36	27	4579411	4570825	4537898	4513896	4477975	4166769	62	399323	4574811	4641652	50.75	50.79	178255	178255	95054	95054	9	9	18	18	0	0	0	2	0 + 0 part	0	98.5	1.001	0	1.31	0.04	399323	4573161	176279	176279	89984	89984	10	10	19
PacBio_RS_C2_enzyme_C2_chemistry	0.25	Unicycler (bold)	16	92	55	43	40	36	25	4583423	4576003	4555027	4531576	4471704	4093039	59	568908	4579086	4641652	50.76	50.79	207214	176279	95471	95471	8	9	17	17	0	0	0	4	0 + 0 part	0	98.588	1.001	0	1.09	0.07	366930	4578256	176279	176279	95053	95053	10	10	19
PacBio_RS_C2_enzyme_C2_chemistry	0.25	Unicycler (bold)	17	97	55	43	41	37	28	4580862	4573159	4549988	4532669	4469380	4151818	59	363835	4576243	4641652	50.75	50.79	176284	176284	95053	95053	10	10	19	19	0	0	0	2	0 + 0 part	0	98.529	1.001	0	1.22	0.04	363835	4574588	176284	155000	88916	88916	10	11	20
PacBio_RS_C2_enzyme_C2_chemistry	0.25	Unicycler (bold)	18	101	58	43	41	37	28	4578579	4569976	4537049	4519730	4459855	4137305	63	363837	4573960	4641652	50.75	50.79	176278	176278	95471	95471	10	10	19	19	0	0	0	2	0 + 0 part	0	98.506	1	0	1.09	0.04	363837	4572301	176278	148485	95054	88341	10	11	20
PacBio_RS_C2_enzyme_C2_chemistry	0.25	Unicycler (bold)	19	100	59	44	41	37	26	4577509	4569817	4539183	4515187	4455319	4076655	63	363837	4572897	4641652	50.75	50.79	203028	203028	95053	95053	9	9	18	18	0	0	0	2	0 + 0 part	0	98.483	1	0	0.98	0.04	363837	4571242	176284	154999	95053	88348	10	11	19
PacBio_RS_C2_enzyme_C2_chemistry	0.25	Unicycler (bold)	20	98	55	42	41	37	26	4584315	4576556	4549412	4540167	4476878	4082152	59	439134	4579783	4641652	50.75	50.79	178255	178255	95053	95053	9	9	18	18	0	0	0	2	0 + 0 part	0	98.631	1	0	1.22	0.09	424794	4578127	176279	176279	88342	88342	10	10	19
PacBio_RS_C2_enzyme_C2_chemistry	0.5	Unicycler (bold)	1	99	61	45	42	41	28	4575863	4567631	4532694	4508695	4495594	4031985	66	363835	4571614	4641652	50.75	50.79	176279	176279	88342	88342	10	10	20	20	0	0	0	2	0 + 0 part	0	98.455	1	0	1.44	0.04	363835	4569961	148487	148487	87032	87032	11	11	21
PacBio_RS_C2_enzyme_C2_chemistry	0.5	Unicycler (bold)	2	85	48	35	33	32	25	4587639	4581080	4555277	4540525	4528534	4290473	51	554535	4583164	4641652	50.76	50.79	188530	178257	125581	125581	8	9	16	16	0	0	0	3	0 + 0 part	0	98.634	1.001	0	1.16	0.72	421510	4580615	176278	176278	112033	112033	10	10	18
PacBio_RS_C2_enzyme_C2_chemistry	0.5	Unicycler (bold)	3	87	49	38	37	34	24	4586321	4578074	4554751	4546853	4491458	4139503	54	398897	4582061	4641652	50.76	50.79	203188	203188	109156	109156	9	9	16	16	0	0	0	2	0 + 0 part	0	98.569	1.001	0	1.03	0.04	398897	4577825	193209	193209	100160	100160	10	10	18
PacBio_RS_C2_enzyme_C2_chemistry	0.5	Unicycler (bold)	4	90	51	37	36	32	24	4586651	4578358	4545435	4538752	4478881	4199116	56	372356	4582346	4641652	50.76	50.79	224061	224061	117654	117654	8	8	16	16	0	0	0	2	0 + 0 part	0	98.661	1.001	0	0.9	0.04	370832	4580693	203541	203541	117651	105535	9	9	16
PacBio_RS_C2_enzyme_C2_chemistry	0.5	Unicycler (bold)	5	90	59	45	42	39	28	4581174	4573994	4544524	4520521	4484600	4093277	63	363837	4577224	4641652	50.75	50.79	176285	176285	95053	89983	10	10	19	20	0	0	0	2	0 + 0 part	0	98.551	1.001	0	1.6	0.09	363837	4575528	148485	148485	95053	89983	11	11	20
PacBio_RS_C2_enzyme_C2_chemistry	0.5	Unicycler (bold)	6	97	54	42	39	36	26	4581865	4573256	4546672	4522671	4472484	4118817	59	359811	4577243	4641652	50.76	50.79	180304	180304	100161	95471	9	9	17	18	3	2	524688	2	0 + 0 part	0	98.539	1.001	0	1.36	0.26	359811	4575534	176628	176628	95471	88342	10	10	19
PacBio_RS_C2_enzyme_C2_chemistry	0.5	Unicycler (bold)	7	85	50	39	38	37	26	4585376	4578018	4554453	4547776	4535785	4151841	54	359811	4581249	4641652	50.76	50.79	188530	188530	109160	109160	10	10	18	18	1	1	180309	2	0 + 0 part	0	98.617	1.001	0	1.46	0.17	359811	4579032	178257	178257	103901	103901	11	11	19
PacBio_RS_C2_enzyme_C2_chemistry	0.5	Unicycler (bold)	8	80	53	41	38	35	28	4587275	4581264	4557040	4533041	4486270	4248213	56	363836	4583587	4641652	50.75	50.79	178255	178255	109254	105599	10	10	18	19	1	1	70445	2	0 + 0 part	0	98.601	1.001	0	1.07	0.07	363836	4581882	176279	176279	105536	103902	11	11	19
PacBio_RS_C2_enzyme_C2_chemistry	0.5	Unicycler (bold)	9	87	48	36	33	32	24	4583623	4577408	4553185	4529186	4518358	4231805	50	363836	4579013	4641652	50.76	50.79	203028	203028	140092	132581	9	9	16	17	0	0	0	2	0 + 0 part	0	98.59	1.001	0	0.9	0.04	363836	4577363	193208	193208	132581	132581	10	10	17
PacBio_RS_C2_enzyme_C2_chemistry	0.5	Unicycler (bold)	10	74	50	37	34	31	25	4591955	4585948	4560213	4536388	4489617	4273420	53	435848	4588310	4641652	50.76	50.79	187952	187952	105599	105599	8	8	16	16	2	2	605580	2	0 + 0 part	0	98.805	1	0	1.74	0.11	421509	4586656	176279	173924	100029	100029	9	10	18
PacBio_RS_C2_enzyme_C2_chemistry	0.5	Unicycler (bold)	11	89	53	40	39	39	27	4582655	4575360	4546839	4537594	4537594	4100825	57	363837	4578588	4641652	50.76	50.79	178256	178256	103903	103903	10	10	19	19	0	0	0	2	0 + 0 part	0	98.597	1	0	1.49	0.09	363837	4576556	176279	176279	95471	95471	11	11	20
PacBio_RS_C2_enzyme_C2_chemistry	0.5	Unicycler (bold)	12	86	50	38	35	32	27	4586434	4579522	4554159	4530156	4482273	4303999	53	435849	4582149	4641652	50.76	50.79	203027	203027	100281	100281	8	8	17	17	0	0	0	2	0 + 0 part	0	98.666	1.001	0	1.18	0.07	421510	4580463	176497	176497	97734	97734	9	9	18
PacBio_RS_C2_enzyme_C2_chemistry	0.5	Unicycler (bold)	13	80	52	39	38	34	28	4592610	4587941	4561334	4552089	4486681	4276059	53	405326	4588845	4641652	50.76	50.79	203187	203187	105598	100281	9	9	17	18	1	1	17528	2	0 + 0 part	0	98.769	1.001	0	1.75	2.86	405326	4588716	178256	178256	100281	100281	10	10	19
PacBio_RS_C2_enzyme_C2_chemistry	0.5	Unicycler (bold)	14	83	50	38	36	34	25	4585947	4578773	4554451	4539700	4499943	4182731	54	435849	4582002	4641652	50.76	50.79	178256	178256	117645	112359	8	8	16	17	2	1	432057	2	0 + 0 part	0	98.591	1.001	0	0.85	0.04	421510	4580474	176285	176285	112359	109160	10	10	18
PacBio_RS_C2_enzyme_C2_chemistry	0.5	Unicycler (bold)	15	90	53	40	38	36	27	4583320	4575984	4549616	4534860	4510931	4184903	57	363836	4579065	4641652	50.75	50.79	178255	178255	100432	100432	10	10	18	18	0	0	0	3	0 + 0 part	0	98.565	1.001	0	1.66	0.09	363836	4577370	176284	155065	95471	95053	10	11	19
PacBio_RS_C2_enzyme_C2_chemistry	0.5	Unicycler (bold)	16	85	51	39	37	35	25	4588154	4580208	4554839	4538912	4501733	4155463	56	564881	4584195	4641652	50.75	50.79	180303	180303	95474	95474	7	7	16	16	1	1	180303	4	0 + 0 part	0	98.705	1.001	0	1.81	0.07	362905	4584069	157655	157655	95052	95052	10	10	20
PacBio_RS_C2_enzyme_C2_chemistry	0.5	Unicycler (bold)	17	81	49	40	36	34	24	4592952	4587231	4572132	4538834	4513741	4165835	51	566767	4588950	4641652	50.75	50.79	204297	204297	105599	105599	7	7	15	15	1	1	566767	2	0 + 1 part	2519	98.678	1.001	0	1.86	3.38	426880	4584322	178256	178256	95471	95471	9	9	17
PacBio_RS_C2_enzyme_C2_chemistry	0.5	Unicycler (bold)	18	81	47	37	36	33	25	4587062	4581368	4564198	4554953	4498707	4206289	49	398899	4582878	4641652	50.75	50.79	196037	196037	112359	112359	9	9	16	16	0	0	0	2	0 + 0 part	0	98.675	1.001	0	1	0.04	398899	4581225	195974	195974	100280	100280	9	9	17
PacBio_RS_C2_enzyme_C2_chemistry	0.5	Unicycler (bold)	19	75	50	38	35	32	26	4592249	4587316	4563746	4539745	4492974	4283775	52	439133	4588645	4641652	50.76	50.79	190911	190911	105599	103901	8	8	16	17	1	1	98327	2	0 + 0 part	0	98.786	1.001	0	1.18	0.2	424794	4586990	178255	178255	103901	95476	9	9	17
PacBio_RS_C2_enzyme_C2_chemistry	0.5	Unicycler (bold)	20	90	53	39	39	36	26	4583042	4575924	4546486	4546486	4498607	4151776	56	485020	4578582	4641652	50.76	50.79	181884	178255	95476	95476	8	9	17	17	0	0	0	4	0 + 0 part	0	98.573	1.001	0	1.31	0.57	485020	4576651	176286	157654	88916	87033	9	10	19
PacBio_RS_C2_enzyme_C2_chemistry	1.0	Unicycler (bold)	1	74	39	29	28	27	20	4594514	4589137	4569340	4560095	4549268	4288940	40	731847	4590133	4641652	50.77	50.79	238142	238142	156702	156702	5	5	11	11	0	0	0	3	0 + 0 part	0	98.849	1	0	1.39	1.22	569211	4589394	193209	193209	125580	125580	7	7	14
PacBio_RS_C2_enzyme_C2_chemistry	1.0	Unicycler (bold)	2	76	42	34	31	29	25	4593693	4588502	4573930	4550482	4515701	4376454	43	435850	4589498	4641652	50.76	50.79	190910	190910	132580	132580	8	8	15	15	2	2	361381	2	0 + 0 part	0	98.765	1.001	0	2.57	1.99	421511	4589368	178256	178256	125579	125579	9	9	16
PacBio_RS_C2_enzyme_C2_chemistry	1.0	Unicycler (bold)	3	70	37	29	28	26	22	4598063	4593069	4580306	4573629	4532574	4386062	38	435758	4593827	4641652	50.78	50.79	294311	294311	152895	152895	7	7	13	13	3	2	361489	3	0 + 0 part	0	98.85	1.001	0	1.2	0.33	405325	4589630	211577	211577	125579	125579	8	8	15
PacBio_RS_C2_enzyme_C2_chemistry	1.0	Unicycler (bold)	4	78	43	34	33	30	22	4594109	4587698	4571882	4563807	4508673	4222145	46	569279	4590022	4641652	50.76	50.79	210572	203028	131210	131210	7	8	15	15	2	1	450232	3	0 + 0 part	0	98.747	1.001	0	1.44	1.11	367115	4590019	202164	186128	125579	125579	9	10	17
PacBio_RS_C2_enzyme_C2_chemistry	1.0	Unicycler (bold)	5	82	51	35	34	34	24	4589252	4582051	4546366	4537120	4537120	4159557	55	610780	4585429	4641652	50.76	50.79	188532	188532	101583	95471	8	8	15	16	2	1	344383	4	0 + 0 part	0	98.695	1.001	0	1.22	0.79	408626	4585429	148486	148486	95052	95052	11	11	20
PacBio_RS_C2_enzyme_C2_chemistry	1.0	Unicycler (bold)	6	64	41	33	32	31	23	4601950	4595375	4581779	4572536	4559438	4262027	46	446875	4599095	4641652	50.77	50.79	238145	238145	125580	125580	7	7	14	14	1	1	304252	2	0 + 0 part	0	98.919	1.002	0	0.68	0.22	398898	4597403	202072	202072	105536	95470	9	9	16
PacBio_RS_C2_enzyme_C2_chemistry	1.0	Unicycler (bold)	7	56	42	33	32	32	23	4602857	4598824	4586104	4579422	4579422	4238855	45	443889	4600794	4641652	50.77	50.79	209516	209516	167485	167485	9	9	15	15	0	0	0	4	0 + 0 part	0	99.032	1.001	0	1.68	0.13	363836	4600239	208694	208694	105535	105535	9	9	16
PacBio_RS_C2_enzyme_C2_chemistry	1.0	Unicycler (bold)	8	82	52	38	35	32	25	4589787	4582726	4555283	4531282	4484514	4232808	56	363836	4585806	4641652	50.76	50.79	204301	204301	131707	120577	9	9	16	17	0	0	0	2	0 + 0 part	0	98.707	1.001	0	1.18	0.2	363836	4583972	193209	193209	120577	120577	10	10	17
PacBio_RS_C2_enzyme_C2_chemistry	1.0	Unicycler (bold)	9	59	34	25	25	25	21	4600682	4595509	4577534	4577534	4577534	4428225	36	698816	4596737	4641652	50.76	50.79	209516	209516	176011	176011	6	6	12	12	0	0	0	3	0 + 0 part	0	98.903	1.001	0	1.24	0.09	616083	4595082	202420	202420	167343	167343	7	7	13
PacBio_RS_C2_enzyme_C2_chemistry	1.0	Unicycler (bold)	10	62	36	26	26	25	18	4602684	4596708	4579819	4579819	4567827	4318347	40	695956	4599460	4641652	50.77	50.79	285033	285033	155001	155001	6	6	11	11	4	3	870651	3	0 + 0 part	0	98.983	1.001	0	1.5	0.09	695956	4597936	209721	209721	131707	131707	7	7	14
PacBio_RS_C2_enzyme_C2_chemistry	1.0	Unicycler (bold)	11	83	49	37	37	35	26	4587475	4581644	4558856	4558856	4536037	4204462	51	405326	4583361	4641652	50.76	50.79	190909	190909	105598	100431	10	10	17	18	0	0	0	2	0 + 0 part	0	98.653	1.001	0	1.27	0.68	405326	4581486	190909	190909	100431	95472	10	10	18
PacBio_RS_C2_enzyme_C2_chemistry	1.0	Unicycler (bold)	12	74	45	32	31	29	21	4598274	4592414	4566194	4558120	4526190	4236467	47	443902	4594315	4641652	50.78	50.79	219474	219474	176285	176285	8	8	13	13	1	1	18829	3	0 + 0 part	0	98.806	1.002	0	0.96	0.13	405324	4587812	209270	209270	148486	148486	9	9	15
PacBio_RS_C2_enzyme_C2_chemistry	1.0	Unicycler (bold)	13	70	40	30	28	27	22	4598243	4592990	4573371	4556171	4545342	4351779	42	651856	4594891	4641652	50.76	50.79	267240	204292	112359	105599	5	6	12	13	0	0	0	2	0 + 0 part	0	98.904	1.001	0	1.26	0.11	569122	4593063	188532	188532	105536	105536	7	7	14
PacBio_RS_C2_enzyme_C2_chemistry	1.0	Unicycler (bold)	14	70	38	30	29	27	24	4597003	4590223	4574506	4565261	4525505	4403419	42	534164	4593305	4641652	50.76	50.79	192200	192200	132580	132580	8	8	15	15	2	1	534164	4	0 + 0 part	0	98.846	1.001	0	1.26	1.29	421510	4588904	192200	192200	132580	131214	9	9	16
PacBio_RS_C2_enzyme_C2_chemistry	1.0	Unicycler (bold)	15	79	41	34	30	29	24	4597822	4590990	4579098	4545863	4535036	4349189	44	443664	4593350	4641652	50.76	50.79	203986	203986	125581	125581	8	8	15	15	1	1	180303	2	0 + 1 part	2519	98.734	1.002	0	2.03	3.25	399344	4587328	203027	202421	125581	117643	8	9	15
PacBio_RS_C2_enzyme_C2_chemistry	1.0	Unicycler (bold)	16	77	50	37	35	32	25	4591287	4585164	4557988	4542065	4495292	4266607	53	640445	4587640	4641652	50.76	50.79	203940	203940	109253	105599	8	8	15	16	1	1	640445	4	0 + 0 part	0	98.775	1.001	0	1.29	0.09	405327	4585934	190910	176279	95466	95466	9	10	18
PacBio_RS_C2_enzyme_C2_chemistry	1.0	Unicycler (bold)	17	56	38	30	29	29	24	4602472	4597871	4583616	4574371	4574371	4399052	41	530850	4600014	4641652	50.77	50.79	210572	210572	162064	162064	8	8	14	14	3	2	830467	3	0 + 0 part	0	98.971	1.001	0	1.63	0.44	363835	4597211	202296	202296	120177	120177	10	10	17
PacBio_RS_C2_enzyme_C2_chemistry	1.0	Unicycler (bold)	18	68	34	28	27	26	22	4597363	4590211	4577811	4568566	4557738	4396101	38	435849	4593441	4641652	50.76	50.79	265116	265116	148343	148343	7	7	13	13	0	0	0	3	0 + 0 part	0	98.872	1.001	0	0.87	0.04	421510	4591599	202420	202420	133031	133031	8	8	14
PacBio_RS_C2_enzyme_C2_chemistry	1.0	Unicycler (bold)	19	71	43	33	29	28	21	4597374	4592601	4573485	4541526	4530698	4276581	45	916381	4594111	4641652	50.76	50.79	238144	238144	125785	122605	6	6	13	14	1	1	916381	2	0 + 0 part	0	98.866	1.001	0	1.37	0.09	426697	4592413	202185	202185	122605	122605	8	8	16
PacBio_RS_C2_enzyme_C2_chemistry	1.0	Unicycler (bold)	20	79	49	38	36	34	24	4587828	4581395	4560462	4544533	4519439	4166718	53	405327	4584656	4641652	50.76	50.79	203945	203945	112360	105599	8	8	15	16	2	2	71480	2	0 + 0 part	0	98.671	1.001	0	1.72	0.04	405327	4583005	188530	188530	105536	105536	9	9	17
PacBio_RS_C2_enzyme_C2_chemistry	2.0	Unicycler (bold)	1	64	34	25	25	25	19	4601481	4595761	4579260	4579260	4579260	4364551	37	707306	4598119	4641652	50.77	50.79	370247	370247	143409	143409	5	5	11	11	1	1	370247	4	0 + 0 part	0	99.029	1	0	1.35	0.96	426097	4597991	203028	203028	140092	140092	8	8	15
PacBio_RS_C2_enzyme_C2_chemistry	2.0	Unicycler (bold)	2	48	29	21	21	21	16	4605016	4601850	4588452	4588452	4588452	4410127	29	652925	4601850	4641652	50.77	50.79	434822	434822	190845	176285	5	5	9	10	2	1	434822	3	0 + 0 part	0	99.025	1.001	0	1.26	0.15	526336	4600596	238081	236361	176285	176285	6	7	12
PacBio_RS_C2_enzyme_C2_chemistry	2.0	Unicycler (bold)	3	42	28	22	22	22	18	4616095	4611739	4601636	4601636	4601636	4464444	31	696400	4614101	4641652	50.78	50.79	335927	335927	186130	186130	6	6	10	10	4	3	1186613	2	0 + 0 part	0	99.293	1.001	0	1.08	0.15	456592	4612382	239808	239808	186127	178432	7	7	12
PacBio_RS_C2_enzyme_C2_chemistry	2.0	Unicycler (bold)	4	51	23	17	17	17	14	4610609	4605466	4594540	4594540	4594540	4497201	25	908177	4606831	4641652	50.77	50.79	534902	534902	190845	190845	4	4	7	7	2	1	446312	5	0 + 0 part	0	99.148	1.001	0	1.22	0.61	908177	4605898	320848	320848	176279	176279	5	5	10
PacBio_RS_C2_enzyme_C2_chemistry	2.0	Unicycler (bold)	5	35	23	18	18	17	15	4620129	4616056	4606875	4606875	4591199	4529732	26	748048	4618200	4641652	50.77	50.79	454850	454850	187170	187170	4	4	8	8	4	3	848243	6	0 + 0 part	0	99.327	1.002	0	2.39	0.78	454850	4615673	357877	357877	176286	176286	6	6	11
PacBio_RS_C2_enzyme_C2_chemistry	2.0	Unicycler (bold)	6	47	28	21	21	21	19	4613080	4608646	4595963	4595963	4595963	4530669	31	702047	4610616	4641652	50.78	50.79	297254	297254	188530	178433	5	5	10	11	2	1	297254	4	0 + 0 part	0	99.186	1.001	0	1.91	2.78	421510	4608010	204861	204861	167486	167486	8	8	14
PacBio_RS_C2_enzyme_C2_chemistry	2.0	Unicycler (bold)	7	59	39	29	28	26	24	4605924	4601900	4586648	4578574	4551163	4478102	41	569270	4603085	4641652	50.76	50.79	215166	203188	125580	125580	7	8	14	14	1	1	406176	4	0 + 0 part	0	99.014	1.002	0	1.61	0.89	367110	4601328	190427	190427	117643	117643	10	10	18
PacBio_RS_C2_enzyme_C2_chemistry	2.0	Unicycler (bold)	8	39	22	17	16	16	13	4615234	4611536	4604068	4597387	4597387	4495875	24	777837	4612785	4641652	50.78	50.79	426097	426097	308227	308227	4	4	7	7	1	1	695001	2	0 + 0 part	0	99.158	1.002	0	1.15	0.56	776073	4608373	363834	363834	202522	201507	5	5	9
PacBio_RS_C2_enzyme_C2_chemistry	2.0	Unicycler (bold)	9	50	26	20	20	20	17	4608396	4604245	4595078	4595078	4595078	4475057	28	731410	4605962	4641652	50.77	50.79	435759	292442	167337	167337	4	5	9	9	2	1	495278	5	0 + 0 part	0	99.106	1.001	0	1.67	1.39	569395	4604356	274237	274237	162955	162955	6	6	12
PacBio_RS_C2_enzyme_C2_chemistry	2.0	Unicycler (bold)	10	47	32	24	23	23	21	4611605	4608497	4595032	4586958	4586958	4510090	33	508712	4609010	4641652	50.77	50.79	265115	265115	155065	155065	6	6	12	12	3	2	968945	3	0 + 0 part	0	99.174	1.001	0	2.06	0.39	454525	4605772	203188	203188	140311	140311	8	8	14
PacBio_RS_C2_enzyme_C2_chemistry	2.0	Unicycler (bold)	11	38	22	18	18	18	14	4610353	4606831	4600503	4600503	4600503	4451161	23	769327	4607735	4641652	50.77	50.79	435850	435850	285032	285032	4	4	8	8	4	3	1850463	6	0 + 0 part	0	99.186	1.001	0	4.8	0.91	456592	4606035	203295	203295	162136	162136	7	7	13
PacBio_RS_C2_enzyme_C2_chemistry	2.0	Unicycler (bold)	12	47	27	21	21	18	15	4606862	4602551	4592899	4592899	4537637	4432441	28	739087	4603158	4641652	50.77	50.79	342745	342745	190909	190909	4	4	9	9	3	2	1398171	3	0 + 0 part	0	99.139	1	0	1.48	0.59	432491	4603158	250423	250423	176285	176285	7	7	13
PacBio_RS_C2_enzyme_C2_chemistry	2.0	Unicycler (bold)	13	50	27	21	21	21	18	4604318	4600780	4590422	4590422	4590422	4489285	27	792411	4600780	4641652	50.77	50.79	435850	435850	155192	155192	4	4	9	9	5	3	2032601	3	0 + 0 part	0	98.946	1.002	0	1.7	0.17	435443	4598935	267240	267240	132581	132581	7	7	13
PacBio_RS_C2_enzyme_C2_chemistry	2.0	Unicycler (bold)	14	40	21	17	16	16	13	4612748	4608856	4602499	4594426	4594426	4474888	22	623021	4609854	4641652	50.78	50.79	514722	514722	265114	265114	4	4	8	8	2	1	596562	3	0 + 0 part	0	99.202	1.001	0	1.17	0.13	514340	4609472	299563	299563	201979	201979	6	6	11
PacBio_RS_C2_enzyme_C2_chemistry	2.0	Unicycler (bold)	15	56	31	24	24	24	20	4602045	4598136	4585859	4585859	4585859	4440830	32	597838	4599134	4641652	50.76	50.79	265114	265114	176278	176278	6	6	12	12	4	3	1189962	4	0 + 0 part	0	98.978	1.001	0	1.44	0.02	405325	4597428	192165	192165	140092	132580	9	9	15
PacBio_RS_C2_enzyme_C2_chemistry	2.0	Unicycler (bold)	16	45	29	20	19	19	15	4608789	4606227	4591241	4581996	4581996	4428101	29	1044435	4606227	4641652	50.77	50.79	359812	359812	203946	203946	5	5	9	9	4	3	1713198	4	0 + 0 part	0	99.074	1.002	0	1.46	1	454851	4604461	209271	209271	146938	146938	7	7	13
PacBio_RS_C2_enzyme_C2_chemistry	2.0	Unicycler (bold)	17	65	35	23	23	22	18	4598776	4593952	4568653	4568653	4556662	4417682	36	554443	4594949	4641652	50.77	50.79	337123	337123	190910	176011	6	6	10	11	2	1	344384	3	0 + 0 part	0	98.894	1.001	0	1.46	0.57	426097	4592820	265115	265115	139825	139825	7	7	13
PacBio_RS_C2_enzyme_C2_chemistry	2.0	Unicycler (bold)	18	43	25	18	18	18	15	4607499	4604569	4592362	4592362	4592362	4479336	25	692417	4604569	4641652	50.78	50.79	356562	356562	198731	198731	5	5	9	9	2	1	536051	3	0 + 0 part	0	99.076	1.001	0	1.74	0.72	692417	4602868	238081	238081	181745	181745	6	6	11
PacBio_RS_C2_enzyme_C2_chemistry	2.0	Unicycler (bold)	19	61	31	24	24	23	20	4606838	4603229	4591833	4591833	4574305	4451828	31	435850	4603229	4641652	50.77	50.79	294309	292442	176278	176278	6	7	12	12	6	4	870878	2	0 + 0 part	0	98.962	1.002	0	2.11	2.81	421511	4598316	265112	265112	140092	140092	7	7	13
PacBio_RS_C2_enzyme_C2_chemistry	2.0	Unicycler (bold)	20	50	30	25	24	24	21	4608157	4602518	4594146	4587462	4587462	4461321	34	435758	4605487	4641652	50.77	50.79	265115	265115	178332	178332	7	7	12	12	1	1	180304	5	0 + 0 part	0	99.042	1.002	0	2.09	0.63	396128	4600791	238080	193208	124369	124369	7	8	15
PacBio_RS_C2_enzyme_C2_chemistry	4.0	Unicycler (bold)	1	28	12	9	9	9	8	4619327	4616547	4611371	4611371	4611371	4575366	12	1413809	4616547	4641652	50.78	50.79	1027054	1027054	513080	513080	2	2	4	4	2	1	1413809	6	0 + 0 part	0	99.342	1.001	0	1.76	0.67	776103	4614353	361232	361232	295112	228782	5	5	8
PacBio_RS_C2_enzyme_C2_chemistry	4.0	Unicycler (bold)	2	29	18	14	14	14	13	4621722	4618628	4612295	4612295	4612295	4575930	20	852921	4619878	4641652	50.78	50.79	454778	454778	403923	403923	4	4	6	6	0	0	0	3	0 + 0 part	0	99.384	1.001	0	1.32	1.56	619723	4619752	421061	421061	267240	267240	5	5	9
PacBio_RS_C2_enzyme_C2_chemistry	4.0	Unicycler (bold)	3	15	9	6	6	6	6	4631222	4629739	4624479	4624479	4624479	4624479	10	2539828	4630272	4641652	50.79	50.79	2539828	2539828	943876	943876	1	1	2	2	2	1	2539828	3	0 + 0 part	0	99.621	1.001	0	1.23	0.24	1443172	4630267	943876	943876	421509	421509	2	2	4
PacBio_RS_C2_enzyme_C2_chemistry	4.0	Unicycler (bold)	4	25	12	9	9	9	9	4619068	4616872	4611610	4611610	4611610	4611610	12	1085628	4616872	4641652	50.78	50.79	655692	655692	513013	513013	3	3	5	5	2	1	600425	5	0 + 0 part	0	99.445	1	0	1.82	0.63	715058	4616872	421511	421511	265115	265115	5	5	8
PacBio_RS_C2_enzyme_C2_chemistry	4.0	Unicycler (bold)	5	26	10	8	8	8	7	4625292	4622196	4618141	4618141	4618141	4581775	11	1999297	4622803	4641652	50.78	50.79	1159850	1159850	692417	692417	2	2	3	3	3	2	3159147	3	0 + 0 part	0	99.454	1.001	0	1.08	0.15	775898	4620590	449901	449901	366488	366488	4	4	7
PacBio_RS_C2_enzyme_C2_chemistry	4.0	Unicycler (bold)	6	14	7	5	5	5	5	4627300	4625643	4621395	4621395	4621395	4621395	7	2329143	4625643	4641652	50.79	50.79	2329143	2329143	692417	692417	1	1	3	3	4	2	3010982	3	0 + 0 part	0	99.613	1	0	1.49	0.22	776060	4625643	506228	506228	362994	362994	4	4	7
PacBio_RS_C2_enzyme_C2_chemistry	4.0	Unicycler (bold)	7	42	20	14	14	14	13	4613868	4609097	4598504	4598504	4598504	4562500	22	786103	4610701	4641652	50.77	50.79	500923	500923	295209	295209	4	4	7	7	4	3	1677876	6	0 + 0 part	0	99.192	1.001	0	1.46	0.33	697604	4607776	357877	357877	176018	176018	5	5	11
PacBio_RS_C2_enzyme_C2_chemistry	4.0	Unicycler (bold)	8	15	8	6	6	6	6	4629188	4627485	4622790	4622790	4622790	4622790	9	1996207	4628231	4641652	50.78	50.79	888027	888027	828006	828006	2	2	3	3	3	2	2676170	5	0 + 0 part	0	99.629	1.001	0	3.72	0.15	888027	4628231	455265	455265	366669	366669	4	4	7
PacBio_RS_C2_enzyme_C2_chemistry	4.0	Unicycler (bold)	9	31	17	13	13	13	12	4631001	4628518	4622181	4622181	4622181	4585816	17	1004271	4628518	4641652	50.79	50.79	658876	658876	288334	288334	3	3	6	6	4	3	1895364	5	0 + 1 part	1654	99.366	1.003	0	2.67	4.97	625016	4619813	288334	288334	228442	228442	7	7	11
PacBio_RS_C2_enzyme_C2_chemistry	4.0	Unicycler (bold)	10	24	12	9	9	9	9	4618472	4616522	4611262	4611262	4611262	4611262	12	1840658	4616522	4641652	50.78	50.79	655602	655602	365732	365732	2	2	5	5	2	1	1840658	4	0 + 0 part	0	99.391	1.001	0	1.37	0.04	868460	4616522	426098	426098	267241	267241	4	4	7
PacBio_RS_C2_enzyme_C2_chemistry	4.0	Unicycler (bold)	11	35	13	10	10	10	8	4615507	4612346	4607222	4607222	4607222	4526143	13	1220985	4612346	4641652	50.78	50.79	1133362	1133362	651742	651742	2	2	4	4	4	2	2013816	4	0 + 0 part	0	99.304	1.001	0	2.23	0.13	761331	4612343	359607	359607	288338	288338	5	5	8
PacBio_RS_C2_enzyme_C2_chemistry	4.0	Unicycler (bold)	12	26	12	10	10	10	9	4618510	4614708	4610652	4610652	4610652	4574286	14	1142807	4616093	4641652	50.78	50.79	746692	746692	679962	679962	3	3	5	5	2	2	1465274	3	0 + 0 part	0	99.306	1.001	0	3.62	0.17	776073	4615966	504353	504353	325182	325182	4	4	7
PacBio_RS_C2_enzyme_C2_chemistry	4.0	Unicycler (bold)	13	18	13	9	9	9	9	4624652	4623268	4616101	4616101	4616101	4616101	15	1397069	4624407	4641652	50.79	50.79	554443	554443	513079	513079	3	3	5	5	3	2	1933120	4	0 + 0 part	0	99.498	1.001	0	1.82	0.39	865367	4622006	365810	365810	238080	238080	4	4	8
PacBio_RS_C2_enzyme_C2_chemistry	4.0	Unicycler (bold)	14	16	10	7	7	7	7	4626325	4625060	4619275	4619275	4619275	4619275	10	1503132	4625060	4641652	50.78	50.79	1378544	1378544	655691	655691	2	2	3	3	4	3	3482102	4	0 + 0 part	0	99.533	1.001	0	5.61	0.35	1079002	4625060	371018	371018	265115	265115	4	4	7
PacBio_RS_C2_enzyme_C2_chemistry	4.0	Unicycler (bold)	15	18	7	5	5	5	5	4622569	4620202	4616146	4616146	4616146	4616146	7	2497803	4620202	4641652	50.78	50.79	2497803	2497803	651902	651902	1	1	3	3	3	2	3362825	4	0 + 0 part	0	99.505	1	0	1.47	1.04	868632	4620202	697688	697688	431797	431797	3	3	6
PacBio_RS_C2_enzyme_C2_chemistry	4.0	Unicycler (bold)	16	34	18	13	13	13	11	4618798	4616461	4608260	4608260	4608260	4520022	18	1210195	4616461	4641652	50.78	50.79	652229	652229	536052	536052	3	3	5	5	2	1	536052	4	0 + 0 part	0	99.288	1.002	0	1.35	0.33	1210195	4613434	357877	357877	202297	202297	4	4	8
PacBio_RS_C2_enzyme_C2_chemistry	4.0	Unicycler (bold)	17	19	8	6	6	6	6	4626077	4623671	4619613	4619613	4619613	4619613	8	2497893	4623671	4641652	50.78	50.79	2497893	2497893	655251	655251	1	1	3	3	3	2	3195498	3	0 + 0 part	0	99.582	1	0	1.93	1	868620	4623671	513079	513079	431809	431809	4	4	6
PacBio_RS_C2_enzyme_C2_chemistry	4.0	Unicycler (bold)	18	18	16	11	11	11	11	4622869	4622266	4614386	4614386	4614386	4614386	16	1209146	4622266	4641652	50.78	50.79	692417	692417	411227	411227	3	3	5	5	2	1	530849	4	0 + 0 part	0	99.441	1.001	0	2.21	0.09	953775	4621881	408157	408157	228781	228781	4	4	8
PacBio_RS_C2_enzyme_C2_chemistry	4.0	Unicycler (bold)	19	38	16	13	13	13	11	4612681	4608877	4603689	4603689	4603689	4531224	17	971757	4609873	4641652	50.78	50.79	651815	557727	513080	513080	3	4	6	6	2	1	971757	5	0 + 0 part	0	99.248	1.001	0	1.24	0.11	776079	4609841	526336	526336	193209	193209	4	4	7
PacBio_RS_C2_enzyme_C2_chemistry	4.0	Unicycler (bold)	20	18	13	10	10	10	10	4628488	4626679	4620971	4620971	4620971	4620971	14	1249195	4627286	4641652	50.78	50.79	598704	598704	334039	334039	3	3	6	6	3	2	1847899	4	0 + 0 part	0	99.611	1.001	0	2.18	1.45	777849	4626358	364050	364050	265114	265114	5	5	9
PacBio_RS_C2_enzyme_C2_chemistry	8.0	Unicycler (bold)	1	12	6	4	4	4	4	4627272	4625142	4621087	4621087	4621087	4621087	8	3290005	4626205	4641652	50.78	50.79	3290005	3290005	692417	692417	1	1	2	2	3	1	3290005	5	0 + 0 part	0	99.584	1.001	0	1.49	0.09	1413229	4626205	692417	692417	431809	431809	3	3	5
PacBio_RS_C2_enzyme_C2_chemistry	8.0	Unicycler (bold)	2	6	3	3	3	3	3	4636920	4636095	4636095	4636095	4636095	4636095	3	3201110	4636095	4641652	50.79	50.79	3201110	3201110	1215386	1215386	1	1	2	2	2	1	3201110	2	0 + 0 part	0	99.864	1	0	1.32	0.17	2218633	4636095	1215386	1215386	431809	431809	2	2	3
PacBio_RS_C2_enzyme_C2_chemistry	8.0	Unicycler (bold)	3	18	10	7	7	7	7	4625512	4623602	4618479	4618479	4618479	4618479	11	1706858	4624127	4641652	50.78	50.79	702457	702457	633819	633819	2	2	4	4	4	2	2340677	3	0 + 0 part	0	99.457	1.002	0	3.51	0.17	776059	4624127	458209	458209	333574	333574	4	4	7
PacBio_RS_C2_enzyme_C2_chemistry	8.0	Unicycler (bold)	4	15	7	5	5	5	5	4628521	4627407	4622911	4622911	4622911	4622911	7	2505037	4627407	4641652	50.78	50.79	2505037	2505037	1210197	1210197	1	1	2	2	2	1	2505037	5	0 + 0 part	0	99.672	1	0	1.88	0.04	1210197	4627407	775637	775637	431809	431809	3	3	5
PacBio_RS_C2_enzyme_C2_chemistry	8.0	Unicycler (bold)	5	9	8	5	5	5	5	4634739	4634250	4628481	4628481	4628481	4628481	8	1423211	4634250	4641652	50.79	50.79	1121202	1121202	692416	692416	2	2	4	4	3	1	1423211	4	0 + 0 part	0	99.818	1	0	1.6	0.19	822498	4634248	513228	513228	431809	431809	4	4	6
PacBio_RS_C2_enzyme_C2_chemistry	8.0	Unicycler (bold)	6	15	7	5	5	5	4	4629478	4627824	4623667	4623667	4623667	4583788	7	3155271	4627824	4641652	50.79	50.79	3155271	3155271	695955	695955	1	1	2	2	3	1	3155271	3	0 + 0 part	0	99.657	1	0	1.47	0.17	868640	4627824	695955	695955	431809	431809	3	3	6
PacBio_RS_C2_enzyme_C2_chemistry	8.0	Unicycler (bold)	7	9	7	5	5	5	5	4634962	4633730	4628896	4628896	4628896	4628896	8	2919665	4634475	4641652	50.79	50.79	2919665	2919665	695961	695961	1	1	2	2	4	2	3599780	4	0 + 0 part	0	99.739	1.001	0	3.48	0.19	695961	4634472	431809	431809	349385	349385	5	5	8
PacBio_RS_C2_enzyme_C2_chemistry	8.0	Unicycler (bold)	8	6	5	3	3	3	3	4635761	4635273	4630678	4630678	4630678	4630678	5	3421489	4635273	4641652	50.79	50.79	3421489	3421489	695960	695960	1	1	2	2	3	1	3421489	3	0 + 0 part	0	99.743	1.001	0	1.53	0.19	1443109	4635271	695960	695960	431809	431809	3	3	5
PacBio_RS_C2_enzyme_C2_chemistry	8.0	Unicycler (bold)	9	6	4	3	3	3	3	4632044	4631387	4626791	4626791	4626791	4626791	4	3288929	4631387	4641652	50.79	50.79	3288929	3288929	824564	824564	1	1	2	2	3	1	3288929	6	0 + 0 part	0	99.748	1	0	1.68	0.13	868642	4631387	513298	513298	431809	431809	4	4	6
PacBio_RS_C2_enzyme_C2_chemistry	8.0	Unicycler (bold)	10	12	6	4	4	4	4	4635191	4633920	4629762	4629762	4629762	4629762	6	3155285	4633920	4641652	50.79	50.79	3155285	3155285	695955	695955	1	1	2	2	3	1	3155285	3	0 + 0 part	0	99.704	1.001	0	1.36	0.45	868881	4631391	695955	695955	431809	431809	3	3	6
PacBio_RS_C2_enzyme_C2_chemistry	8.0	Unicycler (bold)	11	3	3	2	2	2	2	4641678	4641678	4640521	4640521	4640521	4640521	3	4126804	4641678	4641652	50.79	50.79	4126804	4126804	4126804	4126804	1	1	1	1	3	1	4126804	3	0 + 0 part	0	99.899	1.001	0	1.81	2.37	1442853	4640260	1122654	1122654	513717	513717	2	2	4
PacBio_RS_C2_enzyme_C2_chemistry	8.0	Unicycler (bold)	12	9	6	4	4	4	4	4633505	4632465	4628375	4628375	4628375	4628375	7	2497940	4632970	4641652	50.79	50.79	2497940	2497940	792372	792372	1	1	3	3	4	2	3290312	4	0 + 0 part	0	99.702	1.001	0	1.82	2.4	868757	4631552	699768	699768	431809	431809	3	3	6
PacBio_RS_C2_enzyme_C2_chemistry	8.0	Unicycler (bold)	13	10	7	5	5	5	5	4633340	4632477	4627642	4627642	4627642	4627642	7	2501093	4632477	4641652	50.79	50.79	2501093	2501093	696386	696386	1	1	3	3	3	2	3198698	6	0 + 0 part	0	99.771	1	0	1.38	0.15	868303	4632449	513084	513084	431809	431809	4	4	6
PacBio_RS_C2_enzyme_C2_chemistry	8.0	Unicycler (bold)	14	7	6	4	4	4	4	4633757	4633125	4628535	4628535	4628535	4628535	7	2694829	4633757	4641652	50.78	50.79	2694829	2694829	1200907	1200907	1	1	2	2	3	2	3895736	5	0 + 0 part	0	99.744	1.001	0	1.9	0.3	872145	4631925	455258	455258	357242	357242	4	4	7
PacBio_RS_C2_enzyme_C2_chemistry	8.0	Unicycler (bold)	15	17	8	6	6	6	5	4622369	4620365	4616309	4616309	4616309	4580147	8	3154893	4620365	4641652	50.78	50.79	3154893	3154893	698129	698129	1	1	2	2	2	1	3154893	4	0 + 0 part	0	99.433	1.001	0	0.85	0.28	1443063	4620365	513079	513079	431809	431809	3	3	5
PacBio_RS_C2_enzyme_C2_chemistry	8.0	Unicycler (bold)	16	3	3	2	2	2	2	4637678	4637678	4633082	4633082	4633082	4633082	3	4119365	4637678	4641652	50.79	50.79	4119365	4119365	4119365	4119365	1	1	1	1	3	1	4119365	4	0 + 0 part	0	99.884	1	0	1.9	0.24	1443292	4637678	766510	766510	513717	513717	3	3	4
PacBio_RS_C2_enzyme_C2_chemistry	8.0	Unicycler (bold)	17	9	6	4	4	4	4	4630697	4629747	4625157	4625157	4625157	4625157	6	3290533	4629747	4641652	50.79	50.79	3290533	3290533	695960	695960	1	1	2	2	3	1	3290533	5	0 + 0 part	0	99.715	1	0	1.97	1.17	1443290	4629453	513084	513084	431809	431809	3	3	5
PacBio_RS_C2_enzyme_C2_chemistry	8.0	Unicycler (bold)	18	6	5	3	3	3	3	4635657	4635017	4630423	4630423	4630423	4630423	6	3032086	4635657	4641652	50.79	50.79	3032086	3032086	1509756	1509756	1	1	2	2	4	2	4541842	4	0 + 0 part	0	99.669	1.002	0	3.48	0.15	1078776	4635657	764872	764872	357242	357242	3	3	6
PacBio_RS_C2_enzyme_C2_chemistry	8.0	Unicycler (bold)	19	12	7	5	5	5	5	4627314	4626038	4621718	4621718	4621718	4621718	8	3197745	4626672	4641652	50.78	50.79	3197745	3197745	694548	694548	1	1	2	2	2	1	3197745	4	0 + 0 part	0	99.524	1.002	0	1.47	0.22	1239850	4624683	694159	694159	421061	421061	3	3	5
PacBio_RS_C2_enzyme_C2_chemistry	8.0	Unicycler (bold)	20	6	4	3	3	3	3	4639703	4638986	4637794	4637794	4637794	4637794	4	2504812	4638986	4641652	50.79	50.79	2504812	2504812	1619753	1619753	1	1	2	2	3	2	4124565	4	0 + 0 part	0	99.86	1.001	0	1.98	2.31	871956	4636610	697689	697689	431809	431809	3	3	6
PacBio_RS_C2_enzyme_C2_chemistry	16.0	Unicycler (bold)	1	3	3	2	2	2	2	4640324	4640324	4638673	4638673	4638673	4638673	3	3942719	4640324	4641652	50.79	50.79	3942719	3942719	3942719	3942719	1	1	1	1	3	1	3942719	6	0 + 0 part	0	99.949	1	0	1.75	0.15	1412892	4640298	695954	695954	431809	431809	3	3	5
PacBio_RS_C2_enzyme_C2_chemistry	16.0	Unicycler (bold)	2	6	4	3	3	3	3	4639028	4638387	4637232	4637232	4637232	4637232	5	3994816	4639021	4641652	50.79	50.79	3994816	3994816	3994816	3994816	1	1	1	1	3	1	3994816	5	0 + 0 part	0	99.888	1.001	0	1.85	0.19	1413229	4639021	766510	766510	431809	431809	3	3	5
PacBio_RS_C2_enzyme_C2_chemistry	16.0	Unicycler (bold)	3	4	4	3	3	3	3	4641112	4641112	4639957	4639957	4639957	4639957	4	3428633	4641112	4641652	50.79	50.79	3428633	3428633	697605	697605	1	1	2	2	3	2	4126238	3	0 + 0 part	0	99.957	1	0	1.49	0.26	1442848	4641112	513719	513719	431809	431809	3	3	5
PacBio_RS_C2_enzyme_C2_chemistry	16.0	Unicycler (bold)	4	6	5	3	3	3	3	4635793	4635305	4630471	4630471	4630471	4630471	5	3421282	4635305	4641652	50.79	50.79	3421282	3421282	695960	695960	1	1	2	2	3	1	3421282	4	0 + 0 part	0	99.84	1	0	1.88	0.22	868642	4635303	695960	695960	431809	431809	3	3	6
PacBio_RS_C2_enzyme_C2_chemistry	16.0	Unicycler (bold)	5	9	6	4	4	4	4	4630780	4630054	4625459	4625459	4625459	4625459	6	2591502	4630054	4641652	50.79	50.79	2591502	2591502	695961	695961	1	1	3	3	3	1	2591502	4	0 + 0 part	0	99.729	1	0	1.58	0.17	868642	4630051	695961	695961	431809	431809	3	3	6
PacBio_RS_C2_enzyme_C2_chemistry	16.0	Unicycler (bold)	6	3	3	2	2	2	2	4641109	4641109	4639946	4639946	4639946	4639946	3	4126229	4641109	4641652	50.79	50.79	4126229	4126229	4126229	4126229	1	1	1	1	2	1	4126229	3	0 + 0 part	0	99.943	1	0	1.7	0.15	1442853	4641109	1122648	1122648	513717	513717	2	2	4
PacBio_RS_C2_enzyme_C2_chemistry	16.0	Unicycler (bold)	7	3	3	2	2	2	2	4641675	4641675	4640518	4640518	4640518	4640518	3	4126801	4641675	4641652	50.79	50.79	4126801	4126801	4126801	4126801	1	1	1	1	3	1	4126801	3	0 + 0 part	0	99.899	1.001	0	1.77	2.37	1442850	4640257	1122654	1122654	513717	513717	2	2	4
PacBio_RS_C2_enzyme_C2_chemistry	16.0	Unicycler (bold)	8	1	1	1	1	1	1	4642633	4642633	4642633	4642633	4642633	4642633	1	4642633	4642633	4641652	50.79	50.79	4642633	4642633	4642633	4642633	1	1	1	1	2	1	4642633	5	0 + 0 part	0	99.968	1.001	0	2.31	3.58	1639827	4641215	1365539	1365539	776077	776077	2	2	3
PacBio_RS_C2_enzyme_C2_chemistry	16.0	Unicycler (bold)	9	6	5	3	3	3	3	4636119	4635631	4631036	4631036	4631036	4631036	5	3421847	4635631	4641652	50.79	50.79	3421847	3421847	695960	695960	1	1	2	2	3	1	3421847	3	0 + 0 part	0	99.747	1.001	0	1.4	0.26	1443286	4635629	695960	695960	431809	431809	3	3	5
PacBio_RS_C2_enzyme_C2_chemistry	16.0	Unicycler (bold)	10	3	3	2	2	2	2	4641584	4641584	4640427	4640427	4640427	4640427	3	4126710	4641584	4641652	50.79	50.79	4126710	4126710	4126710	4126710	1	1	1	1	3	1	4126710	4	0 + 0 part	0	99.897	1.001	0	1.49	2.37	1442850	4640166	764871	764871	513717	513717	3	3	4
PacBio_RS_C2_enzyme_C2_chemistry	16.0	Unicycler (bold)	11	1	1	1	1	1	1	4642632	4642632	4642632	4642632	4642632	4642632	1	4642632	4642632	4641652	50.79	50.79	4642632	4642632	4642632	4642632	1	1	1	1	2	1	4642632	5	0 + 0 part	0	99.968	1.001	0	2.31	3.53	1639827	4641214	1365539	1365539	776076	776076	2	2	3
PacBio_RS_C2_enzyme_C2_chemistry	16.0	Unicycler (bold)	12	3	3	2	2	2	2	4641581	4641581	4640424	4640424	4640424	4640424	3	4126707	4641581	4641652	50.79	50.79	4126707	4126707	4126707	4126707	1	1	1	1	3	1	4126707	4	0 + 0 part	0	99.897	1.001	0	1.49	2.44	1442847	4640163	764871	764871	513717	513717	3	3	4
PacBio_RS_C2_enzyme_C2_chemistry	16.0	Unicycler (bold)	13	3	3	2	2	2	2	4641094	4641094	4639449	4639449	4639449	4639449	3	3943489	4641094	4641652	50.79	50.79	3943489	3943489	3943489	3943489	1	1	1	1	4	1	3943489	4	0 + 0 part	0	99.91	1.001	0	1.6	2.44	1442848	4639674	695960	695960	431809	431809	3	3	5
PacBio_RS_C2_enzyme_C2_chemistry	16.0	Unicycler (bold)	14	3	3	2	2	2	2	4641385	4641385	4640228	4640228	4640228	4640228	3	4126511	4641385	4641652	50.79	50.79	4126511	4126511	4126511	4126511	1	1	1	1	3	1	4126511	5	0 + 0 part	0	99.893	1.001	0	1.94	2.37	1413229	4639967	764871	764871	431809	431809	3	3	5
PacBio_RS_C2_enzyme_C2_chemistry	16.0	Unicycler (bold)	15	6	4	3	3	3	3	4639753	4639079	4637923	4637923	4637923	4637923	5	4032388	4639719	4641652	50.79	50.79	4032388	4032388	4032388	4032388	1	1	1	1	3	2	4124844	4	0 + 0 part	0	99.858	1.001	0	1.7	2.44	1443285	4638301	764837	764837	513079	513079	3	3	4
PacBio_RS_C2_enzyme_C2_chemistry	16.0	Unicycler (bold)	16	4	4	3	3	3	3	4641322	4641322	4639902	4639902	4639902	4639902	4	3428578	4641322	4641652	50.79	50.79	3428578	3428578	697605	697605	1	1	2	2	3	2	4126183	4	0 + 0 part	0	99.912	1.001	0	1.66	2.35	1442851	4639026	513719	513719	431809	431809	3	3	5
PacBio_RS_C2_enzyme_C2_chemistry	16.0	Unicycler (bold)	17	6	4	3	3	3	3	4639526	4639099	4637944	4637944	4637944	4637944	4	3859889	4639099	4641652	50.79	50.79	3859889	3859889	3859889	3859889	1	1	1	1	2	1	3859889	4	0 + 0 part	0	99.895	1.001	0	1.64	0.24	1443286	4638878	764865	764865	513299	513299	3	3	4
PacBio_RS_C2_enzyme_C2_chemistry	16.0	Unicycler (bold)	18	3	3	2	2	2	2	4641585	4641585	4640428	4640428	4640428	4640428	3	4126711	4641585	4641652	50.79	50.79	4126711	4126711	4126711	4126711	1	1	1	1	3	1	4126711	4	0 + 0 part	0	99.897	1.001	0	1.57	2.37	1442851	4640167	764871	764871	513717	513717	3	3	4
PacBio_RS_C2_enzyme_C2_chemistry	16.0	Unicycler (bold)	19	3	3	2	2	2	2	4641384	4641384	4640227	4640227	4640227	4640227	3	4126510	4641384	4641652	50.79	50.79	4126510	4126510	4126510	4126510	1	1	1	1	3	1	4126510	5	0 + 0 part	0	99.893	1.001	0	1.64	2.39	1413228	4639966	764871	764871	431809	431809	3	3	5
PacBio_RS_C2_enzyme_C2_chemistry	16.0	Unicycler (bold)	20	3	3	2	2	2	2	4641584	4641584	4640427	4640427	4640427	4640427	3	4126710	4641584	4641652	50.79	50.79	4126710	4126710	4126710	4126710	1	1	1	1	3	1	4126710	4	0 + 0 part	0	99.897	1.001	0	1.57	2.39	1442850	4640166	764871	764871	513717	513717	3	3	4
PacBio_RS_II_P4_polymerase_C2_chemistry	0.25	Unicycler (bold)	1	90	53	40	37	34	26	4584739	4577054	4549745	4525743	4478970	4194337	57	399348	4580284	4641652	50.76	50.79	203028	203028	105600	105600	9	9	17	17	0	0	0	2	0 + 0 part	0	98.629	1	0	0.94	0.04	399343	4578624	202299	202299	100029	100029	9	9	18
PacBio_RS_II_P4_polymerase_C2_chemistry	0.25	Unicycler (bold)	2	84	53	39	36	33	26	4588430	4580490	4548568	4524573	4477802	4224831	59	568955	4584997	4641652	50.75	50.79	178256	178256	105598	105598	8	8	16	16	0	0	0	4	0 + 0 part	0	98.713	1.001	0	2.27	1.88	366977	4584871	176285	176285	95471	95471	10	10	19
PacBio_RS_II_P4_polymerase_C2_chemistry	0.25	Unicycler (bold)	3	91	55	40	39	35	26	4583279	4575900	4543674	4534429	4474556	4152683	59	372356	4578890	4641652	50.75	50.79	178257	178257	112104	105600	9	9	17	18	0	0	0	3	0 + 0 part	0	98.6	1	0	1.73	0.68	370832	4576695	178257	176504	95190	89798	9	10	18
PacBio_RS_II_P4_polymerase_C2_chemistry	0.25	Unicycler (bold)	4	96	54	40	37	33	25	4582855	4574263	4544528	4520529	4460656	4180874	59	407604	4578248	4641652	50.75	50.79	210572	203028	117646	100410	8	9	16	17	2	1	407604	4	0 + 0 part	0	98.547	1.001	0	1.25	0.26	363837	4575759	202298	176280	95053	88342	9	10	18
PacBio_RS_II_P4_polymerase_C2_chemistry	0.25	Unicycler (bold)	5	94	54	39	37	35	26	4583185	4575662	4545032	4527712	4492934	4148610	58	363836	4578744	4641652	50.76	50.79	203028	203028	105600	95052	9	9	17	18	0	0	0	2	0 + 0 part	0	98.585	1.001	0	0.7	0.04	363836	4577084	190844	190844	95052	94107	10	10	18
PacBio_RS_II_P4_polymerase_C2_chemistry	0.25	Unicycler (bold)	6	90	55	41	39	36	26	4584881	4577316	4544025	4529268	4482498	4145934	59	480875	4580693	4641652	50.76	50.79	203027	203027	100840	100840	8	8	17	17	3	2	564306	4	0 + 0 part	0	98.545	1.001	0	2.1	0.57	480875	4576897	152894	152894	87032	87032	10	10	20
PacBio_RS_II_P4_polymerase_C2_chemistry	0.25	Unicycler (bold)	7	88	52	39	36	33	24	4585244	4577666	4548382	4524381	4477609	4162413	56	690455	4581047	4641652	50.77	50.79	203028	203028	112359	105598	8	8	15	16	0	0	0	3	0 + 0 part	0	98.663	1	0	1.05	0.31	488296	4580918	202159	202159	105535	100161	9	9	17
PacBio_RS_II_P4_polymerase_C2_chemistry	0.25	Unicycler (bold)	8	95	55	44	41	38	28	4581196	4574255	4555487	4533203	4486431	4126945	58	363837	4576581	4641652	50.75	50.79	176279	176279	95471	95471	10	10	19	19	0	0	0	3	0 + 0 part	0	98.486	1.001	0	1.09	0.04	363837	4573567	154999	154999	95052	88342	11	11	20
PacBio_RS_II_P4_polymerase_C2_chemistry	0.25	Unicycler (bold)	9	93	61	45	42	40	27	4579969	4572143	4537207	4513206	4488113	4037079	66	363837	4576128	4641652	50.75	50.79	176284	176284	88347	88347	10	10	19	19	0	0	0	2	0 + 1 part	2330	98.477	1.001	0.02	1.64	1.12	363837	4572145	176284	176284	87031	87031	10	10	20
PacBio_RS_II_P4_polymerase_C2_chemistry	0.25	Unicycler (bold)	10	81	48	37	35	32	26	4587675	4581370	4559094	4544342	4497569	4293668	51	363837	4583693	4641652	50.75	50.79	203188	203188	117646	117646	9	9	16	16	0	0	0	3	0 + 0 part	0	98.69	1.001	0	1.16	0.09	363837	4582039	190845	190845	117643	109153	10	10	17
PacBio_RS_II_P4_polymerase_C2_chemistry	0.25	Unicycler (bold)	11	99	59	44	42	38	26	4579147	4570550	4538868	4521548	4461675	4038388	64	359811	4574536	4641652	50.76	50.79	180309	180309	88347	88347	9	9	18	18	1	1	180309	3	0 + 0 part	0	98.466	1.001	0	1.77	1.82	359811	4572109	176634	176634	87032	87032	10	10	20
PacBio_RS_II_P4_polymerase_C2_chemistry	0.25	Unicycler (bold)	12	92	54	41	39	37	27	4585587	4578025	4551255	4533937	4500156	4152178	58	359811	4581290	4641652	50.76	50.79	178255	178255	105598	105598	10	10	18	18	0	0	0	3	0 + 0 part	0	98.551	1.002	0	1.6	1.53	359811	4578008	178255	178255	88342	88342	10	10	19
PacBio_RS_II_P4_polymerase_C2_chemistry	0.25	Unicycler (bold)	13	80	52	40	39	37	28	4587172	4580406	4555899	4547826	4520159	4205194	56	363836	4583634	4641652	50.76	50.79	176285	176285	103901	103547	10	10	19	20	0	0	0	2	0 + 0 part	0	98.69	1.001	0	1.2	0.11	363836	4581983	148486	148486	103547	100024	11	11	20
PacBio_RS_II_P4_polymerase_C2_chemistry	0.25	Unicycler (bold)	14	85	54	41	39	35	26	4586199	4580481	4554646	4537328	4477456	4152821	56	480783	4582198	4641652	50.76	50.79	176278	176278	105600	105600	9	9	17	17	1	1	459633	4	0 + 0 part	0	98.549	1.002	0	3.06	0.11	364842	4579750	148484	148484	94107	88342	11	11	20
PacBio_RS_II_P4_polymerase_C2_chemistry	0.25	Unicycler (bold)	15	88	54	41	39	36	25	4584928	4578310	4551698	4534377	4498453	4097762	57	399349	4580541	4641652	50.76	50.79	210572	203028	112361	105600	8	9	16	17	0	0	0	2	0 + 0 part	0	98.623	1.001	0	1	0.04	399344	4578885	202299	202299	105536	89984	9	9	17
PacBio_RS_II_P4_polymerase_C2_chemistry	0.25	Unicycler (bold)	16	91	55	39	38	36	25	4583566	4576082	4540401	4531155	4506064	4122191	59	455298	4579462	4641652	50.76	50.79	203027	203027	95465	95465	9	9	17	17	0	0	0	3	0 + 0 part	0	98.601	1.001	0	1.53	1.27	455293	4577803	202415	202415	95054	95054	9	9	18
PacBio_RS_II_P4_polymerase_C2_chemistry	0.25	Unicycler (bold)	17	77	51	38	36	33	25	4589519	4583410	4553231	4538474	4491702	4218575	54	568950	4585678	4641652	50.77	50.79	224061	224061	105598	105598	8	8	16	16	0	0	0	3	0 + 0 part	0	98.701	1.001	0	1.81	1.9	366977	4585539	201973	201973	100161	100161	10	10	18
PacBio_RS_II_P4_polymerase_C2_chemistry	0.25	Unicycler (bold)	18	86	56	42	40	37	27	4585118	4578205	4548740	4531419	4483537	4115919	60	363837	4581433	4641652	50.76	50.79	178257	178257	95471	95053	10	10	18	19	2	2	71482	3	0 + 0 part	0	98.596	1.001	0	2.43	0.7	363837	4579408	178257	176280	88467	88467	10	11	20
PacBio_RS_II_P4_polymerase_C2_chemistry	0.25	Unicycler (bold)	19	95	57	42	40	37	26	4581080	4572825	4541147	4523829	4475947	4075287	62	568908	4576813	4641652	50.75	50.79	178255	178255	95476	95054	9	9	17	18	0	0	0	3	0 + 0 part	0	98.55	1.001	0	1.29	0.04	366930	4576684	176284	176284	95054	88348	11	11	19
PacBio_RS_II_P4_polymerase_C2_chemistry	0.25	Unicycler (bold)	20	83	53	41	39	36	26	4584904	4578518	4555310	4540554	4484310	4131141	56	569090	4581024	4641652	50.76	50.79	178256	178256	95476	95052	9	9	17	18	2	1	344384	3	0 + 0 part	0	98.669	1	0	1.22	0.13	569090	4581021	176279	176279	88342	87033	10	10	19
PacBio_RS_II_P4_polymerase_C2_chemistry	0.5	Unicycler (bold)	1	87	49	37	35	33	24	4585129	4578309	4551999	4536071	4513252	4205496	52	398899	4580817	4641652	50.77	50.79	203541	203541	125580	125580	9	9	16	16	0	0	0	3	0 + 0 part	0	98.614	1.001	0	1.4	0.94	398899	4578534	202420	202420	125580	117642	9	9	16
PacBio_RS_II_P4_polymerase_C2_chemistry	0.5	Unicycler (bold)	2	85	52	39	36	36	27	4585490	4578168	4551466	4527462	4527462	4208366	57	365140	4581799	4641652	50.76	50.79	191029	191029	112360	112360	10	10	18	18	1	1	365140	3	0 + 0 part	0	98.618	1.001	0	1.42	0.83	361475	4578597	191029	176284	105536	105536	10	11	19
PacBio_RS_II_P4_polymerase_C2_chemistry	0.5	Unicycler (bold)	3	80	40	32	29	26	21	4592968	4585316	4569673	4544823	4498052	4325683	44	450233	4588546	4641652	50.75	50.79	236362	236362	148204	148204	7	7	13	13	2	1	450233	2	0 + 0 part	0	98.775	1.001	0	1	0.04	431249	4587018	202298	202298	125580	125580	8	8	15
PacBio_RS_II_P4_polymerase_C2_chemistry	0.5	Unicycler (bold)	4	81	42	34	33	31	26	4590631	4584414	4570370	4561126	4526347	4347332	44	402649	4586018	4641652	50.75	50.79	210571	203027	125580	125580	8	9	16	16	0	0	0	3	0 + 0 part	0	98.716	1.001	0	1.09	1.64	402586	4583144	203027	203027	125580	117642	9	9	16
PacBio_RS_II_P4_polymerase_C2_chemistry	0.5	Unicycler (bold)	5	67	42	31	29	26	21	4597856	4590961	4568361	4553605	4501856	4334231	46	729085	4594192	4641652	50.76	50.79	300490	300490	125580	125580	5	5	12	12	1	1	729085	2	0 + 0 part	0	98.941	1	0	1.11	0.13	670611	4592520	203027	203027	120577	120577	7	7	15
PacBio_RS_II_P4_polymerase_C2_chemistry	0.5	Unicycler (bold)	6	84	53	38	36	33	23	4587839	4581168	4550360	4534433	4486550	4130303	57	435849	4584253	4641652	50.76	50.79	205200	205200	125580	117645	8	8	14	15	0	0	0	2	0 + 0 part	0	98.727	1	0	1.16	0.15	421509	4582598	205200	205200	117642	95053	8	8	15
PacBio_RS_II_P4_polymerase_C2_chemistry	0.5	Unicycler (bold)	7	87	53	40	37	35	25	4587214	4580560	4552857	4528857	4506038	4148449	56	480876	4583067	4641652	50.76	50.79	178256	178256	101556	101556	9	9	17	17	0	0	0	2	0 + 0 part	0	98.629	1.001	0	1.29	0.07	480876	4581417	178256	178256	101556	95054	9	9	17
PacBio_RS_II_P4_polymerase_C2_chemistry	0.5	Unicycler (bold)	8	71	44	35	34	33	25	4594078	4589809	4573569	4564325	4540243	4262109	45	363836	4590416	4641652	50.76	50.79	191030	178251	132579	132579	9	10	17	17	1	1	132861	2	0 + 0 part	0	98.775	1.001	0	1.85	0.46	363836	4585841	176606	176606	131702	131702	11	11	18
PacBio_RS_II_P4_polymerase_C2_chemistry	0.5	Unicycler (bold)	9	86	53	41	39	39	26	4590567	4582840	4557440	4540121	4540121	4046203	58	364859	4586826	4641652	50.77	50.79	178440	178440	93678	93678	9	9	18	18	3	2	709243	2	0 + 0 part	0	98.712	1.001	0	1.24	0.04	319504	4583835	152895	152895	87032	82733	11	11	21
PacBio_RS_II_P4_polymerase_C2_chemistry	0.5	Unicycler (bold)	10	78	49	36	35	32	25	4592503	4584968	4559197	4551124	4498265	4245277	54	407604	4588955	4641652	50.76	50.79	188978	188978	112359	103542	9	9	16	17	2	1	407604	5	0 + 0 part	0	98.75	1.001	0	1.75	2.16	363836	4586674	152895	152895	100029	100029	11	11	20
PacBio_RS_II_P4_polymerase_C2_chemistry	0.5	Unicycler (bold)	11	81	45	35	33	33	25	4594201	4586817	4567406	4550087	4550087	4273600	49	457555	4590081	4641652	50.76	50.79	203945	203945	117653	112487	8	8	15	16	4	2	522268	2	0 + 0 part	0	98.664	1.002	0	0.94	0.04	454962	4580941	178256	178256	105605	100160	10	10	18
PacBio_RS_II_P4_polymerase_C2_chemistry	0.5	Unicycler (bold)	12	78	43	33	33	29	22	4592626	4585178	4563537	4563537	4500212	4251870	47	651968	4588408	4641652	50.76	50.79	265116	265116	132580	132580	6	6	13	13	2	1	344385	3	0 + 0 part	0	98.8	1.001	0	1.85	1.98	569235	4586158	218807	218807	125581	105536	7	7	14
PacBio_RS_II_P4_polymerase_C2_chemistry	0.5	Unicycler (bold)	13	84	48	34	33	31	23	4590430	4583539	4554065	4544820	4522000	4234961	51	568910	4586047	4641652	50.76	50.79	188532	188532	125581	117645	7	7	14	15	4	3	747501	3	0 + 0 part	0	98.727	1.001	0	1.85	0.09	424794	4586039	188532	178257	95053	95053	9	10	18
PacBio_RS_II_P4_polymerase_C2_chemistry	0.5	Unicycler (bold)	14	89	49	37	37	35	28	4587398	4579698	4554330	4554330	4519548	4251786	53	568909	4582927	4641652	50.76	50.79	178256	178256	95471	95471	9	9	18	18	0	0	0	4	0 + 0 part	0	98.693	1	0	0.98	0.04	366931	4582798	146939	146939	95190	88341	11	11	20
PacBio_RS_II_P4_polymerase_C2_chemistry	0.5	Unicycler (bold)	15	76	41	32	30	30	23	4592434	4587520	4569104	4551783	4551783	4296528	42	509138	4588516	4641652	50.77	50.79	224061	224061	148487	125580	7	7	13	14	2	1	509138	3	0 + 0 part	0	98.814	1	0	1.37	0.07	405320	4586794	202415	202415	117651	117651	9	9	16
PacBio_RS_II_P4_polymerase_C2_chemistry	0.5	Unicycler (bold)	16	74	47	36	34	31	23	4595720	4589401	4568310	4552383	4500635	4228834	51	568909	4592483	4641652	50.76	50.79	203028	203028	117645	117645	7	7	14	14	4	2	604116	3	0 + 0 part	0	98.878	1.001	0	0.96	0.11	421509	4592091	178432	178432	105536	105536	9	9	17
PacBio_RS_II_P4_polymerase_C2_chemistry	0.5	Unicycler (bold)	17	91	49	36	34	31	25	4585307	4577457	4548270	4530951	4484180	4284172	52	535809	4580116	4641652	50.75	50.79	203026	203026	126148	120577	8	8	15	16	4	2	670416	2	0 + 0 part	0	98.588	1.001	0	1.31	0.96	361682	4577295	178257	178257	117642	117642	10	10	18
PacBio_RS_II_P4_polymerase_C2_chemistry	0.5	Unicycler (bold)	18	87	49	39	38	34	24	4587378	4580018	4560264	4551019	4482530	4117450	53	443891	4583248	4641652	50.76	50.79	210572	203945	95476	95190	7	8	15	16	2	1	432056	2	0 + 0 part	0	98.657	1.001	0	0.81	0.04	367990	4581720	202420	202420	95190	88341	9	9	17
PacBio_RS_II_P4_polymerase_C2_chemistry	0.5	Unicycler (bold)	19	88	50	37	36	34	26	4584432	4577465	4551766	4543693	4508911	4204724	53	554915	4579826	4641652	50.75	50.79	184316	184316	95476	95053	8	8	16	17	0	0	0	4	0 + 0 part	0	98.624	1	0	1.07	0.37	363837	4578169	176280	172239	95053	88342	10	11	19
PacBio_RS_II_P4_polymerase_C2_chemistry	0.5	Unicycler (bold)	20	76	39	30	29	26	20	4591576	4585097	4566584	4559902	4508124	4298669	41	710151	4586998	4641652	50.76	50.79	399348	399348	125581	117653	5	5	10	11	1	1	710151	4	0 + 0 part	0	98.729	1.001	0	2.97	0.59	569235	4585847	202202	202202	117650	112360	6	6	13
PacBio_RS_II_P4_polymerase_C2_chemistry	1.0	Unicycler (bold)	1	62	38	29	28	27	22	4595639	4590763	4575063	4568380	4555279	4390941	40	495277	4592518	4641652	50.76	50.79	206860	206860	176286	176286	8	8	14	14	3	2	675566	3	0 + 0 part	0	98.87	1.001	0	1.37	0.13	485019	4590986	202186	193208	157653	157653	9	10	16
PacBio_RS_II_P4_polymerase_C2_chemistry	1.0	Unicycler (bold)	2	77	41	32	31	29	22	4593817	4587221	4572695	4564621	4536954	4267082	44	554536	4589545	4641652	50.77	50.79	236756	236756	132582	132582	7	7	14	14	2	1	432058	3	0 + 0 part	0	98.765	1.001	0	1.55	1.35	421511	4587506	193209	193209	131701	131701	9	9	17
PacBio_RS_II_P4_polymerase_C2_chemistry	1.0	Unicycler (bold)	3	39	30	21	20	20	18	4612350	4609435	4589696	4580452	4580452	4507063	32	636478	4610878	4641652	50.77	50.79	508712	357378	167343	167343	4	5	9	9	2	1	508712	4	0 + 0 part	0	99.305	1	0	1.37	0.09	636478	4610657	203189	203189	125579	125579	6	6	13
PacBio_RS_II_P4_polymerase_C2_chemistry	1.0	Unicycler (bold)	4	57	38	27	25	22	20	4607082	4602454	4578920	4564162	4517392	4453818	40	743356	4604357	4641652	50.77	50.79	285032	285032	178256	178256	6	6	11	11	2	1	432057	3	0 + 0 part	0	99.056	1.001	0	2.98	0.59	743356	4603805	209721	209721	133025	133025	7	7	13
PacBio_RS_II_P4_polymerase_C2_chemistry	1.0	Unicycler (bold)	5	68	36	26	25	23	19	4601895	4596223	4575429	4566183	4531405	4371495	38	582406	4597735	4641652	50.76	50.79	285031	285031	157654	157654	6	6	11	11	3	2	1152886	3	0 + 0 part	0	98.949	1.001	0	1	0.04	421510	4593360	206860	206860	148204	148204	8	8	14
PacBio_RS_II_P4_polymerase_C2_chemistry	1.0	Unicycler (bold)	6	57	36	28	27	26	24	4601692	4596979	4584355	4575110	4551029	4479662	38	508889	4598585	4641652	50.76	50.79	224060	210572	148485	148485	7	8	14	14	2	1	508889	2	0 + 0 part	0	98.947	1.001	0	1.72	1.35	402586	4596847	209720	202604	140093	125581	8	9	15
PacBio_RS_II_P4_polymerase_C2_chemistry	1.0	Unicycler (bold)	7	46	31	22	22	20	19	4616454	4611761	4593369	4593369	4558587	4526984	33	702350	4613515	4641652	50.78	50.79	358687	358687	176497	176497	5	5	10	10	4	3	1595379	6	0 + 0 part	0	99.166	1.002	0	3.02	1.98	421511	4611829	211577	211577	164081	155193	8	8	14
PacBio_RS_II_P4_polymerase_C2_chemistry	1.0	Unicycler (bold)	8	66	40	27	27	24	18	4600169	4593738	4567164	4567164	4520265	4303040	43	651769	4596211	4641652	50.76	50.79	342746	342746	173926	167343	5	5	10	11	2	1	495277	4	0 + 0 part	0	98.926	1.001	0	1.15	0.11	564798	4596175	209721	209721	146939	133025	7	7	13
PacBio_RS_II_P4_polymerase_C2_chemistry	1.0	Unicycler (bold)	9	72	38	27	26	24	20	4599581	4593731	4573699	4565624	4542804	4404949	40	739873	4595336	4641652	50.75	50.79	265115	226186	186130	186130	6	7	12	12	3	3	884185	6	0 + 0 part	0	98.829	1.002	0	1.94	1.31	367992	4589898	202299	202299	125986	125579	9	9	15
PacBio_RS_II_P4_polymerase_C2_chemistry	1.0	Unicycler (bold)	10	62	40	31	29	26	21	4600067	4595012	4580447	4563128	4507964	4332794	42	569284	4596616	4641652	50.77	50.79	215171	215171	155065	155065	8	8	14	14	0	0	0	4	0 + 0 part	0	98.989	1	0	1.68	1.59	401025	4596115	208730	208730	155065	148487	9	9	15
PacBio_RS_II_P4_polymerase_C2_chemistry	1.0	Unicycler (bold)	11	77	45	32	29	29	23	4591842	4586386	4562967	4538966	4538966	4311022	47	824440	4588024	4641652	50.76	50.79	203029	203029	126149	126149	8	8	14	14	1	1	824440	2	0 + 0 part	0	98.747	1.001	0	1.03	0.04	485092	4583522	202186	202186	117650	117650	9	9	16
PacBio_RS_II_P4_polymerase_C2_chemistry	1.0	Unicycler (bold)	12	52	30	22	22	22	20	4603611	4599296	4584598	4584598	4584598	4514037	32	534163	4601050	4641652	50.77	50.79	300485	300485	178252	178252	6	6	11	11	2	1	534163	2	0 + 0 part	0	98.991	1.001	0	1.35	0.39	454850	4599341	210571	209270	178252	176285	7	8	13
PacBio_RS_II_P4_polymerase_C2_chemistry	1.0	Unicycler (bold)	13	70	37	27	25	24	19	4601175	4594764	4573188	4556045	4544053	4371192	40	791504	4597125	4641652	50.77	50.79	285033	285033	194680	157654	6	6	11	12	2	2	986184	3	0 + 0 part	0	98.96	1.001	0	1.68	0.48	398900	4595167	213850	213850	126147	126147	8	8	14
PacBio_RS_II_P4_polymerase_C2_chemistry	1.0	Unicycler (bold)	14	56	35	25	24	23	20	4607332	4600747	4575899	4567824	4555832	4464916	39	942601	4603966	4641652	50.77	50.79	224061	224061	150720	150720	6	6	12	12	2	2	329179	5	0 + 0 part	0	99.06	1.001	0	2.11	0.24	408478	4600165	209721	209721	125580	125580	8	8	15
PacBio_RS_II_P4_polymerase_C2_chemistry	1.0	Unicycler (bold)	15	62	33	25	25	25	21	4599762	4595051	4579187	4579187	4579187	4437136	34	610394	4596048	4641652	50.77	50.79	288338	288338	157654	157654	6	6	11	11	3	2	803744	4	0 + 0 part	0	98.997	1	0	1.55	1	408421	4595460	208689	208689	125580	125580	8	8	15
PacBio_RS_II_P4_polymerase_C2_chemistry	1.0	Unicycler (bold)	16	75	42	34	31	29	20	4596415	4589861	4575957	4550682	4510924	4180000	46	701731	4593088	4641652	50.76	50.79	344385	344385	112360	112360	5	5	12	12	3	2	465606	3	0 + 0 part	0	98.909	1	0	2.61	3.05	421510	4591324	202298	201510	109202	105536	7	8	15
PacBio_RS_II_P4_polymerase_C2_chemistry	1.0	Unicycler (bold)	17	69	37	28	28	26	23	4596939	4591819	4576939	4576939	4542159	4425019	38	565461	4592817	4641652	50.76	50.79	204896	204896	167338	155064	7	7	13	14	2	1	508889	4	0 + 0 part	0	98.866	1.001	0	1.46	0.2	402586	4592817	178251	178251	133025	133025	10	10	17
PacBio_RS_II_P4_polymerase_C2_chemistry	1.0	Unicycler (bold)	18	51	28	24	22	21	18	4606566	4601895	4595327	4580912	4556832	4460723	30	703245	4603499	4641652	50.77	50.79	372355	372355	203189	181750	5	5	9	10	4	3	1615598	2	0 + 0 part	0	99.093	1.001	0	1.09	0.13	421510	4601497	234335	234335	148638	133088	7	7	12
PacBio_RS_II_P4_polymerase_C2_chemistry	1.0	Unicycler (bold)	19	61	40	29	27	24	20	4602411	4597948	4575462	4560703	4513933	4374122	42	432057	4599551	4641652	50.77	50.79	234343	219620	180665	180665	7	8	13	13	2	1	432057	3	0 + 0 part	0	98.962	1.001	0	1.31	0.15	398901	4597633	209720	209720	148485	133025	9	9	15
PacBio_RS_II_P4_polymerase_C2_chemistry	1.0	Unicycler (bold)	20	65	46	34	31	28	23	4602823	4597394	4571002	4545723	4509805	4320194	49	495278	4599901	4641652	50.76	50.79	210480	210480	132581	132581	8	8	15	15	3	2	583478	3	0 + 1 part	119	98.993	1.001	0	3.37	0.67	363837	4599770	193209	176278	125581	125581	9	10	17
PacBio_RS_II_P4_polymerase_C2_chemistry	2.0	Unicycler (bold)	1	37	22	17	17	17	14	4615214	4612182	4604726	4604726	4604726	4483159	23	1245115	4612824	4641652	50.78	50.79	451102	448299	239907	239907	3	4	7	7	5	2	1869459	3	0 + 0 part	0	99.286	1.001	0	1.91	2.45	451102	4610723	265115	265115	202159	202159	7	7	12
PacBio_RS_II_P4_polymerase_C2_chemistry	2.0	Unicycler (bold)	2	52	31	24	23	21	20	4607080	4603789	4594105	4584861	4553739	4524710	31	692417	4603789	4641652	50.77	50.79	274231	274231	173557	173557	6	6	12	12	0	0	0	2	0 + 0 part	0	99.092	1.001	0	1.43	0.26	692417	4601908	215166	215166	173557	173557	7	7	12
PacBio_RS_II_P4_polymerase_C2_chemistry	2.0	Unicycler (bold)	3	30	16	12	12	12	12	4625890	4622425	4616017	4616017	4616017	4616017	17	1003773	4623423	4641652	50.78	50.79	670781	670781	375400	375400	3	3	6	6	5	2	1354577	6	0 + 0 part	0	99.345	1.003	0	3.06	4.4	634310	4617939	298704	298704	187869	187869	5	5	11
PacBio_RS_II_P4_polymerase_C2_chemistry	2.0	Unicycler (bold)	4	34	20	16	16	16	15	4614927	4612099	4605772	4605772	4605772	4560695	21	1297381	4612740	4641652	50.78	50.79	489844	489844	236361	236361	3	3	7	7	0	0	0	3	0 + 0 part	0	99.348	1	0	1.39	0.15	1297318	4612604	325183	325183	203189	203189	4	4	9
PacBio_RS_II_P4_polymerase_C2_chemistry	2.0	Unicycler (bold)	5	46	23	16	16	15	13	4610952	4607316	4592374	4592374	4581547	4496795	23	705237	4607316	4641652	50.77	50.79	623020	623020	285032	285032	4	4	6	6	2	1	705237	4	0 + 0 part	0	99.156	1.001	0	1.5	0.04	694542	4607316	320848	320848	201978	201978	5	5	10
PacBio_RS_II_P4_polymerase_C2_chemistry	2.0	Unicycler (bold)	6	31	21	14	13	13	12	4626137	4623060	4608167	4598922	4598922	4567317	23	780143	4624961	4641652	50.77	50.79	554533	554533	321088	321088	4	4	7	7	4	2	753672	6	0 + 0 part	0	99.393	1.002	0	3.01	3.1	564103	4615952	364377	364377	161556	161556	6	6	11
PacBio_RS_II_P4_polymerase_C2_chemistry	2.0	Unicycler (bold)	7	29	18	13	13	13	10	4617855	4615596	4606312	4606312	4606312	4488320	19	1003206	4616593	4641652	50.78	50.79	669841	669841	398900	398900	3	3	5	5	2	1	669841	4	0 + 0 part	0	99.406	1.001	0	1.56	1.11	1003206	4616023	398900	398900	356562	356562	4	4	7
PacBio_RS_II_P4_polymerase_C2_chemistry	2.0	Unicycler (bold)	8	27	16	12	12	11	9	4621263	4618735	4612368	4612368	4596692	4520013	16	1687902	4618735	4641652	50.78	50.79	634310	634310	489901	489901	2	2	5	5	1	1	1687902	5	0 + 0 part	0	99.468	1	0	1.49	0.15	776079	4617492	421510	421510	205023	205023	4	4	8
PacBio_RS_II_P4_polymerase_C2_chemistry	2.0	Unicycler (bold)	9	38	20	15	15	15	14	4622092	4617303	4605867	4605867	4605867	4560790	22	706151	4618906	4641652	50.77	50.79	569258	569258	242885	221774	4	4	7	8	1	1	242885	8	0 + 0 part	0	99.378	1.001	0	3.73	8.26	691811	4615124	251595	251595	178433	178433	6	6	11
PacBio_RS_II_P4_polymerase_C2_chemistry	2.0	Unicycler (bold)	10	30	18	13	13	11	10	4625273	4623121	4615410	4615410	4580631	4542556	18	995027	4623121	4641652	50.78	50.79	599275	599275	448165	435848	3	3	5	6	2	1	599275	6	0 + 0 part	0	99.447	1.002	0	3.73	1.91	692940	4618553	421509	421509	297206	297206	5	5	8
PacBio_RS_II_P4_polymerase_C2_chemistry	2.0	Unicycler (bold)	11	50	25	17	17	14	12	4607404	4603745	4587989	4587989	4541092	4475838	25	906907	4603745	4641652	50.78	50.79	536054	536054	358432	358432	4	4	6	6	2	1	536054	4	0 + 0 part	0	99.11	1.001	0	1.72	1.15	704747	4602470	421510	421510	202160	202160	4	4	9
PacBio_RS_II_P4_polymerase_C2_chemistry	2.0	Unicycler (bold)	12	35	22	16	15	15	13	4623130	4620501	4611923	4602678	4602678	4537158	23	1299491	4621142	4641652	50.78	50.79	365731	365731	288315	288315	4	4	8	8	3	3	1827626	6	0 + 0 part	0	99.352	1.002	0	2.13	1.52	602782	4614871	292448	292448	155066	155066	6	6	12
PacBio_RS_II_P4_polymerase_C2_chemistry	2.0	Unicycler (bold)	13	31	19	14	14	13	12	4624287	4621795	4614077	4614077	4598402	4562240	19	746603	4621795	4641652	50.77	50.79	611602	611602	407604	407604	4	4	6	6	7	6	3032443	5	0 + 0 part	0	99.46	1.001	0	1.93	1.1	426813	4619019	301300	301300	204857	204857	7	7	11
PacBio_RS_II_P4_polymerase_C2_chemistry	2.0	Unicycler (bold)	14	37	19	14	14	14	13	4621923	4618473	4610167	4610167	4610167	4574163	20	880806	4619114	4641652	50.78	50.79	548623	548623	285031	285031	4	4	7	7	6	4	1951913	3	0 + 0 part	0	99.318	1.002	0	3.95	2.73	702872	4614010	265115	265115	177827	177827	5	5	11
PacBio_RS_II_P4_polymerase_C2_chemistry	2.0	Unicycler (bold)	15	37	22	16	16	16	13	4618430	4615220	4605556	4605556	4605556	4499206	23	651967	4616217	4641652	50.78	50.79	557808	557808	300862	300862	4	4	7	7	4	3	604431	3	0 + 0 part	0	99.316	1.001	0	2.47	3.75	634305	4613663	316196	316196	192122	192122	5	5	10
PacBio_RS_II_P4_polymerase_C2_chemistry	2.0	Unicycler (bold)	16	39	23	17	17	17	15	4621292	4616203	4604005	4604005	4604005	4518724	26	671543	4618745	4641652	50.77	50.79	407603	407603	274869	274869	5	5	8	8	5	4	1679609	3	0 + 0 part	0	99.293	1.002	0	4.95	1.76	473778	4608999	335506	335506	203188	203188	6	6	11
PacBio_RS_II_P4_polymerase_C2_chemistry	2.0	Unicycler (bold)	17	20	14	9	9	9	8	4626455	4624200	4614435	4614435	4614435	4572480	16	1440402	4625338	4641652	50.78	50.79	1252044	1252044	820327	820327	2	2	3	3	3	2	1576394	4	0 + 0 part	0	99.519	1.001	0	2.77	1.54	821753	4625338	737479	357692	295004	295004	3	4	7
PacBio_RS_II_P4_polymerase_C2_chemistry	2.0	Unicycler (bold)	18	35	23	18	18	18	17	4619852	4616213	4607939	4607939	4607939	4571731	25	925900	4617612	4641652	50.78	50.79	316312	316312	196231	196231	4	4	9	9	2	2	1015239	5	0 + 0 part	0	99.336	1.001	0	1.47	1.26	408672	4616792	292442	292442	192122	192122	7	7	12
PacBio_RS_II_P4_polymerase_C2_chemistry	2.0	Unicycler (bold)	19	36	19	14	14	14	13	4614171	4610424	4600716	4600716	4600716	4564712	21	858883	4611785	4641652	50.78	50.79	454848	454848	297119	297119	4	4	7	7	0	0	0	4	0 + 0 part	0	99.323	1	0	1.43	0.61	608731	4611658	370569	370569	236361	236361	5	5	9
PacBio_RS_II_P4_polymerase_C2_chemistry	2.0	Unicycler (bold)	20	28	21	15	15	15	13	4631260	4629014	4619427	4619427	4619427	4542624	23	826029	4630534	4641652	50.78	50.79	495277	495277	300854	300854	4	4	7	7	4	3	1933331	4	0 + 0 part	0	99.407	1.004	0	2.43	1.52	569395	4616380	301300	301300	192127	192127	6	6	10
PacBio_RS_II_P4_polymerase_C2_chemistry	4.0	Unicycler (bold)	1	24	15	10	10	10	10	4629954	4627189	4618171	4618171	4618171	4618171	17	1199277	4628335	4641652	50.77	50.79	569090	569090	435964	435964	3	3	5	5	3	1	992544	3	0 + 0 part	0	99.435	1.003	0	1.86	0.45	1075345	4620164	421625	421625	236284	236284	4	4	7
PacBio_RS_II_P4_polymerase_C2_chemistry	4.0	Unicycler (bold)	2	29	13	10	10	10	9	4618237	4615757	4610624	4610624	4610624	4574416	13	1330017	4615757	4641652	50.77	50.79	707296	707296	651968	651968	3	3	4	4	2	1	1330017	5	0 + 0 part	0	99.367	1.001	0	1.56	0.95	888028	4614296	421509	421509	407944	407944	4	4	7
PacBio_RS_II_P4_polymerase_C2_chemistry	4.0	Unicycler (bold)	3	6	6	4	4	4	3	4636227	4636227	4630562	4630562	4630562	4585248	6	2638973	4636227	4641652	50.79	50.79	2638973	2638973	1121197	1121197	1	1	2	2	2	1	2638973	5	0 + 0 part	0	99.862	1	0	1.53	0.41	1373468	4636227	569708	569708	357242	357242	3	3	5
PacBio_RS_II_P4_polymerase_C2_chemistry	4.0	Unicycler (bold)	4	12	9	6	6	6	6	4632986	4632107	4625774	4625774	4625774	4625774	9	2504664	4632107	4641652	50.78	50.79	2504664	2504664	824766	824766	1	1	3	3	3	1	2504664	6	0 + 0 part	0	99.614	1.002	0	2.36	1.75	900248	4625501	569395	569395	237663	237663	3	3	7
PacBio_RS_II_P4_polymerase_C2_chemistry	4.0	Unicycler (bold)	5	20	11	8	8	8	8	4628335	4625814	4620656	4620656	4620656	4620656	12	1408259	4626456	4641652	50.78	50.79	692416	692416	623020	623020	3	3	4	4	4	2	2185635	5	0 + 0 part	0	99.454	1.002	0	2.82	4.74	776091	4623267	421510	421510	219743	219743	4	4	8
PacBio_RS_II_P4_polymerase_C2_chemistry	4.0	Unicycler (bold)	6	7	5	3	3	3	3	4639011	4638111	4633979	4633979	4633979	4633979	5	3853922	4638111	4641652	50.79	50.79	3853922	3853922	3853922	3853922	1	1	1	1	3	2	4026537	5	0 + 0 part	0	99.777	1.001	0	3.76	9.26	1443290	4636828	761348	761348	607442	607442	3	3	4
PacBio_RS_II_P4_polymerase_C2_chemistry	4.0	Unicycler (bold)	7	15	11	7	7	6	5	4637037	4636016	4628758	4628758	4613314	4584285	12	2027118	4636529	4641652	50.79	50.79	1124444	1124444	984512	984512	2	2	3	3	5	3	4136074	4	0 + 0 part	0	99.68	1.002	0	1.71	0.58	1119109	4630156	569169	569169	357594	357594	3	3	6
PacBio_RS_II_P4_polymerase_C2_chemistry	4.0	Unicycler (bold)	8	15	11	8	8	8	7	4631211	4630020	4623701	4623701	4623701	4578586	12	1212600	4631016	4641652	50.78	50.79	766386	766386	658572	658572	3	3	4	4	2	1	766386	5	0 + 0 part	0	99.713	1.001	0	2.12	0.84	1212154	4629336	572409	572409	349384	349384	3	3	6
PacBio_RS_II_P4_polymerase_C2_chemistry	4.0	Unicycler (bold)	9	12	7	7	7	6	5	4631988	4631009	4631009	4631009	4610330	4581301	7	2448656	4631009	4641652	50.78	50.79	2448656	2448656	1215385	1215385	1	1	2	2	3	1	2448656	5	0 + 0 part	0	99.715	1.001	0	1.99	0.35	1215385	4630150	603955	603955	325457	325457	3	3	6
PacBio_RS_II_P4_polymerase_C2_chemistry	4.0	Unicycler (bold)	10	3	3	2	2	2	1	4639247	4639247	4636233	4636233	4636233	4597768	3	4597768	4639247	4641652	50.79	50.79	4597768	4597768	4597768	4597768	1	1	1	1	2	1	4597768	5	0 + 0 part	0	99.857	1.001	0	3.8	0.84	1897932	4638714	1506285	1506285	357692	357692	2	2	3
PacBio_RS_II_P4_polymerase_C2_chemistry	4.0	Unicycler (bold)	11	12	8	5	5	5	4	4633334	4632108	4626314	4626314	4626314	4590152	8	3655446	4632108	4641652	50.79	50.79	3655446	3655446	3655446	3655446	1	1	1	1	3	1	3655446	5	0 + 0 part	0	99.685	1.001	0	2.4	1.84	1490478	4631240	1374723	1374723	400433	400433	2	2	4
PacBio_RS_II_P4_polymerase_C2_chemistry	4.0	Unicycler (bold)	12	15	7	5	5	5	4	4627940	4625902	4621796	4621796	4621796	4585792	7	3199933	4625902	4641652	50.78	50.79	3199933	3199933	1169665	1169665	1	1	2	2	3	2	4369598	5	0 + 0 part	0	99.592	1.001	0	1.9	3.4	1122654	4625062	775637	775637	514328	514328	3	3	5
PacBio_RS_II_P4_polymerase_C2_chemistry	4.0	Unicycler (bold)	13	15	12	8	8	8	8	4637810	4637285	4628869	4628869	4628869	4628869	12	1261004	4637285	4641652	50.79	50.79	1085700	1085700	692530	692530	2	2	4	4	3	2	1441459	5	0 + 0 part	0	99.767	1.001	0	1.84	0.35	692530	4636455	431809	431809	399303	399303	4	4	7
PacBio_RS_II_P4_polymerase_C2_chemistry	4.0	Unicycler (bold)	14	18	12	8	8	8	7	4628806	4627547	4618827	4618827	4618827	4582462	12	2790965	4627547	4641652	50.78	50.79	2790965	2790965	1002777	1002777	1	1	2	2	2	1	2790965	6	0 + 0 part	0	99.531	1.002	0	2.51	1.6	890298	4626637	703308	703308	252643	252643	3	3	6
PacBio_RS_II_P4_polymerase_C2_chemistry	4.0	Unicycler (bold)	15	4	2	2	2	2	2	4643029	4642502	4642502	4642502	4642502	4642502	2	3943917	4642502	4641652	50.79	50.79	3943917	3943917	3943917	3943917	1	1	1	1	3	1	3943917	4	0 + 0 part	0	99.97	1	0	3.43	7.63	1863542	4641151	823149	823149	541209	541209	2	2	4
PacBio_RS_II_P4_polymerase_C2_chemistry	4.0	Unicycler (bold)	16	9	6	4	4	4	3	4632988	4631792	4627737	4627737	4627737	4589124	7	3856442	4632425	4641652	50.78	50.79	3856442	3856442	3856442	3856442	1	1	1	1	3	2	3895055	3	0 + 0 part	0	99.661	1.001	0	1.71	0.17	1263834	4630755	1119110	1119110	513084	513084	2	2	4
PacBio_RS_II_P4_polymerase_C2_chemistry	4.0	Unicycler (bold)	17	13	7	5	5	5	4	4631028	4630202	4625462	4625462	4625462	4589096	7	2149724	4630202	4641652	50.78	50.79	1435196	1435196	1435196	1435196	2	2	2	2	3	1	2149724	4	0 + 0 part	0	99.683	1.001	0.02	1.73	0.43	1435196	4628027	571347	571347	421060	421060	3	3	5
PacBio_RS_II_P4_polymerase_C2_chemistry	4.0	Unicycler (bold)	18	3	3	2	2	2	2	4640897	4640897	4635975	4635975	4635975	4635975	3	3983733	4640897	4641652	50.79	50.79	3983733	3983733	3983733	3983733	1	1	1	1	5	1	3983733	4	0 + 0 part	0	99.85	1.001	0	1.88	0.37	1279327	4635636	714692	714692	431809	431809	3	3	5
PacBio_RS_II_P4_polymerase_C2_chemistry	4.0	Unicycler (bold)	19	15	8	5	5	5	5	4637051	4635584	4629872	4629872	4629872	4629872	8	1569404	4635584	4641652	50.79	50.79	1076215	1076215	692416	692416	2	2	4	4	4	3	3382921	6	0 + 0 part	0	99.617	1.003	0	2.12	0.52	841692	4628781	568266	568266	421511	421511	4	4	6
PacBio_RS_II_P4_polymerase_C2_chemistry	4.0	Unicycler (bold)	20	1	1	1	1	1	1	4643904	4643904	4643904	4643904	4643904	4643904	1	4643904	4643904	4641652	50.79	50.79	4643904	4643904	4643904	4643904	1	1	1	1	2	1	4643904	6	0 + 0 part	0	99.977	1.001	0	2.39	2	1991822	4641814	1192768	1192768	455084	455084	2	2	3
PacBio_RS_II_P4_polymerase_C2_chemistry	8.0	Unicycler (bold)	1	3	3	2	2	2	1	4639043	4639043	4636029	4636029	4636029	4597555	3	4597555	4639043	4641652	50.79	50.79	4597555	4597555	4597555	4597555	1	1	1	1	2	1	4597555	5	0 + 0 part	0	99.857	1.001	0	1.83	0.47	1506276	4639043	1413231	1413231	775637	775637	2	2	3
PacBio_RS_II_P4_polymerase_C2_chemistry	8.0	Unicycler (bold)	2	3	3	2	2	2	2	4639313	4639313	4636413	4636413	4636413	4636413	3	4372975	4639313	4641652	50.79	50.79	4372975	4372975	4372975	4372975	1	1	1	1	2	1	4372975	5	0 + 0 part	0	99.841	1.001	0	2.22	1.04	1639209	4638239	882545	882545	529461	529461	2	2	4
PacBio_RS_II_P4_polymerase_C2_chemistry	8.0	Unicycler (bold)	3	9	5	3	3	3	3	4632972	4631259	4627155	4627155	4627155	4627155	5	3808236	4631259	4641652	50.78	50.79	3808236	3808236	3808236	3808236	1	1	1	1	2	1	3808236	6	0 + 0 part	0	99.712	1.001	0	1.92	0.58	1373469	4630390	775637	775637	539335	539335	3	3	4
PacBio_RS_II_P4_polymerase_C2_chemistry	8.0	Unicycler (bold)	4	3	3	2	2	2	2	4639222	4639222	4636322	4636322	4636322	4636322	3	4372884	4639222	4641652	50.79	50.79	4372884	4372884	4372884	4372884	1	1	1	1	2	1	4372884	3	0 + 0 part	0	99.863	1.001	0	2.33	0.63	1639209	4639222	1443064	1443064	775637	775637	2	2	3
PacBio_RS_II_P4_polymerase_C2_chemistry	8.0	Unicycler (bold)	5	1	1	1	1	1	1	4647485	4647485	4647485	4647485	4647485	4647485	1	4647485	4647485	4641652	50.79	50.79	4647485	4647485	4647485	4647485	1	1	1	1	3	1	4647485	4	0 + 0 part	0	99.991	1.001	0	2.05	1.01	1633872	4642191	871303	871303	523868	523868	2	2	4
PacBio_RS_II_P4_polymerase_C2_chemistry	8.0	Unicycler (bold)	6	4	4	3	3	3	3	4640290	4640290	4638555	4638555	4638555	4638555	4	3718590	4640290	4641652	50.79	50.79	3718590	3718590	3718590	3718590	1	1	1	1	3	1	3718590	5	0 + 0 part	0	99.942	1	0	2.13	0.17	1638778	4640067	824535	824535	431359	431359	2	2	5
PacBio_RS_II_P4_polymerase_C2_chemistry	8.0	Unicycler (bold)	7	9	6	4	4	4	4	4631066	4630723	4625724	4625724	4625724	4625724	6	2502469	4630723	4641652	50.79	50.79	2502469	2502469	1304069	1304069	1	1	2	2	2	1	2502469	3	0 + 0 part	0	99.681	1.001	0	1.97	0.52	1490577	4629201	1304069	1304069	431809	431809	2	2	4
PacBio_RS_II_P4_polymerase_C2_chemistry	8.0	Unicycler (bold)	8	1	1	1	1	1	1	4642128	4642128	4642128	4642128	4642128	4642128	1	4642128	4642128	4641652	50.79	50.79	4642128	4642128	4642128	4642128	1	1	1	1	2	1	4642128	6	0 + 0 part	0	99.984	1	0	1.92	0.26	1638778	4641787	1365539	1365539	775779	775779	2	2	3
PacBio_RS_II_P4_polymerase_C2_chemistry	8.0	Unicycler (bold)	9	4	2	2	2	2	2	4642620	4641952	4641952	4641952	4641952	4641952	2	3943225	4641952	4641652	50.79	50.79	3943225	3943225	3943225	3943225	1	1	1	1	2	1	3943225	5	0 + 0 part	0	99.985	1	0	4.74	12.39	1863855	4641952	871784	871784	454823	454823	2	2	4
PacBio_RS_II_P4_polymerase_C2_chemistry	8.0	Unicycler (bold)	10	3	3	3	2	2	1	4637563	4637563	4637563	4632441	4632441	4596075	3	4596075	4637563	4641652	50.79	50.79	4596075	4596075	4596075	4596075	1	1	1	1	2	1	4596075	4	0 + 0 part	0	99.884	1	0	2.22	0.35	1861960	4637529	818574	818574	625010	625010	2	2	4
PacBio_RS_II_P4_polymerase_C2_chemistry	8.0	Unicycler (bold)	11	7	4	2	2	2	2	4640582	4640053	4636083	4636083	4636083	4636083	4	4414316	4640053	4641652	50.79	50.79	4414316	4414316	4414316	4414316	1	1	1	1	3	1	4414316	4	0 + 0 part	0	99.843	1.001	0	4.49	10.4	2218694	4639419	812294	812294	468184	468184	2	2	3
PacBio_RS_II_P4_polymerase_C2_chemistry	8.0	Unicycler (bold)	12	1	1	1	1	1	1	4636954	4636954	4636954	4636954	4636954	4636954	1	4636954	4636954	4641652	50.79	50.79	4636954	4636954	4636954	4636954	1	1	1	1	2	1	4636954	4	0 + 0 part	0	99.879	1	0	2.03	0.5	1442831	4636954	775637	775637	761327	761327	3	3	4
PacBio_RS_II_P4_polymerase_C2_chemistry	8.0	Unicycler (bold)	13	6	4	3	3	3	3	4636839	4636680	4633780	4633780	4633780	4633780	4	3894713	4636680	4641652	50.79	50.79	3894713	3894713	3894713	3894713	1	1	1	1	2	1	3894713	4	0 + 0 part	0	99.78	1.001	0	3.71	6.13	2015974	4635361	1119109	1119109	517120	517120	2	2	3
PacBio_RS_II_P4_polymerase_C2_chemistry	8.0	Unicycler (bold)	14	12	7	5	5	5	4	4626526	4625759	4620971	4620971	4620971	4584967	7	2501071	4625759	4641652	50.78	50.79	2501071	2501071	1306204	1306204	1	1	2	2	2	1	2501071	3	0 + 0 part	0	99.641	1	0	1.86	0.09	1323523	4625759	1306204	1306204	431809	431809	2	2	4
PacBio_RS_II_P4_polymerase_C2_chemistry	8.0	Unicycler (bold)	15	1	1	1	1	1	1	4641856	4641856	4641856	4641856	4641856	4641856	1	4641856	4641856	4641652	50.79	50.79	4641856	4641856	4641856	4641856	1	1	1	1	2	1	4641856	5	0 + 0 part	0	99.984	1	0	2.22	0.19	1633810	4641856	1365539	1365539	776067	776067	2	2	3
PacBio_RS_II_P4_polymerase_C2_chemistry	8.0	Unicycler (bold)	16	1	1	1	1	1	1	4642309	4642309	4642309	4642309	4642309	4642309	1	4642309	4642309	4641652	50.79	50.79	4642309	4642309	4642309	4642309	1	1	1	1	2	1	4642309	4	0 + 0 part	0	99.99	1	0	2.5	0.3	1991593	4641936	1395110	1395110	776077	776077	2	2	3
PacBio_RS_II_P4_polymerase_C2_chemistry	8.0	Unicycler (bold)	17	9	6	4	4	4	3	4634028	4633567	4628542	4628542	4628542	4592538	6	3814976	4633567	4641652	50.79	50.79	3814976	3814976	3814976	3814976	1	1	1	1	3	1	3814976	5	0 + 0 part	0	99.704	1.001	0	2.31	0.69	1732506	4632372	776079	776079	539176	539176	2	2	4
PacBio_RS_II_P4_polymerase_C2_chemistry	8.0	Unicycler (bold)	18	6	5	3	3	3	3	4635465	4635396	4630388	4630388	4630388	4630388	5	2726370	4635396	4641652	50.79	50.79	2726370	2726370	1210346	1210346	1	1	2	2	3	1	2726370	3	0 + 0 part	0	99.843	1	0	2.31	0.28	1210344	4635389	775637	775637	431809	431809	3	3	5
PacBio_RS_II_P4_polymerase_C2_chemistry	8.0	Unicycler (bold)	19	9	8	5	5	5	5	4637724	4637277	4631599	4631599	4631599	4631599	8	1261819	4637277	4641652	50.79	50.79	1212591	1212591	1085619	1085619	2	2	3	3	2	1	1261819	6	0 + 0 part	0	99.677	1.002	0	1.77	1.21	1212154	4632156	625012	625012	370760	370760	3	3	6
PacBio_RS_II_P4_polymerase_C2_chemistry	8.0	Unicycler (bold)	20	3	3	2	2	2	2	4638923	4638923	4635864	4635864	4635864	4635864	3	3941324	4638923	4641652	50.79	50.79	3941324	3941324	3941324	3941324	1	1	1	1	2	1	3941324	5	0 + 0 part	0	99.855	1.001	0	1.66	0.26	1413232	4638923	775637	775637	694540	694540	3	3	4
PacBio_RS_II_P4_polymerase_C2_chemistry	16.0	Unicycler (bold)	1	1	1	1	1	1	1	4642068	4642068	4642068	4642068	4642068	4642068	1	4642068	4642068	4641652	50.79	50.79	4642068	4642068	4642068	4642068	1	1	1	1	2	1	4642068	4	0 + 0 part	0	99.988	1	0	1.85	0.19	1991655	4642068	1365539	1365539	776075	776075	2	2	3
PacBio_RS_II_P4_polymerase_C2_chemistry	16.0	Unicycler (bold)	2	1	1	1	1	1	1	4641622	4641622	4641622	4641622	4641622	4641622	1	4641622	4641622	4641652	50.79	50.79	4641622	4641622	4641622	4641622	1	1	1	1	2	1	4641622	5	0 + 0 part	0	99.983	1	0	2.26	0.15	1633872	4641622	1365539	1365539	502334	502334	2	2	3
PacBio_RS_II_P4_polymerase_C2_chemistry	16.0	Unicycler (bold)	3	1	1	1	1	1	1	4642269	4642269	4642269	4642269	4642269	4642269	1	4642269	4642269	4641652	50.79	50.79	4642269	4642269	4642269	4642269	1	1	1	1	2	1	4642269	3	0 + 0 part	0	99.993	1	0	1.72	0.19	1991655	4642269	1395161	1395161	776076	776076	2	2	3
PacBio_RS_II_P4_polymerase_C2_chemistry	16.0	Unicycler (bold)	4	1	1	1	1	1	1	4641891	4641891	4641891	4641891	4641891	4641891	1	4641891	4641891	4641652	50.79	50.79	4641891	4641891	4641891	4641891	1	1	1	1	2	1	4641891	3	0 + 0 part	0	99.988	1	0	1.85	0.15	1991655	4641891	1365539	1365539	823148	823148	2	2	3
PacBio_RS_II_P4_polymerase_C2_chemistry	16.0	Unicycler (bold)	5	1	1	1	1	1	1	4642181	4642181	4642181	4642181	4642181	4642181	1	4642181	4642181	4641652	50.79	50.79	4642181	4642181	4642181	4642181	1	1	1	1	2	1	4642181	4	0 + 0 part	0	99.991	1	0	1.96	0.15	1633872	4642181	1395161	1395161	776079	776079	2	2	3
PacBio_RS_II_P4_polymerase_C2_chemistry	16.0	Unicycler (bold)	6	1	1	1	1	1	1	4642072	4642072	4642072	4642072	4642072	4642072	1	4642072	4642072	4641652	50.79	50.79	4642072	4642072	4642072	4642072	1	1	1	1	2	1	4642072	4	0 + 0 part	0	99.988	1	0	1.85	0.15	1991655	4642072	1365539	1365539	776079	776079	2	2	3
PacBio_RS_II_P4_polymerase_C2_chemistry	16.0	Unicycler (bold)	7	2	2	2	2	2	2	4633526	4633526	4633526	4633526	4633526	4633526	2	4048215	4633526	4641652	50.78	50.79	4048215	4048215	4048215	4048215	1	1	1	1	2	1	4048215	5	0 + 0 part	0	99.804	1	0	1.34	0.22	1413228	4633526	956938	956938	585311	585311	2	2	4
PacBio_RS_II_P4_polymerase_C2_chemistry	16.0	Unicycler (bold)	8	2	2	2	2	2	2	4642355	4642355	4642355	4642355	4642355	4642355	2	3718766	4642355	4641652	50.79	50.79	3718766	3718766	3718766	3718766	1	1	1	1	3	1	3718766	3	0 + 0 part	0	99.953	1.001	0	1.03	0.28	1638778	4642259	824535	824535	568798	568798	2	2	4
PacBio_RS_II_P4_polymerase_C2_chemistry	16.0	Unicycler (bold)	9	3	3	2	2	2	2	4642092	4642092	4640412	4640412	4640412	4640412	3	3430066	4642092	4641652	50.79	50.79	3430066	3430066	1210346	1210346	1	1	2	2	4	1	3430066	3	0 + 0 part	0	99.889	1.001	0	1.62	0.3	1442851	4637772	1210344	1210344	431809	431809	2	2	4
PacBio_RS_II_P4_polymerase_C2_chemistry	16.0	Unicycler (bold)	10	2	1	1	1	1	1	4642347	4642087	4642087	4642087	4642087	4642087	1	4642087	4642087	4641652	50.79	50.79	4642087	4642087	4642087	4642087	1	1	1	1	3	1	4642087	4	0 + 0 part	0	99.979	1	0	1.64	0.15	1566704	4642087	1413231	1413231	775637	775637	2	2	3
PacBio_RS_II_P4_polymerase_C2_chemistry	16.0	Unicycler (bold)	11	2	1	1	1	1	1	4642347	4642087	4642087	4642087	4642087	4642087	1	4642087	4642087	4641652	50.79	50.79	4642087	4642087	4642087	4642087	1	1	1	1	3	1	4642087	4	0 + 0 part	0	99.979	1	0	1.64	0.15	1566704	4642087	1413231	1413231	775637	775637	2	2	3
PacBio_RS_II_P4_polymerase_C2_chemistry	16.0	Unicycler (bold)	12	2	1	1	1	1	1	4642367	4642107	4642107	4642107	4642107	4642107	1	4642107	4642107	4641652	50.79	50.79	4642107	4642107	4642107	4642107	1	1	1	1	3	1	4642107	4	0 + 0 part	0	99.98	1	0	1.7	0.19	1566704	4642107	1442851	1442851	431809	431809	2	2	4
PacBio_RS_II_P4_polymerase_C2_chemistry	16.0	Unicycler (bold)	13	1	1	1	1	1	1	4642186	4642186	4642186	4642186	4642186	4642186	1	4642186	4642186	4641652	50.79	50.79	4642186	4642186	4642186	4642186	1	1	1	1	2	1	4642186	5	0 + 0 part	0	99.985	1	0	1.77	0.22	1505853	4641914	1395598	1395598	776078	776078	2	2	3
PacBio_RS_II_P4_polymerase_C2_chemistry	16.0	Unicycler (bold)	14	1	1	1	1	1	1	4640272	4640272	4640272	4640272	4640272	4640272	1	4640272	4640272	4641652	50.79	50.79	4640272	4640272	4640272	4640272	1	1	1	1	2	1	4640272	4	0 + 0 part	0	99.95	1	0	1.83	0.15	1730613	4640272	1413231	1413231	775637	775637	2	2	3
PacBio_RS_II_P4_polymerase_C2_chemistry	16.0	Unicycler (bold)	15	1	1	1	1	1	1	4642338	4642338	4642338	4642338	4642338	4642338	1	4642338	4642338	4641652	50.79	50.79	4642338	4642338	4642338	4642338	1	1	1	1	2	1	4642338	3	0 + 0 part	0	99.993	1	0	2.13	0.62	1991732	4642338	1395161	1395161	776068	776068	2	2	3
PacBio_RS_II_P4_polymerase_C2_chemistry	16.0	Unicycler (bold)	16	1	1	1	1	1	1	4642069	4642069	4642069	4642069	4642069	4642069	1	4642069	4642069	4641652	50.79	50.79	4642069	4642069	4642069	4642069	1	1	1	1	2	1	4642069	4	0 + 0 part	0	99.988	1	0	1.75	0.22	1991655	4642069	1365539	1365539	776076	776076	2	2	3
PacBio_RS_II_P4_polymerase_C2_chemistry	16.0	Unicycler (bold)	17	1	1	1	1	1	1	4641354	4641354	4641354	4641354	4641354	4641354	1	4641354	4641354	4641652	50.79	50.79	4641354	4641354	4641354	4641354	1	1	1	1	2	1	4641354	4	0 + 0 part	0	99.975	1	0	2.24	0.37	1867873	4641354	1636890	1636890	1636890	1636890	2	2	2
PacBio_RS_II_P4_polymerase_C2_chemistry	16.0	Unicycler (bold)	18	1	1	1	1	1	1	4642069	4642069	4642069	4642069	4642069	4642069	1	4642069	4642069	4641652	50.79	50.79	4642069	4642069	4642069	4642069	1	1	1	1	2	1	4642069	4	0 + 0 part	0	99.988	1	0	1.85	0.19	1991655	4642069	1365539	1365539	776076	776076	2	2	3
PacBio_RS_II_P4_polymerase_C2_chemistry	16.0	Unicycler (bold)	19	1	1	1	1	1	1	4641982	4641982	4641982	4641982	4641982	4641982	1	4641982	4641982	4641652	50.79	50.79	4641982	4641982	4641982	4641982	1	1	1	1	2	1	4641982	5	0 + 0 part	0	99.986	1	0	1.92	0.17	1633872	4641982	1365539	1365539	776080	776080	2	2	3
PacBio_RS_II_P4_polymerase_C2_chemistry	16.0	Unicycler (bold)	20	1	1	1	1	1	1	4640213	4640213	4640213	4640213	4640213	4640213	1	4640213	4640213	4641652	50.79	50.79	4640213	4640213	4640213	4640213	1	1	1	1	2	1	4640213	3	0 + 0 part	0	99.948	1	0	1.77	0.3	1861746	4640213	1443284	1443284	775637	775637	2	2	3
PacBio_RS_II_P5_polymerase_C3_chemistry	0.25	Unicycler (bold)	1	89	52	41	38	35	26	4581117	4574377	4554301	4530298	4478549	4169743	55	569090	4576704	4641652	50.75	50.79	176278	176278	109253	109253	9	9	17	17	2	1	344384	3	0 + 0 part	0	98.592	1	0	1.44	0.83	569090	4576474	155000	155000	95535	88341	10	10	19
PacBio_RS_II_P5_polymerase_C3_chemistry	0.25	Unicycler (bold)	2	96	56	44	41	37	26	4581160	4573290	4549633	4526178	4466303	4088251	60	443890	4576556	4641652	50.76	50.79	203028	203028	95053	95053	9	9	18	18	0	0	0	2	0 + 0 part	0	98.54	1.001	0	1.49	0.04	363836	4574897	176279	176279	88343	88343	10	10	19
PacBio_RS_II_P5_polymerase_C3_chemistry	0.25	Unicycler (bold)	3	85	47	36	33	30	25	4585665	4578246	4554975	4530974	4484203	4306509	51	435849	4581330	4641652	50.75	50.79	190909	190909	117645	117645	8	8	15	15	0	0	0	2	0 + 0 part	0	98.64	1.001	0	0.92	0.04	421510	4579677	190909	190909	112186	112186	8	8	16
PacBio_RS_II_P5_polymerase_C3_chemistry	0.25	Unicycler (bold)	4	90	52	39	37	36	26	4582916	4575582	4548213	4533456	4518049	4173546	56	411231	4578665	4641652	50.76	50.79	178256	178256	109254	105599	9	9	17	18	0	0	0	2	0 + 0 part	0	98.58	1.001	0	1.05	0.04	363837	4576963	176279	176279	105535	100160	11	11	19
PacBio_RS_II_P5_polymerase_C3_chemistry	0.25	Unicycler (bold)	5	89	55	41	39	36	26	4585359	4578218	4550778	4534849	4486968	4131677	59	443890	4581298	4641652	50.76	50.79	178256	178256	95053	95053	9	9	17	17	0	0	0	2	0 + 0 part	0	98.664	1	0	1.57	0.04	399323	4579643	178256	178256	88342	88342	9	9	18
PacBio_RS_II_P5_polymerase_C3_chemistry	0.25	Unicycler (bold)	6	98	61	45	43	39	27	4578085	4569848	4534982	4517662	4457788	4034546	66	398899	4573834	4641652	50.75	50.79	178257	176284	88348	88348	9	10	19	19	0	0	0	2	0 + 0 part	0	98.503	1	0	1.29	0.09	398899	4572179	176284	176284	87031	87031	10	10	20
PacBio_RS_II_P5_polymerase_C3_chemistry	0.25	Unicycler (bold)	7	98	59	45	42	38	27	4577528	4569662	4540966	4516962	4457089	4082010	63	363837	4572927	4641652	50.75	50.79	178257	176284	95053	88348	9	10	18	19	0	0	0	2	0 + 0 part	0	98.457	1.001	0	1.01	0.04	363837	4571266	173942	173942	88348	87031	11	11	20
PacBio_RS_II_P5_polymerase_C3_chemistry	0.25	Unicycler (bold)	8	82	53	40	39	35	27	4588396	4581541	4556113	4549436	4481200	4205836	57	363835	4584807	4641652	50.76	50.79	184317	184317	105599	105599	10	10	18	18	0	0	0	2	0 + 0 part	0	98.694	1.001	0	1.24	0.09	363835	4583152	178257	178257	105535	105535	11	11	19
PacBio_RS_II_P5_polymerase_C3_chemistry	0.25	Unicycler (bold)	9	87	51	38	35	33	26	4582469	4575551	4547966	4523961	4498869	4258600	54	455299	4578059	4641652	50.75	50.79	178257	178257	100280	100280	9	9	17	17	0	0	0	2	0 + 0 part	0	98.594	1	0	0.76	0.07	455294	4576401	178257	178257	100029	100029	9	9	18
PacBio_RS_II_P5_polymerase_C3_chemistry	0.25	Unicycler (bold)	10	79	51	39	37	35	27	4593781	4587759	4563847	4547918	4511846	4257734	54	435850	4590232	4641652	50.76	50.79	176280	176280	109154	109154	9	9	17	17	1	1	25363	2	0 + 0 part	0	98.723	1.002	0	1.75	1.48	421511	4583958	176280	167486	105536	105536	9	10	18
PacBio_RS_II_P5_polymerase_C3_chemistry	0.25	Unicycler (bold)	11	77	48	37	36	33	24	4593181	4586155	4562907	4554834	4504648	4166797	52	407604	4589383	4641652	50.76	50.79	203940	203940	132582	120578	9	9	15	16	2	1	407604	3	0 + 0 part	0	98.824	1.001	0	1.57	2.29	363836	4587255	202187	202187	112360	105535	10	10	17
PacBio_RS_II_P5_polymerase_C3_chemistry	0.25	Unicycler (bold)	12	87	52	40	38	37	28	4581445	4575573	4552605	4536677	4523576	4208562	54	363836	4577177	4641652	50.75	50.79	176278	176278	105599	100102	10	10	18	19	0	0	0	3	0 + 0 part	0	98.575	1	0	1.11	0.04	363836	4575522	173924	173924	95476	95053	11	11	19
PacBio_RS_II_P5_polymerase_C3_chemistry	0.25	Unicycler (bold)	13	87	52	39	36	32	25	4585770	4579207	4551690	4527685	4467818	4227090	55	435850	4581716	4641652	50.75	50.79	178257	178257	112361	112361	9	9	16	16	0	0	0	2	0 + 0 part	0	98.673	1	0	1.46	0.07	421510	4580061	178257	178257	112361	105535	9	9	17
PacBio_RS_II_P5_polymerase_C3_chemistry	0.25	Unicycler (bold)	14	91	50	37	35	32	24	4585020	4577127	4550377	4534454	4486573	4202918	54	651969	4580393	4641652	50.75	50.79	203946	203946	117646	117646	8	8	15	15	0	0	0	3	0 + 0 part	0	98.615	1.001	0	0.98	0.33	569235	4578593	202421	176279	105535	95054	8	9	16
PacBio_RS_II_P5_polymerase_C3_chemistry	0.25	Unicycler (bold)	15	86	52	39	37	35	26	4587130	4580782	4555493	4538176	4513086	4188249	55	480558	4583108	4641652	50.76	50.79	178255	178255	105600	95053	8	8	16	17	1	1	480558	2	0 + 0 part	0	98.679	1.001	0	1.29	0.26	421511	4581452	176279	176279	94106	94106	10	10	19
PacBio_RS_II_P5_polymerase_C3_chemistry	0.25	Unicycler (bold)	16	90	51	38	36	33	28	4582694	4575579	4548059	4532131	4484250	4308522	54	363835	4578087	4641652	50.75	50.79	176278	176278	105599	105599	10	10	18	18	0	0	0	2	0 + 0 part	0	98.595	1	0	0.92	0.04	363835	4576433	176278	176278	100280	100280	10	10	19
PacBio_RS_II_P5_polymerase_C3_chemistry	0.25	Unicycler (bold)	17	84	56	42	39	36	28	4587788	4582503	4553580	4529584	4482815	4208260	59	363836	4584591	4641652	50.76	50.79	176278	176278	105599	105599	10	10	19	19	0	0	0	2	0 + 0 part	0	98.735	1	0	1.53	0.07	363836	4582932	154999	154999	105536	105536	11	11	20
PacBio_RS_II_P5_polymerase_C3_chemistry	0.25	Unicycler (bold)	18	88	51	39	36	32	26	4585472	4578928	4554098	4530102	4470227	4263091	54	435850	4581196	4641652	50.75	50.79	178257	178257	117645	112187	9	9	16	17	0	0	0	3	0 + 0 part	0	98.654	1	0	2.01	0.59	421510	4579193	178257	178257	105535	105535	9	9	18
PacBio_RS_II_P5_polymerase_C3_chemistry	0.25	Unicycler (bold)	19	84	53	41	39	36	27	4585909	4578747	4552695	4536767	4488885	4164398	57	363837	4581975	4641652	50.75	50.79	178255	178255	95477	95477	10	10	18	18	0	0	0	2	0 + 0 part	0	98.616	1.001	0	1.59	0.09	363837	4580320	178255	176278	95052	94107	10	11	19
PacBio_RS_II_P5_polymerase_C3_chemistry	0.25	Unicycler (bold)	20	90	55	42	40	38	28	4581764	4575049	4547674	4530356	4505263	4144279	58	405327	4577669	4641652	50.76	50.79	203028	178255	95471	88342	9	10	18	19	0	0	0	2	0 + 0 part	0	98.586	1	0	2.82	0.09	405327	4576010	178255	178255	88342	87033	10	10	19
PacBio_RS_II_P5_polymerase_C3_chemistry	0.5	Unicycler (bold)	1	80	47	37	36	34	26	4588096	4581385	4561623	4554941	4521161	4234487	50	405326	4584005	4641652	50.76	50.79	203945	203945	100028	100028	8	8	16	16	2	1	344384	3	0 + 0 part	0	98.697	1.001	0	0.96	0.04	405326	4582478	202298	202298	95477	94107	9	9	18
PacBio_RS_II_P5_polymerase_C3_chemistry	0.5	Unicycler (bold)	2	58	33	26	23	23	19	4598274	4593713	4583237	4560888	4560888	4419115	34	610575	4594711	4641652	50.77	50.79	292449	292449	173926	148486	5	5	10	11	2	1	508777	5	0 + 0 part	0	98.91	1.001	0	1.02	0.02	610575	4594711	207373	207373	127853	127853	7	7	14
PacBio_RS_II_P5_polymerase_C3_chemistry	0.5	Unicycler (bold)	3	78	47	35	33	31	23	4591452	4584907	4559477	4543547	4518455	4235571	50	623020	4587530	4641652	50.76	50.79	203945	203945	112359	112359	7	7	14	14	0	0	0	3	0 + 0 part	0	98.798	1	0	1.48	0.04	421510	4585879	202298	202298	112359	105536	8	8	15
PacBio_RS_II_P5_polymerase_C3_chemistry	0.5	Unicycler (bold)	4	72	45	34	32	29	25	4595261	4590571	4569737	4554979	4508207	4367332	46	475117	4591569	4641652	50.76	50.79	206859	206859	129330	129330	8	8	15	15	0	0	0	3	0 + 0 part	0	98.862	1.001	0	1.35	0.13	473592	4589913	184310	184310	117643	112192	9	9	16
PacBio_RS_II_P5_polymerase_C3_chemistry	0.5	Unicycler (bold)	5	64	43	32	30	27	23	4596771	4591383	4569107	4554349	4507580	4381877	46	508712	4593510	4641652	50.76	50.79	210570	210570	167328	154144	8	8	14	15	3	2	810272	4	0 + 0 part	0	98.936	1	0	1.46	0.15	363837	4593456	184316	184316	126557	126557	10	10	17
PacBio_RS_II_P5_polymerase_C3_chemistry	0.5	Unicycler (bold)	6	68	42	32	30	29	24	4602504	4597008	4576566	4560644	4547546	4374452	45	557808	4599230	4641652	50.76	50.79	203938	203938	132578	132578	7	7	14	14	2	2	538993	2	0 + 0 part	0	98.829	1.003	0	1.26	0.39	424784	4597583	190909	190909	125581	122606	9	9	16
PacBio_RS_II_P5_polymerase_C3_chemistry	0.5	Unicycler (bold)	7	66	39	28	28	26	22	4597683	4593076	4569873	4569873	4547055	4420556	40	518587	4594073	4641652	50.76	50.79	234341	234341	176278	132575	7	7	12	13	0	0	0	2	0 + 0 part	0	98.872	1.001	0	1.31	0.83	518587	4591815	209720	209720	132575	132575	8	8	14
PacBio_RS_II_P5_polymerase_C3_chemistry	0.5	Unicycler (bold)	8	66	44	32	30	29	23	4602870	4597073	4571785	4554468	4542475	4332588	48	457469	4600154	4641652	50.76	50.79	203189	203189	131706	131706	7	7	14	14	3	2	536997	3	0 + 0 part	0	98.972	1.001	0	1.61	0.46	425014	4596815	178255	178255	112192	112192	9	9	16
PacBio_RS_II_P5_polymerase_C3_chemistry	0.5	Unicycler (bold)	9	73	48	37	35	34	25	4590080	4584649	4563474	4546155	4534165	4211827	51	405325	4586914	4641652	50.76	50.79	203944	188530	112360	109160	8	9	16	17	2	1	344383	3	0 + 0 part	0	98.721	1.001	0	0.96	0.11	405325	4585378	178257	178257	105535	95471	10	10	18
PacBio_RS_II_P5_polymerase_C3_chemistry	0.5	Unicycler (bold)	10	67	47	38	36	32	25	4596737	4591324	4573178	4557248	4488756	4247855	51	367960	4594219	4641652	50.76	50.79	210572	210572	125581	125581	8	8	15	15	0	0	0	2	0 + 0 part	0	98.833	1.001	0	1.53	0.07	367960	4592563	202298	202298	105535	105535	9	9	17
PacBio_RS_II_P5_polymerase_C3_chemistry	0.5	Unicycler (bold)	11	78	43	31	30	29	25	4599536	4593500	4564808	4555565	4544738	4394948	45	541717	4595403	4641652	50.76	50.79	203985	203187	125579	125579	8	9	15	15	3	2	759719	3	0 + 0 part	0	98.726	1.003	0	2.01	0.65	398899	4587637	185491	185491	109298	109298	10	10	18
PacBio_RS_II_P5_polymerase_C3_chemistry	0.5	Unicycler (bold)	12	79	41	31	29	29	22	4593161	4584769	4560438	4544770	4544770	4283349	46	568904	4588754	4641652	50.76	50.79	234595	234595	148344	125579	7	7	13	14	1	1	98500	6	0 + 0 part	0	98.771	1.001	0	1.77	2.03	366931	4586822	203029	203029	112193	112193	9	9	17
PacBio_RS_II_P5_polymerase_C3_chemistry	0.5	Unicycler (bold)	13	71	49	34	33	29	22	4598733	4593485	4562114	4555432	4495562	4268165	53	569282	4596277	4641652	50.76	50.79	250417	250417	120577	117653	6	6	13	14	2	1	344383	5	0 + 0 part	0	98.878	1.001	0	1.2	0.37	454849	4595186	181517	178255	103541	103541	8	9	17
PacBio_RS_II_P5_polymerase_C3_chemistry	0.5	Unicycler (bold)	14	65	43	33	32	31	23	4593749	4588632	4566144	4556899	4543798	4255845	45	610788	4590534	4641652	50.76	50.79	188530	188530	112192	112192	7	7	14	14	0	0	0	4	0 + 0 part	0	98.891	1	0	1.55	0.5	408629	4590404	186127	186127	105536	105536	9	9	17
PacBio_RS_II_P5_polymerase_C3_chemistry	0.5	Unicycler (bold)	15	70	42	32	29	26	21	4592800	4588231	4570797	4546797	4495049	4326921	43	572473	4588838	4641652	50.76	50.79	210572	210572	173944	173944	7	7	13	13	0	0	0	3	0 + 0 part	0	98.796	1.001	0	1.13	0.07	572410	4587150	202420	202420	148484	127471	8	8	14
PacBio_RS_II_P5_polymerase_C3_chemistry	0.5	Unicycler (bold)	16	65	48	36	33	31	22	4597741	4592080	4569563	4545558	4520468	4216468	54	405327	4596625	4641652	50.76	50.79	227754	227754	132576	132576	8	8	14	14	0	0	0	2	0 + 0 part	0	98.93	1.001	0	1.57	0.09	405327	4594971	209721	202421	112360	112360	8	9	16
PacBio_RS_II_P5_polymerase_C3_chemistry	0.5	Unicycler (bold)	17	70	41	32	29	29	24	4590893	4585953	4568753	4544751	4544751	4354013	43	405326	4587497	4641652	50.76	50.79	210572	203944	132580	132580	8	9	15	15	0	0	0	2	0 + 0 part	0	98.797	1	0	0.98	0.04	405326	4585843	202420	202420	125580	125580	9	9	16
PacBio_RS_II_P5_polymerase_C3_chemistry	0.5	Unicycler (bold)	18	75	45	33	32	31	23	4597773	4590906	4566222	4559541	4546440	4247873	50	569084	4594534	4641652	50.76	50.79	203028	186133	122604	116685	7	8	15	16	0	0	0	2	0 + 0 part	0	98.898	1.001	0	1.37	0.07	569084	4594022	186130	186130	116685	116685	8	8	16
PacBio_RS_II_P5_polymerase_C3_chemistry	0.5	Unicycler (bold)	19	67	41	31	31	30	23	4594868	4590212	4571707	4571707	4547627	4320006	42	405327	4591209	4641652	50.76	50.79	210571	210571	148487	148487	9	9	15	15	0	0	0	2	0 + 0 part	0	98.854	1.001	0	1.16	0.04	405327	4589504	209721	209721	132582	132582	9	9	16
PacBio_RS_II_P5_polymerase_C3_chemistry	0.5	Unicycler (bold)	20	62	44	36	32	31	25	4601219	4596595	4583759	4551769	4527687	4322727	47	554534	4598826	4641652	50.76	50.79	191030	188532	112360	112360	8	9	16	16	0	0	0	2	0 + 0 part	0	98.947	1.001	0	1.59	0.07	421510	4596749	178253	178253	109156	109156	10	10	18
PacBio_RS_II_P5_polymerase_C3_chemistry	1.0	Unicycler (bold)	1	51	32	25	23	23	20	4604993	4600401	4588507	4572586	4572586	4463584	35	448328	4602646	4641652	50.76	50.79	300490	294111	176285	176285	6	7	11	11	0	0	0	4	0 + 0 part	0	99.024	1.001	0	1.78	0.41	448328	4600992	265114	265114	173924	173924	7	7	12
PacBio_RS_II_P5_polymerase_C3_chemistry	1.0	Unicycler (bold)	2	33	20	14	14	14	12	4622728	4618336	4605581	4605581	4605581	4522965	23	688183	4620844	4641652	50.78	50.79	554536	554536	305384	305384	4	4	7	7	3	2	1306100	2	0 + 0 part	0	99.39	1.002	0	1.99	0.3	569395	4616863	363837	363837	291334	291334	6	6	9
PacBio_RS_II_P5_polymerase_C3_chemistry	1.0	Unicycler (bold)	3	52	30	22	22	22	18	4606102	4601628	4584705	4584705	4584705	4447455	31	743174	4602533	4641652	50.78	50.79	265116	265116	198731	198731	6	6	11	11	0	0	0	5	0 + 0 part	0	99.01	1.001	0	1.46	1.48	470374	4600880	210572	210572	157654	157654	8	8	14
PacBio_RS_II_P5_polymerase_C3_chemistry	1.0	Unicycler (bold)	4	57	31	24	23	22	18	4603558	4598376	4586847	4577601	4556923	4425536	33	693326	4599980	4641652	50.76	50.79	454849	454849	176284	155000	4	4	9	10	2	1	678712	2	0 + 0 part	0	99.051	1.001	0	1.24	0.09	572409	4599977	236362	236362	140092	140092	5	5	11
PacBio_RS_II_P5_polymerase_C3_chemistry	1.0	Unicycler (bold)	5	34	23	15	15	14	12	4624538	4621226	4605293	4605293	4593302	4525043	24	828376	4622223	4641652	50.78	50.79	518586	518586	300489	300489	4	4	7	7	3	2	1337267	4	0 + 0 part	0	99.454	1.001	0	1.88	0.06	606953	4620699	365829	357877	260886	260886	5	6	9
PacBio_RS_II_P5_polymerase_C3_chemistry	1.0	Unicycler (bold)	6	51	35	26	26	25	20	4622040	4618485	4600988	4600988	4588997	4417373	37	480870	4620090	4641652	50.77	50.79	338999	338999	155065	155065	6	6	11	11	1	1	195559	2	0 + 0 part	0	99.21	1.003	0	1.48	0.09	480870	4606192	211350	211350	148486	132581	7	7	13
PacBio_RS_II_P5_polymerase_C3_chemistry	1.0	Unicycler (bold)	7	40	27	21	21	20	18	4610554	4606924	4594994	4594994	4581896	4511064	29	623016	4608469	4641652	50.77	50.79	316036	316036	180962	180962	6	6	10	10	2	1	407604	3	0 + 0 part	0	99.219	1.001	0	1.48	0.13	421510	4608469	265116	219475	178257	178257	7	8	13
PacBio_RS_II_P5_polymerase_C3_chemistry	1.0	Unicycler (bold)	8	40	29	22	22	20	16	4616843	4613064	4599235	4599235	4556089	4403159	32	535030	4615297	4641652	50.78	50.79	361965	361965	267250	267250	6	6	10	10	2	1	450296	2	0 + 0 part	0	99.226	1.002	0	1.76	0.15	401698	4607899	291333	291333	202298	202298	7	7	12
PacBio_RS_II_P5_polymerase_C3_chemistry	1.0	Unicycler (bold)	9	46	30	22	21	21	18	4611634	4608155	4594378	4586303	4586303	4481519	32	1050032	4609304	4641652	50.78	50.79	285032	285032	203027	203027	5	5	10	10	1	1	433250	3	0 + 0 part	0	99.174	1.001	0	1.65	0.48	697565	4608828	223667	223667	201507	162561	7	7	12
PacBio_RS_II_P5_polymerase_C3_chemistry	1.0	Unicycler (bold)	10	27	22	14	12	11	9	4625207	4624262	4608128	4590810	4578817	4514237	22	1074891	4624262	4641652	50.78	50.79	746692	746692	402650	402650	3	3	5	5	0	0	0	3	0 + 0 part	0	99.577	1	0	2.94	0.17	922532	4623694	402586	402586	349384	349384	4	4	7
PacBio_RS_II_P5_polymerase_C3_chemistry	1.0	Unicycler (bold)	11	46	30	23	22	22	20	4607694	4602776	4591539	4584857	4584857	4510640	33	435850	4605170	4641652	50.78	50.79	292447	292447	184313	184313	7	7	12	12	3	2	590704	3	0 + 0 part	0	99.054	1.002	0	1.44	0.07	421510	4603602	218807	218807	132581	132581	8	8	14
PacBio_RS_II_P5_polymerase_C3_chemistry	1.0	Unicycler (bold)	12	44	26	20	20	19	19	4613370	4609777	4600610	4600610	4589782	4589782	27	475156	4610773	4641652	50.77	50.79	405325	405325	218802	218802	6	6	9	9	2	1	407603	2	0 + 0 part	0	99.227	1.001	0	1.35	0.02	473591	4609205	301300	301300	184313	184313	6	6	11
PacBio_RS_II_P5_polymerase_C3_chemistry	1.0	Unicycler (bold)	13	32	25	19	19	19	16	4619508	4617276	4606420	4606420	4606420	4497889	27	847871	4618917	4641652	50.78	50.79	416223	416223	198731	198731	4	4	8	8	1	1	41763	4	0 + 0 part	0	99.377	1.001	0	1.89	0.59	847871	4618792	298704	298704	181749	181749	5	5	10
PacBio_RS_II_P5_polymerase_C3_chemistry	1.0	Unicycler (bold)	14	45	27	22	22	20	17	4613143	4608518	4598127	4598127	4563348	4445454	29	610579	4610149	4641652	50.78	50.79	398899	398899	229254	229254	5	5	9	9	2	1	582168	2	0 + 0 part	0	99.303	1	0	1.74	0.15	610579	4610144	293876	293876	204897	204897	6	6	10
PacBio_RS_II_P5_polymerase_C3_chemistry	1.0	Unicycler (bold)	15	41	30	23	23	23	20	4612019	4609319	4597222	4597222	4597222	4491852	31	678994	4609960	4641652	50.77	50.79	219923	219923	188532	188532	6	6	11	11	3	3	1118214	2	0 + 0 part	0	99.264	1.001	0	2.17	0.43	570096	4609826	209720	203028	130893	130893	6	7	13
PacBio_RS_II_P5_polymerase_C3_chemistry	1.0	Unicycler (bold)	16	44	27	19	19	17	15	4613148	4609722	4594620	4594620	4571799	4504348	27	786638	4609722	4641652	50.78	50.79	448098	448098	224059	224059	5	5	8	8	2	1	508711	5	0 + 0 part	0	99.23	1.001	0	3.06	0.48	513085	4609719	316729	316729	203189	203189	6	6	11
PacBio_RS_II_P5_polymerase_C3_chemistry	1.0	Unicycler (bold)	17	44	29	22	21	21	17	4611446	4607748	4596950	4588875	4588875	4442307	31	1016991	4608997	4641652	50.77	50.79	300772	300772	155065	155065	4	4	9	9	3	2	809662	4	0 + 0 part	0	99.162	1.001	0	1.52	0.07	691809	4608233	225543	204919	132579	132579	6	7	13
PacBio_RS_II_P5_polymerase_C3_chemistry	1.0	Unicycler (bold)	18	55	23	17	17	16	14	4605224	4600143	4588704	4588704	4573028	4491947	24	610581	4601140	4641652	50.77	50.79	443901	443901	236362	236362	5	5	8	8	2	1	582168	2	0 + 0 part	0	99.098	1	0	0.93	0.04	610581	4601135	396702	396702	210572	210572	5	5	9
PacBio_RS_II_P5_polymerase_C3_chemistry	1.0	Unicycler (bold)	19	39	29	21	19	16	14	4618929	4616330	4600851	4586096	4539326	4471514	30	1249084	4616937	4641652	50.78	50.79	488196	488196	254211	254211	3	3	7	7	3	2	1503295	3	0 + 0 part	0	99.373	1.001	0	1.69	0.56	776111	4616934	366670	366670	184316	184316	4	4	9
PacBio_RS_II_P5_polymerase_C3_chemistry	1.0	Unicycler (bold)	20	31	24	19	18	17	15	4617834	4615668	4607795	4601113	4585667	4516432	26	820205	4616834	4641652	50.77	50.79	367991	367991	285564	285564	5	5	8	8	0	0	0	5	0 + 0 part	0	99.421	1	0	1.41	0.37	521681	4615907	298524	298524	191031	191031	6	6	11
PacBio_RS_II_P5_polymerase_C3_chemistry	2.0	Unicycler (bold)	1	31	19	14	13	13	12	4635124	4632273	4624785	4617192	4617192	4575530	20	1252134	4633029	4641652	50.78	50.79	457670	457670	365892	365892	3	3	6	6	3	2	1169574	2	0 + 0 part	0	99.453	1.004	0	1.95	0.71	1119110	4619054	365892	365892	201862	201862	4	4	8
PacBio_RS_II_P5_polymerase_C3_chemistry	2.0	Unicycler (bold)	2	14	11	8	8	8	8	4635031	4633417	4627292	4627292	4627292	4627292	12	1075251	4634059	4641652	50.78	50.79	727610	727610	668699	668699	3	3	4	4	1	1	311088	4	0 + 0 part	0	99.694	1.001	0	2.07	0.5	1040989	4630962	603677	603677	564334	564334	3	3	5
PacBio_RS_II_P5_polymerase_C3_chemistry	2.0	Unicycler (bold)	3	13	11	9	9	9	7	4637503	4636254	4634119	4634119	4634119	4552592	13	1604059	4637503	4641652	50.78	50.79	1231810	1231810	840079	840079	2	2	3	3	2	1	407603	4	0 + 0 part	0	99.894	1	0	2.35	0.15	1278876	4637498	573618	573618	336964	336964	3	3	6
PacBio_RS_II_P5_polymerase_C3_chemistry	2.0	Unicycler (bold)	4	27	19	12	11	11	11	4630568	4627578	4612978	4603732	4603732	4603732	20	1709507	4628481	4641652	50.77	50.79	738918	738918	321087	321087	2	2	5	5	3	2	2172154	4	0 + 0 part	0	99.503	1.002	0	3.14	9.03	775898	4623642	365796	365796	202298	202298	4	4	8
PacBio_RS_II_P5_polymerase_C3_chemistry	2.0	Unicycler (bold)	5	17	13	9	9	9	8	4635591	4634844	4628214	4628214	4628214	4579458	14	911590	4635485	4641652	50.79	50.79	707126	707126	488806	488806	3	3	6	6	2	1	582162	3	0 + 0 part	0	99.839	1	0	1.68	0.13	764837	4635485	475859	475859	325633	325633	4	4	7
PacBio_RS_II_P5_polymerase_C3_chemistry	2.0	Unicycler (bold)	6	20	15	11	11	10	9	4631688	4629441	4622173	4622173	4606727	4577697	18	1596638	4631617	4641652	50.78	50.79	1115633	1115633	513717	513717	2	2	4	4	2	1	1596638	5	0 + 0 part	0	99.735	1	0	1.97	0.17	1169698	4631187	357692	357692	320636	320636	4	4	7
PacBio_RS_II_P5_polymerase_C3_chemistry	2.0	Unicycler (bold)	7	17	17	13	13	13	12	4630750	4630750	4622743	4622743	4622743	4590395	17	1474432	4630750	4641652	50.78	50.79	614654	614654	292563	292563	3	3	5	5	1	1	1474432	3	0 + 0 part	0	99.627	1.001	0	2.83	3.35	775898	4628459	405324	405324	209721	209721	4	4	8
PacBio_RS_II_P5_polymerase_C3_chemistry	2.0	Unicycler (bold)	8	31	16	12	12	12	12	4625805	4621479	4614453	4614453	4614453	4614453	19	1752166	4623561	4641652	50.78	50.79	655691	655691	288335	288335	2	2	5	5	3	1	1752166	4	0 + 0 part	0	99.496	1.001	0	2.34	1.26	775583	4621024	362891	362891	255371	234182	5	5	9
PacBio_RS_II_P5_polymerase_C3_chemistry	2.0	Unicycler (bold)	9	19	16	13	13	13	13	4625645	4624401	4617533	4617533	4617533	4617533	17	749492	4625043	4641652	50.78	50.79	554148	554148	426097	426097	4	4	6	6	1	1	749492	4	0 + 0 part	0	99.582	1.001	0	2.29	0.65	572404	4624759	426097	426097	234182	234182	5	5	9
PacBio_RS_II_P5_polymerase_C3_chemistry	2.0	Unicycler (bold)	10	27	18	13	13	12	12	4630097	4628416	4619381	4619381	4608553	4608553	18	1142822	4628416	4641652	50.79	50.79	521121	521121	326231	326231	3	3	6	6	1	1	1142822	5	0 + 0 part	0	99.543	1.002	0	1.88	0.97	806063	4626053	357877	357877	198729	198729	5	5	10
PacBio_RS_II_P5_polymerase_C3_chemistry	2.0	Unicycler (bold)	11	20	16	11	11	10	9	4628758	4627994	4616334	4616334	4600889	4571860	16	1699603	4627994	4641652	50.78	50.79	551247	551247	368006	368006	3	3	5	5	2	1	1699603	3	0 + 0 part	0	99.676	1	0	1.95	0.17	1593300	4627984	368006	368006	349385	349385	3	3	6
PacBio_RS_II_P5_polymerase_C3_chemistry	2.0	Unicycler (bold)	12	23	17	13	13	13	13	4626331	4624721	4615945	4615945	4615945	4615945	18	858684	4625718	4641652	50.78	50.79	403748	403748	288557	288557	4	4	7	7	1	1	266338	5	0 + 0 part	0	99.558	1.001	0	2.16	1.32	858684	4624656	320848	320848	223666	223666	5	5	9
PacBio_RS_II_P5_polymerase_C3_chemistry	2.0	Unicycler (bold)	13	19	16	13	12	12	12	4627573	4626660	4623253	4618247	4618247	4618247	17	893316	4627300	4641652	50.78	50.79	651968	651968	308228	308228	3	3	6	6	4	3	1637603	5	0 + 0 part	0	99.415	1.003	0	2.93	2.84	775898	4625306	413258	413258	188530	188530	4	4	9
PacBio_RS_II_P5_polymerase_C3_chemistry	2.0	Unicycler (bold)	14	17	10	7	7	7	7	4631865	4630138	4621131	4621131	4621131	4621131	11	1246887	4630662	4641652	50.79	50.79	1210348	1210348	652242	652242	2	2	4	4	3	1	1246887	5	0 + 0 part	0	99.67	1.001	0	2.31	1.04	1210345	4629354	569394	569394	320636	320636	3	3	6
PacBio_RS_II_P5_polymerase_C3_chemistry	2.0	Unicycler (bold)	15	27	24	19	18	16	14	4625070	4624429	4617254	4612032	4580949	4507429	24	961445	4624429	4641652	50.78	50.79	407604	407604	270226	270226	4	4	8	8	3	2	745536	3	0 + 0 part	0	99.596	1	0	2.66	0.11	961445	4624421	301301	301301	202299	202299	5	5	10
PacBio_RS_II_P5_polymerase_C3_chemistry	2.0	Unicycler (bold)	16	20	12	8	8	8	8	4628323	4626571	4619012	4619012	4619012	4619012	12	1769388	4626571	4641652	50.79	50.79	903951	903951	467631	467631	2	2	4	4	2	1	467631	3	0 + 0 part	0	99.569	1.001	0	1.73	0.35	1443299	4626571	903951	903951	228782	228782	2	2	6
PacBio_RS_II_P5_polymerase_C3_chemistry	2.0	Unicycler (bold)	17	21	16	11	11	11	10	4627962	4625706	4617457	4617457	4617457	4583767	18	1203517	4626937	4641652	50.79	50.79	696400	696400	365891	365891	3	3	5	5	3	2	1788025	3	0 + 0 part	0	99.599	1.001	0	2.75	0.11	1203517	4626934	365891	365891	239808	239808	4	4	8
PacBio_RS_II_P5_polymerase_C3_chemistry	2.0	Unicycler (bold)	18	16	9	9	9	8	8	4640697	4638722	4638722	4638722	4618044	4618044	10	1699425	4639718	4641652	50.79	50.79	801999	801999	495389	495389	2	2	4	4	3	2	2194814	4	0 + 0 part	0	99.764	1.002	0	2.14	0.19	1272485	4631823	400806	400806	320636	320636	3	3	6
PacBio_RS_II_P5_polymerase_C3_chemistry	2.0	Unicycler (bold)	19	21	14	9	9	9	9	4632144	4630437	4622026	4622026	4622026	4622026	15	1749501	4630941	4641652	50.79	50.79	695960	695960	467626	467626	2	2	4	4	5	3	2899554	3	0 + 0 part	0	99.703	1.001	0	3.78	0.37	698189	4630223	338097	338097	209720	209720	5	5	10
PacBio_RS_II_P5_polymerase_C3_chemistry	2.0	Unicycler (bold)	20	19	13	10	10	8	7	4633526	4632433	4626419	4626419	4594978	4553217	13	1490398	4632433	4641652	50.78	50.79	979142	979142	686526	686526	2	2	4	4	1	1	41761	4	0 + 0 part	0	99.727	1.001	0	2.1	0.19	1169698	4632305	603678	603678	357877	357877	3	3	5
PacBio_RS_II_P5_polymerase_C3_chemistry	4.0	Unicycler (bold)	1	12	7	5	5	5	5	4631624	4630465	4625725	4625725	4625725	4625725	7	1699669	4630465	4641652	50.79	50.79	1266020	1266020	746820	746820	2	2	3	3	3	2	2965689	3	0 + 0 part	0	99.689	1.001	0	1.6	0.11	1593300	4630460	1212085	1212085	421510	421510	2	2	4
PacBio_RS_II_P5_polymerase_C3_chemistry	4.0	Unicycler (bold)	2	14	9	6	6	6	6	4629310	4628186	4622537	4622537	4622537	4622537	9	1210346	4628186	4641652	50.79	50.79	1164671	1164671	651768	651768	2	2	4	4	3	2	1966631	4	0 + 0 part	0	99.67	1	0	2.03	0.09	1210344	4628184	572410	572410	357877	357877	3	3	5
PacBio_RS_II_P5_polymerase_C3_chemistry	4.0	Unicycler (bold)	3	1	1	1	1	1	1	4642000	4642000	4642000	4642000	4642000	4642000	1	4642000	4642000	4641652	50.79	50.79	4642000	4642000	4642000	4642000	1	1	1	1	2	1	4642000	3	0 + 0 part	0	99.991	1	0	1.59	0.15	1633872	4642000	1395161	1395161	823148	823148	2	2	3
PacBio_RS_II_P5_polymerase_C3_chemistry	4.0	Unicycler (bold)	4	3	2	2	2	2	2	4642762	4642312	4642312	4642312	4642312	4642312	2	2942823	4642312	4641652	50.79	50.79	2942823	2942823	1699489	1699489	1	1	2	2	3	2	4642312	4	0 + 0 part	0	99.957	1.001	0	2.09	0.15	1633872	4640002	1272485	1272485	624560	624560	2	2	3
PacBio_RS_II_P5_polymerase_C3_chemistry	4.0	Unicycler (bold)	5	3	2	2	2	2	2	4642028	4641578	4641578	4641578	4641578	4641578	2	2941524	4641578	4641652	50.79	50.79	2941524	2941524	1700054	1700054	1	1	2	2	2	1	1700054	4	0 + 0 part	0	99.983	1	0	2.28	1.29	1991655	4641412	776077	776077	529958	529958	2	2	4
PacBio_RS_II_P5_polymerase_C3_chemistry	4.0	Unicycler (bold)	6	10	9	6	6	6	6	4637881	4637433	4630955	4630955	4630955	4630955	9	1168734	4637433	4641652	50.79	50.79	925899	925899	747143	747143	3	3	4	4	2	1	678778	4	0 + 0 part	0	99.855	1.001	0	2.2	1.04	1168734	4636464	619724	619724	333840	333840	3	3	6
PacBio_RS_II_P5_polymerase_C3_chemistry	4.0	Unicycler (bold)	7	1	1	1	1	1	1	4641987	4641987	4641987	4641987	4641987	4641987	1	4641987	4641987	4641652	50.79	50.79	4641987	4641987	4641987	4641987	1	1	1	1	2	1	4641987	5	0 + 0 part	0	99.986	1	0	2.31	0.5	1633872	4641987	1365539	1365539	776085	776085	2	2	3
PacBio_RS_II_P5_polymerase_C3_chemistry	4.0	Unicycler (bold)	8	1	1	1	1	1	1	4648014	4648014	4648014	4648014	4648014	4648014	1	4648014	4648014	4641652	50.79	50.79	4648014	4648014	4648014	4648014	1	1	1	1	3	1	4648014	4	0 + 0 part	0	99.974	1.002	0	3.34	8.79	1513811	4641543	826615	826615	569298	569298	2	2	4
PacBio_RS_II_P5_polymerase_C3_chemistry	4.0	Unicycler (bold)	9	6	5	4	4	4	4	4640294	4639654	4638583	4638583	4638583	4638583	6	2558192	4640294	4641652	50.79	50.79	2558192	2558192	1290372	1290372	1	1	2	2	4	2	3848564	5	0 + 0 part	0	99.899	1.001	0	2.76	0.65	895639	4640270	426871	426871	365566	365566	4	4	7
PacBio_RS_II_P5_polymerase_C3_chemistry	4.0	Unicycler (bold)	10	1	1	1	1	1	1	4641250	4641250	4641250	4641250	4641250	4641250	1	4641250	4641250	4641652	50.79	50.79	4641250	4641250	4641250	4641250	1	1	1	1	2	1	4641250	3	0 + 0 part	0	99.988	1	0	2.54	0.15	2188687	4641250	1991655	1991655	1991655	1991655	2	2	2
PacBio_RS_II_P5_polymerase_C3_chemistry	4.0	Unicycler (bold)	11	1	1	1	1	1	1	4641877	4641877	4641877	4641877	4641877	4641877	1	4641877	4641877	4641652	50.79	50.79	4641877	4641877	4641877	4641877	1	1	1	1	2	1	4641877	4	0 + 0 part	0	99.986	1	0	2.48	0.6	1633949	4641877	1365539	1365539	823148	823148	2	2	3
PacBio_RS_II_P5_polymerase_C3_chemistry	4.0	Unicycler (bold)	12	6	5	3	3	3	2	4635432	4635363	4630441	4630441	4630441	4590529	5	3380183	4635363	4641652	50.79	50.79	3380183	3380183	1210346	1210346	1	1	2	2	3	1	3380183	3	0 + 0 part	0	99.77	1.001	0	2.29	0.28	2218746	4635361	1210344	1210344	431809	431809	2	2	3
PacBio_RS_II_P5_polymerase_C3_chemistry	4.0	Unicycler (bold)	13	8	7	6	5	5	5	4640547	4639904	4637242	4632008	4632008	4632008	8	2473980	4640547	4641652	50.79	50.79	2473980	2473980	1783546	1783546	1	1	2	2	1	1	180304	4	0 + 0 part	0	99.862	1.001	0	2.07	0.17	2188687	4640422	1100673	1100673	357692	357692	2	2	3
PacBio_RS_II_P5_polymerase_C3_chemistry	4.0	Unicycler (bold)	14	7	5	5	4	4	4	4631136	4630861	4630861	4625678	4625678	4625678	5	2497559	4630861	4641652	50.79	50.79	2497559	2497559	1210197	1210197	1	1	2	2	2	1	2497559	5	0 + 0 part	0	99.747	1	0	2.81	1.62	1323377	4630764	1210197	1210197	431809	431809	2	2	4
PacBio_RS_II_P5_polymerase_C3_chemistry	4.0	Unicycler (bold)	15	6	6	4	4	4	4	4640103	4640103	4637808	4637808	4637808	4637808	6	1882678	4640103	4641652	50.79	50.79	1214892	1214892	849969	849969	2	2	3	3	2	1	1214892	5	0 + 0 part	0	99.861	1.001	0	2.16	0.24	953551	4638246	690269	690269	572405	572405	3	3	5
PacBio_RS_II_P5_polymerase_C3_chemistry	4.0	Unicycler (bold)	16	2	2	2	2	2	2	4642004	4642004	4642004	4642004	4642004	4642004	2	2920632	4642004	4641652	50.79	50.79	2920632	2920632	1721372	1721372	1	1	2	2	2	1	1721372	5	0 + 0 part	0	99.986	1	0	2.46	3.23	1615069	4641326	1137551	1137551	573618	573618	2	2	4
PacBio_RS_II_P5_polymerase_C3_chemistry	4.0	Unicycler (bold)	17	1	1	1	1	1	1	4641891	4641891	4641891	4641891	4641891	4641891	1	4641891	4641891	4641652	50.79	50.79	4641891	4641891	4641891	4641891	1	1	1	1	2	1	4641891	3	0 + 0 part	0	99.988	1	0	2.56	0.15	1991655	4641891	1365539	1365539	823148	823148	2	2	3
PacBio_RS_II_P5_polymerase_C3_chemistry	4.0	Unicycler (bold)	18	2	2	2	2	2	2	4642493	4642493	4642493	4642493	4642493	4642493	2	2528121	4642493	4641652	50.79	50.79	2528121	2528121	2114372	2114372	1	1	2	2	2	1	2114372	5	0 + 0 part	0	99.988	1	0	2.41	1.94	1299801	4642192	1231664	1231664	691906	691906	2	2	4
PacBio_RS_II_P5_polymerase_C3_chemistry	4.0	Unicycler (bold)	19	1	1	1	1	1	1	4643496	4643496	4643496	4643496	4643496	4643496	1	4643496	4643496	4641652	50.79	50.79	4643496	4643496	4643496	4643496	1	1	1	1	3	1	4643496	4	0 + 0 part	0	99.967	1.001	0	2.11	0.37	1365539	4641079	1298657	1298657	692047	692047	2	2	4
PacBio_RS_II_P5_polymerase_C3_chemistry	4.0	Unicycler (bold)	20	3	3	2	2	2	2	4640061	4640061	4638116	4638116	4638116	4638116	3	4439563	4640061	4641652	50.79	50.79	4439563	4439563	4439563	4439563	1	1	1	1	2	1	4439563	4	0 + 0 part	0	99.934	1	0	2.07	0.34	1991480	4639351	912134	912134	865031	865031	2	2	3
PacBio_RS_II_P5_polymerase_C3_chemistry	8.0	Unicycler (bold)	1	1	1	1	1	1	1	4642181	4642181	4642181	4642181	4642181	4642181	1	4642181	4642181	4641652	50.79	50.79	4642181	4642181	4642181	4642181	1	1	1	1	4	1	4642181	6	0 + 0 part	0	99.986	1	0	2.69	2.15	1220765	4642021	776074	776074	431809	431809	3	3	5
PacBio_RS_II_P5_polymerase_C3_chemistry	8.0	Unicycler (bold)	2	1	1	1	1	1	1	4641891	4641891	4641891	4641891	4641891	4641891	1	4641891	4641891	4641652	50.79	50.79	4641891	4641891	4641891	4641891	1	1	1	1	2	1	4641891	3	0 + 0 part	0	99.988	1	0	2.31	0.15	1991655	4641891	1365539	1365539	823148	823148	2	2	3
PacBio_RS_II_P5_polymerase_C3_chemistry	8.0	Unicycler (bold)	3	1	1	1	1	1	1	4642072	4642072	4642072	4642072	4642072	4642072	1	4642072	4642072	4641652	50.79	50.79	4642072	4642072	4642072	4642072	1	1	1	1	2	1	4642072	4	0 + 0 part	0	99.988	1	0	2.43	0.15	1991655	4642072	1365539	1365539	776079	776079	2	2	3
PacBio_RS_II_P5_polymerase_C3_chemistry	8.0	Unicycler (bold)	4	1	1	1	1	1	1	4642092	4642092	4642092	4642092	4642092	4642092	1	4642092	4642092	4641652	50.79	50.79	4642092	4642092	4642092	4642092	1	1	1	1	2	1	4642092	4	0 + 0 part	0	99.988	1	0	2.37	0.47	1991655	4642092	1365539	1365539	776099	776099	2	2	3
PacBio_RS_II_P5_polymerase_C3_chemistry	8.0	Unicycler (bold)	5	1	1	1	1	1	1	4641800	4641800	4641800	4641800	4641800	4641800	1	4641800	4641800	4641652	50.79	50.79	4641800	4641800	4641800	4641800	1	1	1	1	2	1	4641800	4	0 + 0 part	0	99.986	1	0	1.68	0.15	1633872	4641800	1365539	1365539	823148	823148	2	2	3
PacBio_RS_II_P5_polymerase_C3_chemistry	8.0	Unicycler (bold)	6	1	1	1	1	1	1	4640406	4640406	4640406	4640406	4640406	4640406	1	4640406	4640406	4641652	50.79	50.79	4640406	4640406	4640406	4640406	1	1	1	1	2	1	4640406	3	0 + 0 part	0	99.956	1	0	1.68	0.15	2188687	4640406	1565385	1565385	1565385	1565385	2	2	2
PacBio_RS_II_P5_polymerase_C3_chemistry	8.0	Unicycler (bold)	7	1	1	1	1	1	1	4642073	4642073	4642073	4642073	4642073	4642073	1	4642073	4642073	4641652	50.79	50.79	4642073	4642073	4642073	4642073	1	1	1	1	2	1	4642073	4	0 + 0 part	0	99.988	1	0	2.33	0.28	1991655	4642073	1365539	1365539	776080	776080	2	2	3
PacBio_RS_II_P5_polymerase_C3_chemistry	8.0	Unicycler (bold)	8	1	1	1	1	1	1	4640129	4640129	4640129	4640129	4640129	4640129	1	4640129	4640129	4641652	50.79	50.79	4640129	4640129	4640129	4640129	1	1	1	1	2	1	4640129	4	0 + 0 part	0	99.947	1	0	2.26	0.99	1503963	4640129	1443291	1443291	775637	775637	2	2	3
PacBio_RS_II_P5_polymerase_C3_chemistry	8.0	Unicycler (bold)	9	1	1	1	1	1	1	4644572	4644572	4644572	4644572	4644572	4644572	1	4644572	4644572	4641652	50.79	50.79	4644572	4644572	4644572	4644572	1	1	1	1	3	1	4644572	3	0 + 0 part	0	99.973	1.001	0	1.9	0.32	1991655	4641342	1395161	1395161	776079	776079	2	2	3
PacBio_RS_II_P5_polymerase_C3_chemistry	8.0	Unicycler (bold)	10	1	1	1	1	1	1	4641250	4641250	4641250	4641250	4641250	4641250	1	4641250	4641250	4641652	50.79	50.79	4641250	4641250	4641250	4641250	1	1	1	1	2	1	4641250	3	0 + 0 part	0	99.988	1	0	1.92	0.15	2188687	4641250	1991655	1991655	1991655	1991655	2	2	2
PacBio_RS_II_P5_polymerase_C3_chemistry	8.0	Unicycler (bold)	11	1	1	1	1	1	1	4642091	4642091	4642091	4642091	4642091	4642091	1	4642091	4642091	4641652	50.79	50.79	4642091	4642091	4642091	4642091	1	1	1	1	2	1	4642091	2	0 + 0 part	0	99.993	1	0	2.2	0.15	1991655	4642091	1395161	1395161	823148	823148	2	2	3
PacBio_RS_II_P5_polymerase_C3_chemistry	8.0	Unicycler (bold)	12	1	1	1	1	1	1	4642000	4642000	4642000	4642000	4642000	4642000	1	4642000	4642000	4641652	50.79	50.79	4642000	4642000	4642000	4642000	1	1	1	1	2	1	4642000	3	0 + 0 part	0	99.991	1	0	1.66	0.15	1633872	4642000	1395161	1395161	823148	823148	2	2	3
PacBio_RS_II_P5_polymerase_C3_chemistry	8.0	Unicycler (bold)	13	1	1	1	1	1	1	4640694	4640694	4640694	4640694	4640694	4640694	1	4640694	4640694	4641652	50.79	50.79	4640694	4640694	4640694	4640694	1	1	1	1	2	1	4640694	4	0 + 0 part	0	99.959	1	0	1.53	0.19	1565385	4640694	1442851	1442851	775637	775637	2	2	3
PacBio_RS_II_P5_polymerase_C3_chemistry	8.0	Unicycler (bold)	14	3	2	2	2	2	2	4641725	4641465	4641465	4641465	4641465	4641465	2	3891758	4641465	4641652	50.79	50.79	3891758	3891758	3891758	3891758	1	1	1	1	3	1	3891758	2	0 + 0 part	0	99.984	1	0	1.9	0.15	2218309	4641465	1566704	1566704	1566704	1566704	2	2	2
PacBio_RS_II_P5_polymerase_C3_chemistry	8.0	Unicycler (bold)	15	1	1	1	1	1	1	4641630	4641630	4641630	4641630	4641630	4641630	1	4641630	4641630	4641652	50.79	50.79	4641630	4641630	4641630	4641630	1	1	1	1	2	1	4641630	3	0 + 0 part	0	99.993	1	0	1.72	0.37	1991655	4641630	1442852	1442852	775637	775637	2	2	3
PacBio_RS_II_P5_polymerase_C3_chemistry	8.0	Unicycler (bold)	16	1	1	1	1	1	1	4641891	4641891	4641891	4641891	4641891	4641891	1	4641891	4641891	4641652	50.79	50.79	4641891	4641891	4641891	4641891	1	1	1	1	2	1	4641891	3	0 + 0 part	0	99.988	1	0	1.85	0.15	1991655	4641891	1365539	1365539	823148	823148	2	2	3
PacBio_RS_II_P5_polymerase_C3_chemistry	8.0	Unicycler (bold)	17	1	1	1	1	1	1	4641337	4641337	4641337	4641337	4641337	4641337	1	4641337	4641337	4641652	50.79	50.79	4641337	4641337	4641337	4641337	1	1	1	1	2	1	4641337	5	0 + 0 part	0	99.986	1	0	2.61	0.3	1633872	4641337	1413228	1413228	775637	775637	2	2	3
PacBio_RS_II_P5_polymerase_C3_chemistry	8.0	Unicycler (bold)	18	1	1	1	1	1	1	4642072	4642072	4642072	4642072	4642072	4642072	1	4642072	4642072	4641652	50.79	50.79	4642072	4642072	4642072	4642072	1	1	1	1	2	1	4642072	4	0 + 0 part	0	99.988	1	0	2.52	0.3	1991655	4642072	1365539	1365539	776079	776079	2	2	3
PacBio_RS_II_P5_polymerase_C3_chemistry	8.0	Unicycler (bold)	19	1	1	1	1	1	1	4641981	4641981	4641981	4641981	4641981	4641981	1	4641981	4641981	4641652	50.79	50.79	4641981	4641981	4641981	4641981	1	1	1	1	2	1	4641981	5	0 + 0 part	0	99.986	1	0	2.09	0.32	1633872	4641981	1365539	1365539	776079	776079	2	2	3
PacBio_RS_II_P5_polymerase_C3_chemistry	8.0	Unicycler (bold)	20	1	1	1	1	1	1	4641891	4641891	4641891	4641891	4641891	4641891	1	4641891	4641891	4641652	50.79	50.79	4641891	4641891	4641891	4641891	1	1	1	1	2	1	4641891	3	0 + 0 part	0	99.988	1	0	2	0.15	1991655	4641891	1365539	1365539	823148	823148	2	2	3
PacBio_RS_II_P5_polymerase_C3_chemistry	16.0	Unicycler (bold)	1	1	1	1	1	1	1	4641450	4641450	4641450	4641450	4641450	4641450	1	4641450	4641450	4641652	50.79	50.79	4641450	4641450	4641450	4641450	1	1	1	1	2	1	4641450	2	0 + 0 part	0	99.993	1	0	2.11	0.15	2218309	4641450	1991655	1991655	1991655	1991655	2	2	2
PacBio_RS_II_P5_polymerase_C3_chemistry	16.0	Unicycler (bold)	2	1	1	1	1	1	1	4641713	4641713	4641713	4641713	4641713	4641713	1	4641713	4641713	4641652	50.79	50.79	4641713	4641713	4641713	4641713	1	1	1	1	2	1	4641713	4	0 + 0 part	0	99.985	1	0	2.43	0.15	1991655	4641713	1365539	1365539	502334	502334	2	2	3
PacBio_RS_II_P5_polymerase_C3_chemistry	16.0	Unicycler (bold)	3	1	1	1	1	1	1	4642273	4642273	4642273	4642273	4642273	4642273	1	4642273	4642273	4641652	50.79	50.79	4642273	4642273	4642273	4642273	1	1	1	1	2	1	4642273	3	0 + 0 part	0	99.993	1	0	1.72	0.22	1991655	4642273	1395161	1395161	776080	776080	2	2	3
PacBio_RS_II_P5_polymerase_C3_chemistry	16.0	Unicycler (bold)	4	1	1	1	1	1	1	4642000	4642000	4642000	4642000	4642000	4642000	1	4642000	4642000	4641652	50.79	50.79	4642000	4642000	4642000	4642000	1	1	1	1	2	1	4642000	3	0 + 0 part	0	99.991	1	0	1.92	0.15	1633872	4642000	1395161	1395161	823148	823148	2	2	3
PacBio_RS_II_P5_polymerase_C3_chemistry	16.0	Unicycler (bold)	5	1	1	1	1	1	1	4641891	4641891	4641891	4641891	4641891	4641891	1	4641891	4641891	4641652	50.79	50.79	4641891	4641891	4641891	4641891	1	1	1	1	2	1	4641891	3	0 + 0 part	0	99.988	1	0	1.92	0.15	1991655	4641891	1365539	1365539	823148	823148	2	2	3
PacBio_RS_II_P5_polymerase_C3_chemistry	16.0	Unicycler (bold)	6	1	1	1	1	1	1	4641024	4641024	4641024	4641024	4641024	4641024	1	4641024	4641024	4641652	50.79	50.79	4641024	4641024	4641024	4641024	1	1	1	1	2	1	4641024	3	0 + 0 part	0	99.984	1	0	1.92	0.15	2188687	4641024	1991480	1991480	1991480	1991480	2	2	2
PacBio_RS_II_P5_polymerase_C3_chemistry	16.0	Unicycler (bold)	7	1	1	1	1	1	1	4641435	4641435	4641435	4641435	4641435	4641435	1	4641435	4641435	4641652	50.79	50.79	4641435	4641435	4641435	4641435	1	1	1	1	2	1	4641435	4	0 + 0 part	0	99.988	1	0	1.83	0.22	1991655	4641435	1413235	1413235	775637	775637	2	2	3
PacBio_RS_II_P5_polymerase_C3_chemistry	16.0	Unicycler (bold)	8	1	1	1	1	1	1	4641891	4641891	4641891	4641891	4641891	4641891	1	4641891	4641891	4641652	50.79	50.79	4641891	4641891	4641891	4641891	1	1	1	1	2	1	4641891	3	0 + 0 part	0	99.988	1	0	2.26	0.15	1991655	4641891	1365539	1365539	823148	823148	2	2	3
PacBio_RS_II_P5_polymerase_C3_chemistry	16.0	Unicycler (bold)	9	1	1	1	1	1	1	4641250	4641250	4641250	4641250	4641250	4641250	1	4641250	4641250	4641652	50.79	50.79	4641250	4641250	4641250	4641250	1	1	1	1	2	1	4641250	3	0 + 0 part	0	99.988	1	0	2.18	0.15	2188687	4641250	1991655	1991655	1991655	1991655	2	2	2
PacBio_RS_II_P5_polymerase_C3_chemistry	16.0	Unicycler (bold)	10	1	1	1	1	1	1	4641629	4641629	4641629	4641629	4641629	4641629	1	4641629	4641629	4641652	50.79	50.79	4641629	4641629	4641629	4641629	1	1	1	1	2	1	4641629	3	0 + 0 part	0	99.993	1	0	1.77	0.19	1991655	4641629	1442851	1442851	775637	775637	2	2	3
PacBio_RS_II_P5_polymerase_C3_chemistry	16.0	Unicycler (bold)	11	1	1	1	1	1	1	4642072	4642072	4642072	4642072	4642072	4642072	1	4642072	4642072	4641652	50.79	50.79	4642072	4642072	4642072	4642072	1	1	1	1	2	1	4642072	4	0 + 0 part	0	99.988	1	0	1.85	0.15	1991655	4642072	1365539	1365539	776079	776079	2	2	3
PacBio_RS_II_P5_polymerase_C3_chemistry	16.0	Unicycler (bold)	12	1	1	1	1	1	1	4641450	4641450	4641450	4641450	4641450	4641450	1	4641450	4641450	4641652	50.79	50.79	4641450	4641450	4641450	4641450	1	1	1	1	2	1	4641450	2	0 + 0 part	0	99.993	1	0	1.79	0.15	2218309	4641450	1991655	1991655	1991655	1991655	2	2	2
PacBio_RS_II_P5_polymerase_C3_chemistry	16.0	Unicycler (bold)	13	1	1	1	1	1	1	4641629	4641629	4641629	4641629	4641629	4641629	1	4641629	4641629	4641652	50.79	50.79	4641629	4641629	4641629	4641629	1	1	1	1	2	1	4641629	3	0 + 0 part	0	99.993	1	0	1.7	0.19	1991655	4641629	1442851	1442851	775637	775637	2	2	3
PacBio_RS_II_P5_polymerase_C3_chemistry	16.0	Unicycler (bold)	14	1	1	1	1	1	1	4642091	4642091	4642091	4642091	4642091	4642091	1	4642091	4642091	4641652	50.79	50.79	4642091	4642091	4642091	4642091	1	1	1	1	2	1	4642091	2	0 + 0 part	0	99.993	1	0	1.79	0.15	1991655	4642091	1395161	1395161	823148	823148	2	2	3
PacBio_RS_II_P5_polymerase_C3_chemistry	16.0	Unicycler (bold)	15	1	1	1	1	1	1	4641450	4641450	4641450	4641450	4641450	4641450	1	4641450	4641450	4641652	50.79	50.79	4641450	4641450	4641450	4641450	1	1	1	1	2	1	4641450	2	0 + 0 part	0	99.993	1	0	1.79	0.15	2218309	4641450	1991655	1991655	1991655	1991655	2	2	2
PacBio_RS_II_P5_polymerase_C3_chemistry	16.0	Unicycler (bold)	16	1	1	1	1	1	1	4641800	4641800	4641800	4641800	4641800	4641800	1	4641800	4641800	4641652	50.79	50.79	4641800	4641800	4641800	4641800	1	1	1	1	2	1	4641800	4	0 + 0 part	0	99.986	1	0	1.72	0.15	1633872	4641800	1365539	1365539	823148	823148	2	2	3
PacBio_RS_II_P5_polymerase_C3_chemistry	16.0	Unicycler (bold)	17	1	1	1	1	1	1	4641431	4641431	4641431	4641431	4641431	4641431	1	4641431	4641431	4641652	50.79	50.79	4641431	4641431	4641431	4641431	1	1	1	1	2	1	4641431	4	0 + 0 part	0	99.988	1	0	2.24	0.15	1991655	4641431	1413231	1413231	775637	775637	2	2	3
PacBio_RS_II_P5_polymerase_C3_chemistry	16.0	Unicycler (bold)	18	1	1	1	1	1	1	4642091	4642091	4642091	4642091	4642091	4642091	1	4642091	4642091	4641652	50.79	50.79	4642091	4642091	4642091	4642091	1	1	1	1	2	1	4642091	2	0 + 0 part	0	99.993	1	0	1.79	0.15	1991655	4642091	1395161	1395161	823148	823148	2	2	3
PacBio_RS_II_P5_polymerase_C3_chemistry	16.0	Unicycler (bold)	19	1	1	1	1	1	1	4641891	4641891	4641891	4641891	4641891	4641891	1	4641891	4641891	4641652	50.79	50.79	4641891	4641891	4641891	4641891	1	1	1	1	2	1	4641891	3	0 + 0 part	0	99.988	1	0	1.85	0.15	1991655	4641891	1365539	1365539	823148	823148	2	2	3
PacBio_RS_II_P5_polymerase_C3_chemistry	16.0	Unicycler (bold)	20	1	1	1	1	1	1	4641359	4641359	4641359	4641359	4641359	4641359	1	4641359	4641359	4641652	50.79	50.79	4641359	4641359	4641359	4641359	1	1	1	1	2	1	4641359	3	0 + 0 part	0	99.991	1	0	1.9	0.15	2218309	4641359	1633872	1633872	1633872	1633872	2	2	2
Nanopore_R7	0.25	Unicycler (normal)	1	115	55	44	41	38	27	4578873	4566499	4542868	4518869	4463476	4086098	63	363836	4572248	4641652	50.75	50.79	178256	178256	100162	100162	10	10	19	19	0	0	0	2	0 + 0 part	0	98.468	1	0	1.03	0.04	363836	4570543	176280	176280	95472	95472	11	11	20
Nanopore_R7	0.25	Unicycler (normal)	2	112	56	44	43	39	28	4582243	4570932	4544881	4538197	4478329	4098188	63	363837	4575922	4641652	50.75	50.79	176279	176279	95466	95053	10	10	19	20	0	0	0	2	0 + 0 part	0	98.548	1	0	1.51	0.11	363837	4574267	148486	148486	95053	88342	11	11	20
Nanopore_R7	0.25	Unicycler (normal)	3	112	57	44	41	37	26	4582995	4571194	4544338	4520345	4460472	4076819	65	455273	4576944	4641652	50.75	50.79	178256	178256	95471	95471	9	9	18	18	0	0	0	2	0 + 0 part	0	98.57	1	0	1.38	0.04	455273	4575290	176279	176279	95054	95054	10	10	19
Nanopore_R7	0.25	Unicycler (normal)	4	106	53	44	41	37	26	4585335	4574290	4558936	4534090	4474218	4079808	60	363835	4579281	4641652	50.75	50.79	188530	188530	112359	112359	10	10	18	18	0	0	0	2	0 + 0 part	0	98.62	1	0	1.2	0.04	363835	4577628	178257	178257	95054	95054	11	11	19
Nanopore_R7	0.25	Unicycler (normal)	5	115	55	43	42	39	28	4578718	4566352	4538026	4529954	4483181	4098050	63	363837	4572101	4641652	50.75	50.79	176278	176278	100161	95476	10	10	19	20	0	0	0	2	0 + 0 part	0	98.466	1	0	1.05	0.04	363837	4570441	148486	148486	95476	89797	11	11	20
Nanopore_R7	0.25	Unicycler (normal)	6	115	54	42	40	37	26	4580968	4568582	4541572	4524255	4476376	4069562	62	363835	4574333	4641652	50.75	50.79	203027	203027	95052	95052	9	9	18	18	2	1	344383	2	0 + 0 part	0	98.514	1	0	1.01	0.04	363835	4572805	176280	148485	88342	88342	10	11	20
Nanopore_R7	0.25	Unicycler (normal)	7	110	53	40	38	35	25	4581221	4569660	4539566	4524810	4478036	4138044	60	568908	4574686	4641652	50.75	50.79	184317	184317	112360	112360	8	8	16	16	0	0	0	4	0 + 0 part	0	98.552	1	0	1.4	0.17	421510	4574426	176280	176280	88342	88342	10	10	19
Nanopore_R7	0.25	Unicycler (normal)	8	116	54	41	40	36	25	4582327	4569963	4542050	4533976	4474103	4091910	62	568908	4575709	4641652	50.75	50.79	188532	188532	105599	95476	9	9	17	18	0	0	0	3	0 + 0 part	0	98.55	1	0	1.01	0.04	366930	4575579	188532	188532	95476	95053	10	10	19
Nanopore_R7	0.25	Unicycler (normal)	9	117	56	44	41	37	28	4577168	4566405	4542532	4518531	4458609	4161013	62	363835	4570528	4641652	50.75	50.79	176879	176879	105599	95465	10	10	18	19	0	0	0	4	0 + 0 part	0	98.422	1	0	1.07	0.04	363835	4568423	155000	155000	95052	88348	11	11	20
Nanopore_R7	0.25	Unicycler (normal)	10	110	55	44	41	37	26	4581735	4570076	4545996	4521997	4462121	4082424	63	405326	4575823	4641652	50.76	50.79	203946	203946	95191	89433	8	8	17	18	0	0	0	3	0 + 0 part	0	98.482	1.001	0	1.2	0.04	405326	4573691	178255	178255	88348	87123	9	9	18
Nanopore_R7	0.25	Unicycler (normal)	11	111	55	42	39	38	27	4579146	4567685	4540722	4516721	4503620	4115922	62	363835	4572713	4641652	50.75	50.79	176279	176279	95470	95470	10	10	19	19	0	0	0	2	0 + 0 part	0	98.455	1.001	0	0.83	0.04	363835	4571057	176279	173944	95053	95053	10	11	20
Nanopore_R7	0.25	Unicycler (normal)	12	119	59	47	44	40	28	4576903	4564537	4538397	4514403	4454529	4036301	67	363836	4570287	4641652	50.75	50.79	176285	176285	88348	88348	10	10	20	20	0	0	0	2	0 + 0 part	0	98.4	1.001	0	1.38	0.04	363836	4568632	152896	152896	87032	87032	11	11	21
Nanopore_R7	0.25	Unicycler (normal)	13	112	57	43	42	40	27	4578573	4566331	4535168	4528486	4503394	4052658	65	363836	4572081	4641652	50.75	50.79	176284	176284	95054	95054	10	10	19	19	0	0	0	2	0 + 0 part	0	98.465	1	0	1.01	0.04	363836	4570422	176284	148486	88348	88348	10	11	20
Nanopore_R7	0.25	Unicycler (normal)	14	113	59	46	43	39	27	4576511	4564273	4537316	4513313	4448537	4033265	67	569091	4570019	4641652	50.75	50.79	176285	176285	88347	88347	9	9	19	19	0	0	0	2	0 + 0 part	0	98.454	1	0	1.4	0.04	569091	4569883	148487	148487	87033	87033	10	10	20
Nanopore_R7	0.25	Unicycler (normal)	15	116	54	43	40	37	27	4580856	4569194	4544131	4520135	4472260	4110807	61	363836	4574222	4641652	50.75	50.79	176279	176279	105599	95471	10	10	18	19	0	0	0	3	0 + 0 part	0	98.511	1	0	1.05	0.02	363836	4572567	172239	172239	95053	95053	11	11	20
Nanopore_R7	0.25	Unicycler (normal)	16	118	60	46	43	39	27	4575904	4563534	4532433	4508432	4448559	4033296	68	569185	4569281	4641652	50.75	50.79	176279	176279	88342	88342	9	9	19	19	0	0	0	3	0 + 0 part	0	98.428	1	0	1.36	0.04	366640	4568711	148486	148486	87031	87031	11	11	21
Nanopore_R7	0.25	Unicycler (normal)	17	103	49	38	37	35	26	4588292	4576987	4551242	4544560	4516019	4201350	57	569091	4582732	4641652	50.76	50.79	184315	184315	112188	105599	9	9	17	18	0	0	0	2	0 + 0 part	0	98.685	1	0	1.03	0.04	569091	4582593	184315	177092	105536	105536	9	10	18
Nanopore_R7	0.25	Unicycler (normal)	18	110	53	41	39	36	26	4584693	4572559	4548615	4532687	4488143	4146965	61	405326	4578306	4641652	50.75	50.79	178257	178257	105599	95054	9	9	17	18	0	0	0	4	0 + 0 part	0	98.58	1.001	0	1.2	0.09	405326	4576984	171812	171812	95054	89983	10	10	19
Nanopore_R7	0.25	Unicycler (normal)	19	111	57	43	40	37	27	4583232	4571326	4540231	4516236	4469464	4104156	65	363836	4577075	4641652	50.75	50.79	176279	176279	105599	95054	10	10	18	19	0	0	0	3	0 + 0 part	0	98.534	1.001	0	1.27	0.09	363836	4576505	176279	176279	95054	88466	10	10	19
Nanopore_R7	0.25	Unicycler (normal)	20	107	50	40	38	36	27	4583905	4572999	4549715	4532397	4497619	4159032	57	363836	4577991	4641652	50.76	50.79	203029	203029	103902	103902	9	9	18	18	0	0	0	3	0 + 0 part	0	98.562	1.001	0	0.9	0.09	363836	4576169	176497	148485	95471	95471	10	11	20
Nanopore_R7	0.5	Unicycler (normal)	1	95	51	39	37	33	24	4594941	4586047	4561438	4546688	4486817	4174505	57	434822	4590238	4641652	50.77	50.79	203944	203944	131702	131702	8	8	15	15	2	1	434822	2	0 + 0 part	0	98.796	1.001	0	1.64	0.04	405326	4588714	195973	195973	112359	112359	10	10	18
Nanopore_R7	0.5	Unicycler (normal)	2	109	55	41	40	37	28	4584368	4572647	4541541	4534858	4486929	4165938	63	363836	4578392	4641652	50.75	50.79	176279	176279	105599	105599	10	10	19	19	0	0	0	2	0 + 0 part	0	98.601	1	0	1.09	0.09	363836	4576733	148485	148485	105536	105536	11	11	20
Nanopore_R7	0.5	Unicycler (normal)	3	105	55	42	39	35	26	4588127	4576756	4549896	4525897	4466026	4158458	63	610693	4582503	4641652	50.76	50.79	178255	178255	100029	100029	9	9	17	17	0	0	0	4	0 + 0 part	0	98.72	1	0	2.23	0.68	408431	4582216	178255	178255	95476	95476	10	10	19
Nanopore_R7	0.5	Unicycler (normal)	4	117	56	42	39	36	27	4579777	4567583	4536484	4512480	4464601	4140768	64	363836	4573331	4641652	50.75	50.79	178257	178257	117646	95054	10	10	18	19	0	0	0	2	0 + 0 part	0	98.47	1.001	0	1.01	0.04	363836	4571678	176279	176279	95054	94106	11	11	19
Nanopore_R7	0.5	Unicycler (normal)	5	95	46	39	37	35	26	4590202	4579791	4568375	4552449	4515345	4219281	52	405325	4583915	4641652	50.76	50.79	203027	203027	97813	97813	9	9	17	17	0	0	0	2	0 + 0 part	0	98.694	1.001	0	1.55	0.11	405325	4582261	178255	178255	95476	95476	10	10	18
Nanopore_R7	0.5	Unicycler (normal)	6	113	54	42	40	36	27	4579493	4568375	4542319	4525001	4465130	4151821	60	405327	4572646	4641652	50.75	50.79	178256	178256	117646	95472	10	10	17	18	0	0	0	3	0 + 0 part	0	98.46	1.001	0	1.23	0.28	405327	4570165	178256	176284	95052	88348	10	11	19
Nanopore_R7	0.5	Unicycler (normal)	7	117	56	44	41	37	26	4578210	4566725	4541813	4517813	4457947	4077346	63	569085	4571570	4641652	50.75	50.79	176279	176279	95053	95053	9	9	18	18	0	0	0	3	0 + 0 part	0	98.487	1	0	1.49	0.04	569085	4571435	154999	154999	88341	87032	10	10	19
Nanopore_R7	0.5	Unicycler (normal)	8	110	51	39	36	33	25	4583541	4571896	4545726	4521724	4485802	4220025	58	454851	4576922	4641652	50.75	50.79	178256	178256	120578	117654	9	9	16	17	0	0	0	2	0 + 0 part	0	98.545	1.001	0	1.22	0.04	454851	4575264	178256	178256	117651	105535	9	9	17
Nanopore_R7	0.5	Unicycler (normal)	9	101	47	38	35	32	23	4589003	4578433	4561106	4538822	4492051	4179593	54	623020	4583279	4641652	50.76	50.79	193272	193272	125580	109291	8	8	15	16	0	0	0	2	0 + 0 part	0	98.631	1.001	0	0.72	0.04	421511	4581626	188530	188530	109291	109291	10	10	17
Nanopore_R7	0.5	Unicycler (normal)	10	117	60	45	42	40	28	4575659	4563417	4528120	4504121	4479029	4063453	68	363836	4569163	4641652	50.75	50.79	176284	176284	95052	88347	10	10	19	20	1	1	127032	2	0 + 0 part	0	98.401	1	0	1.77	0.15	363836	4567508	148486	148486	87032	87032	11	11	21
Nanopore_R7	0.5	Unicycler (normal)	11	112	53	43	40	36	26	4580367	4568757	4547663	4523667	4463797	4114466	60	405326	4573747	4641652	50.75	50.79	190454	190454	105600	95471	9	9	17	18	0	0	0	3	0 + 0 part	0	98.467	1.001	0	0.94	0.04	405326	4571741	176284	176284	95052	95052	10	10	19
Nanopore_R7	0.5	Unicycler (normal)	12	103	51	40	39	35	25	4588304	4576778	4556380	4548307	4480096	4128994	59	690088	4582526	4641652	50.76	50.79	178255	178255	99750	95471	8	8	16	17	0	0	0	4	0 + 0 part	0	98.709	1	0	1.4	0.11	488115	4581723	176284	176284	95053	88348	10	10	19
Nanopore_R7	0.5	Unicycler (normal)	13	101	49	40	38	36	25	4589130	4577595	4559343	4542027	4513520	4124285	57	435851	4583344	4641652	50.75	50.79	178255	178255	105599	100028	9	9	17	18	0	0	0	2	0 + 0 part	0	98.708	1	0	1.59	0.04	421511	4581683	178255	178255	100028	95471	9	9	18
Nanopore_R7	0.5	Unicycler (normal)	14	117	55	42	40	36	27	4581863	4569705	4540321	4524393	4464526	4155494	63	363836	4575454	4641652	50.75	50.79	176278	176278	105598	95465	10	10	18	19	0	0	0	2	0 + 0 part	0	98.5	1.001	0	1.05	0.04	363836	4573801	176278	173942	95465	95052	10	11	19
Nanopore_R7	0.5	Unicycler (normal)	15	109	53	41	39	35	26	4585085	4573967	4549056	4533128	4473256	4169532	60	407604	4578811	4641652	50.75	50.79	178257	178257	95470	95470	9	9	17	17	2	1	407604	2	0 + 0 part	0	98.61	1	0	1.92	0.04	405325	4577283	176284	176284	95054	95054	10	10	19
Nanopore_R7	0.5	Unicycler (normal)	16	96	46	39	37	36	25	4590288	4580082	4567508	4552756	4528751	4153616	52	569089	4584352	4641652	50.76	50.79	193272	193272	112359	109160	9	9	16	17	0	0	0	3	0 + 0 part	0	98.737	1	0	1.24	0.02	569089	4584223	178257	176285	103902	103902	9	10	18
Nanopore_R7	0.5	Unicycler (normal)	17	93	44	37	35	32	25	4590704	4581189	4568925	4551605	4499934	4245446	50	441813	4585276	4641652	50.76	50.79	188530	188530	109297	109297	8	8	16	16	1	1	441813	2	0 + 0 part	0	98.723	1.001	0	1	0.04	421511	4583685	188530	188530	109297	105536	9	9	17
Nanopore_R7	0.5	Unicycler (normal)	18	105	51	39	37	36	25	4582080	4569917	4543965	4528037	4516045	4130054	59	367992	4575665	4641652	50.75	50.79	203028	203028	100160	100160	9	9	17	17	0	0	0	2	0 + 0 part	0	98.543	1	0	0.9	0.04	367992	4574014	176284	176284	100029	100029	10	10	19
Nanopore_R7	0.5	Unicycler (normal)	19	107	51	40	37	34	26	4580985	4569422	4547707	4523707	4472033	4207333	58	405326	4574266	4641652	50.75	50.79	190846	190846	109254	105598	9	9	16	17	0	0	0	2	0 + 0 part	0	98.511	1	0	1.12	0.04	405326	4572561	190846	190846	105535	100160	9	9	17
Nanopore_R7	0.5	Unicycler (normal)	20	111	54	41	40	36	25	4585461	4573345	4544192	4536118	4476247	4092967	62	569182	4579095	4641652	50.75	50.79	178256	178256	95470	95470	8	8	17	17	2	1	407604	3	0 + 0 part	0	98.641	1	0	1.57	0.11	366669	4578722	176279	148486	95052	95052	10	11	20
Nanopore_R7	1.0	Unicycler (normal)	1	87	39	31	29	27	20	4600332	4590148	4571946	4556025	4530932	4284859	45	778991	4594420	4641652	50.76	50.79	237470	237470	162063	162063	6	6	12	12	0	0	0	3	0 + 0 part	0	98.917	1.001	0	1.57	0.15	778991	4594293	219474	219474	133024	132582	7	7	13
Nanopore_R7	1.0	Unicycler (normal)	2	101	42	33	31	27	20	4592420	4580930	4563491	4549280	4489405	4255889	49	610581	4585956	4641652	50.75	50.79	236361	210571	162061	162061	6	7	13	13	0	0	0	2	0 + 0 part	0	98.729	1.001	0	1.18	0.04	610581	4585826	202299	202299	162061	162061	8	8	14
Nanopore_R7	1.0	Unicycler (normal)	3	98	41	33	31	30	23	4591889	4580443	4565629	4549699	4537708	4293316	48	568853	4585468	4641652	50.76	50.79	234343	234343	112192	112192	6	6	13	13	0	0	0	3	0 + 0 part	0	98.768	1	0	1.05	0.04	538749	4584586	209720	206861	109159	105536	7	8	15
Nanopore_R7	1.0	Unicycler (normal)	4	96	44	34	32	29	20	4596395	4585279	4563318	4547389	4501839	4197270	52	665729	4590813	4641652	50.76	50.79	367400	367400	148205	125580	5	5	11	12	2	1	446490	5	0 + 0 part	0	98.81	1.001	0	1.35	0.11	398894	4587737	209720	209720	105535	95156	8	8	15
Nanopore_R7	1.0	Unicycler (normal)	5	99	47	36	35	32	22	4590386	4578944	4553151	4546469	4507094	4160664	55	495278	4584695	4641652	50.75	50.79	227759	227759	125579	117653	7	7	14	15	2	1	495278	4	0 + 0 part	0	98.673	1.001	0	1.4	0.02	421511	4583164	193209	193209	117650	112360	9	9	16
Nanopore_R7	1.0	Unicycler (normal)	6	77	41	32	32	31	24	4612885	4603241	4583468	4583468	4559464	4298896	49	398900	4608990	4641652	50.77	50.79	210572	210572	117645	112361	8	8	15	16	0	0	0	3	0 + 0 part	0	99.169	1.001	0	2.17	0.11	398900	4608470	202298	202298	117642	112361	9	9	16
Nanopore_R7	1.0	Unicycler (normal)	7	111	51	40	36	32	25	4585919	4574783	4554386	4525784	4465863	4241793	58	435850	4579627	4641652	50.75	50.79	190844	190844	117654	117654	9	9	16	16	0	0	0	2	0 + 0 part	0	98.59	1.001	0	0.9	0.04	421510	4577968	190844	190844	105536	105536	9	9	17
Nanopore_R7	1.0	Unicycler (normal)	8	94	42	33	32	29	22	4598153	4588205	4569052	4560979	4514208	4265660	48	569090	4592293	4641652	50.75	50.79	265538	265538	125579	125579	6	6	13	13	0	0	0	3	0 + 0 part	0	98.88	1.001	0	4.14	3.12	569090	4589595	188532	188532	109153	109153	8	8	16
Nanopore_R7	1.0	Unicycler (normal)	9	97	42	33	32	31	24	4594479	4583715	4566268	4558740	4546748	4304579	49	405327	4588559	4641652	50.75	50.79	210573	210573	132576	132576	8	8	15	15	1	1	219302	2	0 + 0 part	0	98.773	1.001	0	1.83	0.26	405327	4586852	178256	176284	130893	112192	9	10	17
Nanopore_R7	1.0	Unicycler (normal)	10	95	40	28	26	24	18	4599546	4587916	4559766	4542450	4507668	4292921	48	739405	4593663	4641652	50.76	50.79	534165	534165	133037	125580	4	4	9	10	2	1	534165	3	0 + 0 part	0	98.949	1	0	1.2	0.07	739405	4593663	270008	270008	125580	125580	5	5	12
Nanopore_R7	1.0	Unicycler (normal)	11	83	36	28	26	25	18	4610494	4601775	4587430	4575604	4551599	4324266	41	665748	4605140	4641652	50.77	50.79	238144	238144	193271	193271	6	6	11	11	0	0	0	4	0 + 0 part	0	99.171	1	0	1.93	0.65	398899	4604048	211576	211576	184310	148486	8	8	13
Nanopore_R7	1.0	Unicycler (normal)	12	104	47	36	35	34	26	4587128	4575117	4552301	4545618	4533625	4259176	55	405320	4580868	4641652	50.76	50.79	193273	193273	112361	112361	9	9	17	17	0	0	0	3	0 + 0 part	0	98.584	1.001	0	1.66	0.63	405320	4578903	178256	176279	112361	109155	10	11	18
Nanopore_R7	1.0	Unicycler (normal)	13	88	39	29	29	27	22	4600898	4590204	4566932	4566932	4542957	4369105	46	634310	4595232	4641652	50.76	50.79	228844	224060	148486	126148	6	7	12	13	0	0	0	3	0 + 0 part	0	98.926	1.001	0	1.48	0.09	634310	4594737	210571	210571	120577	120577	7	7	14
Nanopore_R7	1.0	Unicycler (normal)	14	88	43	37	35	34	24	4599648	4589860	4579451	4563524	4539519	4202332	50	382212	4594852	4641652	50.76	50.79	203945	203945	112361	112361	9	9	16	16	0	0	0	2	0 + 0 part	0	98.895	1.001	0	1.63	0.04	382212	4593196	202420	202298	105536	105536	9	10	17
Nanopore_R7	1.0	Unicycler (normal)	15	101	47	36	33	29	21	4594577	4583115	4559088	4535088	4471803	4202914	54	664921	4588141	4641652	50.76	50.79	234341	234341	132581	132581	7	7	13	13	2	1	344384	5	0 + 0 part	0	98.782	1.001	0	4.38	3.14	421511	4585163	186135	177143	105536	103546	9	10	17
Nanopore_R7	1.0	Unicycler (normal)	16	87	38	30	29	28	23	4599453	4589092	4571543	4564860	4540856	4361081	45	665725	4594120	4641652	50.77	50.79	224059	210573	117645	117645	6	7	14	14	1	1	134885	3	0 + 0 part	0	98.912	1.001	0	1.13	0.13	634311	4593624	203028	203028	105536	105536	8	8	16
Nanopore_R7	1.0	Unicycler (normal)	17	107	46	35	33	31	24	4588190	4577306	4551967	4536039	4501259	4258191	52	405327	4581577	4641652	50.76	50.79	210572	210572	117654	117654	8	8	15	15	2	1	344383	2	0 + 0 part	0	98.65	1.001	0	1.99	0.04	405327	4580049	202421	202421	105535	105535	9	9	17
Nanopore_R7	1.0	Unicycler (normal)	18	85	34	28	28	25	22	4603782	4593677	4581501	4581501	4526375	4435460	41	706058	4598522	4641652	50.76	50.79	203028	203028	132575	132575	5	5	12	12	2	1	569736	3	0 + 0 part	0	98.987	1.001	0	1.63	0.04	610581	4598508	178256	178256	131707	131707	8	8	15
Nanopore_R7	1.0	Unicycler (normal)	19	105	48	38	37	34	24	4586396	4574146	4553151	4545079	4493408	4137200	56	363837	4579895	4641652	50.76	50.79	203028	203028	125581	117654	9	9	16	17	0	0	0	3	0 + 0 part	0	98.607	1.001	0	0.83	0.04	363837	4578237	176279	176279	109160	109160	10	10	18
Nanopore_R7	1.0	Unicycler (normal)	20	93	44	30	30	27	20	4605998	4596647	4568210	4568210	4520329	4279064	50	443890	4600843	4641652	50.77	50.79	342746	342746	135563	133036	6	6	11	12	2	1	432057	2	0 + 0 part	0	99.011	1.001	0	1.28	0.09	405327	4599319	234337	210572	133025	133025	7	8	14
Nanopore_R7	2.0	Unicycler (normal)	1	77	29	24	24	23	18	4602791	4593606	4584101	4584101	4572109	4395735	34	610398	4596973	4641652	50.76	50.79	402471	402471	192127	167336	5	5	10	11	0	0	0	4	0 + 0 part	0	99.035	1	0	1.13	0.04	426096	4596847	210571	210571	167336	155000	8	8	13
Nanopore_R7	2.0	Unicycler (normal)	2	78	31	23	23	23	19	4613044	4602908	4587051	4587051	4587051	4468207	38	610693	4607935	4641652	50.77	50.79	338949	338949	167342	167342	6	6	11	11	2	1	445949	6	0 + 0 part	0	99.235	1	0	1.78	0.09	408121	4607424	209720	209720	133024	133024	8	8	15
Nanopore_R7	2.0	Unicycler (normal)	3	82	34	27	26	25	19	4608667	4598109	4584577	4575333	4562232	4356858	41	497815	4603136	4641652	50.76	50.79	282864	282864	186133	186133	6	6	11	11	2	1	497815	3	0 + 0 part	0	99.101	1.001	0	1.48	0.09	421511	4601365	270007	270007	125579	125579	7	7	13
Nanopore_R7	2.0	Unicycler (normal)	4	59	28	23	23	23	20	4610353	4604238	4596615	4596615	4596615	4495258	31	786819	4606200	4641652	50.77	50.79	265537	265537	203187	203187	6	6	11	11	2	1	446491	4	0 + 0 part	0	99.146	1.001	0	1.3	0.15	786819	4605718	219474	219474	146938	146938	7	7	13
Nanopore_R7	2.0	Unicycler (normal)	5	84	36	29	28	27	21	4608448	4598953	4587340	4578095	4554090	4340382	42	610689	4603076	4641652	50.77	50.79	265602	265602	157653	132580	6	6	12	13	2	1	407604	4	0 + 0 part	0	99.122	1	0	1.28	0.13	408152	4602701	202162	202162	131701	131701	9	9	16
Nanopore_R7	2.0	Unicycler (normal)	6	94	39	30	29	28	21	4596772	4585944	4568994	4561466	4549473	4301599	45	858395	4590214	4641652	50.76	50.79	234343	234343	126148	112360	6	6	12	13	0	0	0	5	0 + 0 part	0	98.82	1.001	0	1.59	0.17	659944	4588265	203029	203029	112360	112360	8	8	15
Nanopore_R7	2.0	Unicycler (normal)	7	76	27	23	22	21	16	4606644	4597615	4591213	4581969	4557964	4376886	32	746601	4600982	4641652	50.76	50.79	454653	454653	178255	173944	4	4	8	9	0	0	0	4	0 + 0 part	0	99.078	1	0	1.54	0.04	569748	4600065	270008	270008	173944	173944	6	6	11
Nanopore_R7	2.0	Unicycler (normal)	8	78	31	25	24	23	20	4607622	4597904	4587304	4579546	4566446	4463056	37	587401	4602154	4641652	50.76	50.79	236362	236362	190846	190846	7	7	13	13	1	1	587401	4	0 + 0 part	0	98.985	1.002	0	1.48	0.07	356335	4599725	218800	218800	188528	188528	9	9	14
Nanopore_R7	2.0	Unicycler (normal)	9	88	33	27	26	24	20	4601105	4591086	4579402	4570156	4539100	4404497	39	690386	4595357	4641652	50.76	50.79	270008	265115	148205	148205	6	7	12	12	0	0	0	4	0 + 0 part	0	98.941	1.001	0	1.2	0.07	487874	4594860	221771	210570	139732	139732	7	8	14
Nanopore_R7	2.0	Unicycler (normal)	10	82	33	25	22	21	17	4603488	4593599	4577588	4553589	4529586	4383763	39	870383	4597869	4641652	50.76	50.79	270154	270154	173942	173942	5	5	10	10	2	1	870383	5	0 + 0 part	0	98.991	1.001	0	1.44	0.07	572409	4596742	236361	236361	148487	148487	7	7	13
Nanopore_R7	2.0	Unicycler (normal)	11	77	31	23	23	21	17	4607722	4598807	4583919	4583919	4549139	4416852	36	828136	4602174	4641652	50.77	50.79	252649	252649	210571	203027	5	5	10	11	2	1	536055	2	0 + 0 part	0	99.107	1	0	1.33	0.15	828136	4602174	238081	238081	203027	203027	7	7	12
Nanopore_R7	2.0	Unicycler (normal)	12	85	37	31	29	29	19	4598667	4588058	4576194	4560268	4560268	4206368	44	665634	4593047	4641652	50.75	50.79	284833	284833	148205	148205	6	6	11	11	0	0	0	5	0 + 0 part	0	98.916	1	0	2.03	0.74	665634	4592920	210571	210571	133037	133037	7	7	13
Nanopore_R7	2.0	Unicycler (normal)	13	68	24	18	17	17	14	4616827	4610420	4598879	4592196	4592196	4488611	27	956374	4612381	4641652	50.78	50.79	358686	358686	234595	234595	4	4	9	9	1	1	358686	4	0 + 0 part	0	99.176	1.002	0	2.04	0.76	956374	4611694	270254	270254	201504	201504	6	6	11
Nanopore_R7	2.0	Unicycler (normal)	14	79	29	21	21	21	17	4615503	4605970	4592590	4592590	4592590	4448572	35	707227	4610093	4641652	50.77	50.79	319072	316819	210570	210570	5	6	10	10	2	1	495276	5	0 + 0 part	0	99.086	1.002	0	1.54	0.22	661175	4607258	225630	225630	162061	162061	7	7	13
Nanopore_R7	2.0	Unicycler (normal)	15	81	31	24	24	21	15	4616854	4606825	4592995	4592995	4537934	4340221	38	690269	4611813	4641652	50.76	50.79	399956	399956	224061	224061	5	5	9	9	3	2	937682	6	0 + 0 part	0	99.129	1.002	0	1.41	0.17	690269	4606389	241304	241304	176350	176350	6	6	12
Nanopore_R7	2.0	Unicycler (normal)	16	87	35	28	26	24	18	4601516	4592339	4579760	4567933	4536876	4334399	40	432058	4595707	4641652	50.77	50.79	292448	292448	184309	162436	7	7	11	12	2	1	432058	5	0 + 0 part	0	98.822	1.002	0	1.11	0.15	405327	4592690	209720	209720	154999	154999	9	9	15
Nanopore_R7	2.0	Unicycler (normal)	17	86	35	26	24	23	18	4600666	4591857	4575657	4560900	4547799	4382526	39	692417	4594425	4641652	50.77	50.79	407605	407605	184309	184309	4	4	9	9	2	1	407605	4	0 + 0 part	0	98.904	1.001	0	1.44	0.2	692417	4593240	234243	234243	167336	167336	6	6	12
Nanopore_R7	2.0	Unicycler (normal)	18	62	28	22	22	21	17	4612163	4605974	4596586	4596586	4584596	4442632	31	485020	4607901	4641652	50.77	50.79	367990	367990	203986	203986	6	6	10	10	3	2	724691	4	0 + 0 part	0	98.986	1.003	0	1.68	0.15	485020	4602402	209721	209721	131706	131706	7	7	13
Nanopore_R7	2.0	Unicycler (normal)	19	71	28	24	24	24	20	4614517	4606000	4599811	4599811	4599811	4447885	33	554651	4609366	4641652	50.77	50.79	284919	284919	162062	162062	6	6	11	11	0	0	0	2	0 + 0 part	0	99.136	1.002	0	1.39	0.17	488192	4607714	265116	265116	133025	132580	6	6	12
Nanopore_R7	2.0	Unicycler (normal)	20	76	28	22	21	20	17	4616165	4607732	4596281	4588209	4577382	4479032	33	665634	4611099	4641652	50.77	50.79	344384	344384	210573	210573	6	6	10	10	2	1	344384	2	0 + 0 part	0	99.276	1.001	0	1.76	0.09	665634	4611099	238080	238080	201509	176285	7	7	12
Nanopore_R7	4.0	Unicycler (normal)	1	57	20	14	14	14	12	4622264	4612846	4602918	4602918	4602918	4520328	27	1312745	4617874	4641652	50.77	50.79	692416	692416	237471	237471	3	3	5	5	2	1	943147	4	0 + 0 part	0	99.264	1.002	0	2.17	0.09	803124	4613576	431809	431809	202299	202299	4	4	9
Nanopore_R7	4.0	Unicycler (normal)	2	43	14	9	9	9	7	4631914	4626447	4618640	4618640	4618640	4533311	18	1288013	4629163	4641652	50.78	50.79	692838	692838	655691	655691	3	3	4	4	3	2	1886918	9	0 + 0 part	0	99.463	1.003	0	2.56	0.5	779089	4623178	421510	421510	234181	234181	4	4	8
Nanopore_R7	4.0	Unicycler (normal)	3	51	18	13	13	12	10	4621144	4616341	4607879	4607879	4593778	4530340	20	1595415	4617545	4641652	50.77	50.79	743723	743723	342745	342745	2	2	5	5	2	1	1595415	3	0 + 0 part	0	99.367	1.001	0	1.82	0.28	775642	4617161	521414	521414	265603	265603	4	4	7
Nanopore_R7	4.0	Unicycler (normal)	4	74	23	17	17	17	13	4611919	4603155	4593686	4593686	4593686	4449100	27	786819	4606222	4641652	50.77	50.79	599274	599274	250100	250100	4	4	7	7	2	1	599274	6	0 + 0 part	0	99.118	1.001	0	1.39	0.15	786819	4603883	301300	301300	174066	174066	4	4	9
Nanopore_R7	4.0	Unicycler (normal)	5	54	19	16	16	16	14	4626015	4617988	4612805	4612805	4612805	4554502	25	1304954	4622259	4641652	50.78	50.79	411133	411133	265538	265538	4	4	7	7	0	0	0	4	0 + 0 part	0	99.502	1.001	0	1.93	0.15	984255	4622132	337902	337902	228778	228778	5	5	9
Nanopore_R7	4.0	Unicycler (normal)	6	50	14	11	11	11	10	4622981	4616862	4611679	4611679	4611679	4576476	17	1411546	4619024	4641652	50.77	50.79	652083	652083	442588	442588	3	3	5	5	2	1	1411546	5	0 + 0 part	0	99.461	1.001	0	2.25	0.32	775596	4617874	529194	529194	271891	271891	4	4	7
Nanopore_R7	4.0	Unicycler (normal)	7	63	21	15	14	14	12	4630191	4623562	4614540	4606468	4606468	4538782	24	786820	4625374	4641652	50.78	50.79	411939	411939	285146	285146	4	4	7	7	3	2	873171	3	0 + 0 part	0	99.362	1.003	0	1.65	0.17	786820	4620834	318994	318994	210569	210569	5	5	9
Nanopore_R7	4.0	Unicycler (normal)	8	46	15	11	11	11	10	4632890	4626064	4618817	4618817	4618817	4591376	20	1425475	4629431	4641652	50.77	50.79	894426	569224	431981	431981	2	3	5	5	3	2	2319901	5	0 + 0 part	0	99.529	1.002	0	2.1	0.5	572409	4624568	365128	365128	202155	202155	6	6	10
Nanopore_R7	4.0	Unicycler (normal)	9	65	17	13	13	13	11	4623561	4614726	4607481	4607481	4607481	4544041	22	900003	4618091	4641652	50.78	50.79	435875	435875	382206	382206	4	4	7	7	0	0	0	4	0 + 0 part	0	99.376	1.001	0	1.69	0.35	900003	4617706	432112	432112	357877	357877	4	4	7
Nanopore_R7	4.0	Unicycler (normal)	10	61	23	15	15	14	11	4622177	4613799	4596629	4596629	4572626	4467807	28	922403	4617623	4641652	50.78	50.79	541091	541091	435850	435850	4	4	6	6	2	1	569558	6	0 + 0 part	0	99.35	1.001	0	1.43	0.2	634730	4616156	331097	331097	237462	237462	5	5	9
Nanopore_R7	4.0	Unicycler (normal)	11	58	17	13	13	13	13	4634190	4625157	4617932	4617932	4617932	4617932	24	1610178	4630184	4641652	50.77	50.79	488054	488054	265601	265601	3	3	6	6	0	0	0	3	0 + 0 part	0	99.571	1.002	0	1.84	0.17	1610178	4629442	421510	421510	234180	234180	3	3	7
Nanopore_R7	4.0	Unicycler (normal)	12	52	14	11	11	11	11	4629596	4622197	4616925	4616925	4616925	4616925	19	1104998	4625564	4641652	50.78	50.79	585309	585309	443900	443900	3	3	6	6	0	0	0	5	0 + 0 part	0	99.556	1.001	0	1.26	0.15	805907	4623434	339055	339055	210571	210571	5	5	9
Nanopore_R7	4.0	Unicycler (normal)	13	44	15	11	11	11	8	4628387	4624604	4618416	4618416	4618416	4501367	15	1592034	4624604	4641652	50.78	50.79	723841	622664	572083	572083	2	3	4	4	1	1	1592034	6	0 + 0 part	0	99.562	1.001	0	2.88	0.8	940131	4622462	368105	368105	228779	228779	4	4	8
Nanopore_R7	4.0	Unicycler (normal)	14	39	18	12	12	11	11	4627016	4623907	4613243	4613243	4600142	4600142	18	1002864	4623907	4641652	50.78	50.79	848348	848348	297269	297269	3	3	5	5	2	2	1749056	4	0 + 0 part	0	99.494	1.001	0	2.3	0.65	639480	4623459	361156	361156	261228	261228	5	5	9
Nanopore_R7	4.0	Unicycler (normal)	15	48	14	12	12	11	10	4620135	4614885	4610828	4610828	4600000	4574921	16	2150624	4616089	4641652	50.78	50.79	652507	652507	265115	265115	2	2	4	4	2	1	2150624	6	0 + 0 part	0	99.366	1.001	0	1.26	0.2	723959	4614392	357182	357182	234337	234337	5	5	9
Nanopore_R7	4.0	Unicycler (normal)	16	49	11	9	9	9	8	4631152	4624322	4620264	4620264	4620264	4588500	14	1775833	4626484	4641652	50.78	50.79	658574	658574	488014	448299	2	2	4	5	2	1	1775833	5	0 + 0 part	0	99.611	1.001	0	1.75	0.19	1297398	4625273	399384	399384	283561	283561	4	4	7
Nanopore_R7	4.0	Unicycler (normal)	17	61	20	14	13	12	10	4628590	4621707	4611873	4605189	4592088	4533049	23	994825	4623519	4641652	50.78	50.79	622923	622923	368106	368106	3	3	6	6	2	1	498041	5	0 + 0 part	0	99.436	1.002	0	2.3	0.28	739501	4621855	357877	357877	201504	201504	5	5	9
Nanopore_R7	4.0	Unicycler (normal)	18	62	18	13	13	13	11	4623123	4614566	4606609	4606609	4606609	4526933	23	888653	4617932	4641652	50.78	50.79	572287	572287	367960	367960	4	4	6	6	0	0	0	7	0 + 0 part	0	99.359	1.001	0	1.65	0.39	888653	4616924	357877	357877	234181	234181	5	5	9
Nanopore_R7	4.0	Unicycler (normal)	19	56	13	10	10	10	9	4624642	4616685	4611411	4611411	4611411	4581913	18	2132490	4620051	4641652	50.78	50.79	888165	888165	326005	326005	2	2	4	4	2	1	2132490	3	0 + 0 part	0	99.413	1.001	0	0.98	0.15	888165	4618999	711895	711895	210571	210571	3	3	7
Nanopore_R7	4.0	Unicycler (normal)	20	44	15	9	9	8	8	4635629	4629676	4620173	4620173	4601110	4601110	19	1035684	4632595	4641652	50.78	50.79	963700	963700	692840	692840	3	3	4	4	2	1	981908	10	0 + 0 part	0	99.538	1.003	0	2.32	0.91	692840	4628164	340188	340188	209271	209271	5	5	9
Nanopore_R7	8.0	Unicycler (normal)	1	15	3	3	3	3	3	4639182	4635858	4635858	4635858	4635858	4635858	6	3607334	4638020	4641652	50.78	50.79	3607334	3607334	3607334	3607334	1	1	1	1	2	1	3607334	5	0 + 0 part	0	99.877	1	0	2.37	0.22	1966617	4636696	739444	739444	431809	431809	2	2	4
Nanopore_R7	8.0	Unicycler (normal)	2	30	7	4	4	4	4	4633540	4628753	4623628	4623628	4623628	4623628	10	3154837	4630914	4641652	50.78	50.79	3154837	3154837	888166	888166	1	1	2	2	2	1	3154837	3	0 + 0 part	0	99.655	1.001	0	1.34	0.15	1614943	4630356	888166	888166	431809	431809	2	2	4
Nanopore_R7	8.0	Unicycler (normal)	3	44	9	6	6	6	6	4636723	4630187	4625004	4625004	4625004	4625004	13	2158821	4633253	4641652	50.78	50.79	1036512	1036512	543911	543911	2	2	3	3	2	1	2158821	8	0 + 0 part	0	99.652	1.002	0	3.55	2.46	775634	4631093	529383	529383	237328	234450	4	4	7
Nanopore_R7	8.0	Unicycler (normal)	4	22	8	5	5	5	4	4626666	4624793	4619731	4619731	4619731	4583727	8	2497230	4624793	4641652	50.78	50.79	2497230	2497230	651968	651968	1	1	3	3	2	1	2497230	5	0 + 0 part	0	99.597	1	0	1.34	0.63	1263860	4623684	569235	569235	379330	379330	3	3	6
Nanopore_R7	8.0	Unicycler (normal)	5	31	8	5	5	5	3	4632132	4627253	4622190	4622190	4622190	4542514	11	3154631	4629416	4641652	50.78	50.79	3154631	3154631	888652	888652	1	1	2	2	2	1	3154631	6	0 + 0 part	0	99.604	1.001	0	1.6	0.3	1074060	4627866	572543	572543	499231	499231	3	3	5
Nanopore_R7	8.0	Unicycler (normal)	6	28	8	6	6	6	5	4622931	4619338	4615282	4615282	4615282	4579277	10	2497860	4620543	4641652	50.78	50.79	2497860	2497860	692839	692839	1	1	3	3	2	1	2497860	3	0 + 0 part	0	99.503	1	0	0.95	0.11	1644222	4620543	738014	738014	431809	431809	2	2	4
Nanopore_R7	8.0	Unicycler (normal)	7	31	7	5	5	5	4	4632353	4629453	4625396	4625396	4625396	4593631	7	3155031	4629453	4641652	50.78	50.79	3155031	3155031	668243	668243	1	1	2	2	2	1	3155031	5	0 + 0 part	0	99.635	1.001	0	1.56	0.22	2188687	4628405	634794	634794	421175	421175	2	2	4
Nanopore_R7	8.0	Unicycler (normal)	8	29	8	5	5	5	5	4632952	4630326	4625199	4625199	4625199	4625199	8	2434990	4630326	4641652	50.78	50.79	2434990	2434990	1210904	1210904	1	1	2	2	2	1	2434990	5	0 + 0 part	0	99.658	1.001	0	1.58	0.99	1210904	4629499	602801	602801	421060	421060	3	3	5
Nanopore_R7	8.0	Unicycler (normal)	9	26	9	5	5	5	5	4631843	4629905	4623624	4623624	4623624	4623624	9	2942750	4629905	4641652	50.79	50.79	2942750	2942750	934959	934959	1	1	2	2	2	1	2942750	6	0 + 0 part	0	99.646	1.001	0	1.54	0.09	1080835	4629068	775456	775456	368106	368106	3	3	5
Nanopore_R7	8.0	Unicycler (normal)	10	50	11	7	7	7	6	4631765	4624995	4616466	4616466	4616466	4586968	14	1851576	4627158	4641652	50.78	50.79	852931	852931	554731	554731	2	2	4	4	1	1	1851576	6	0 + 0 part	0	99.548	1.001	0	2.49	1.43	692838	4624533	554731	554731	361156	361156	4	4	7
Nanopore_R7	8.0	Unicycler (normal)	11	23	5	3	3	3	3	4637344	4632942	4628887	4628887	4628887	4628887	8	3196322	4635103	4641652	50.79	50.79	3196322	3196322	888654	888654	1	1	2	2	2	1	3196322	5	0 + 0 part	0	99.746	1.001	0	1.4	0.24	1615346	4634463	888654	888654	543911	543911	2	2	4
Nanopore_R7	8.0	Unicycler (normal)	12	3	1	1	1	1	1	4641800	4641514	4641514	4641514	4641514	4641514	1	4641514	4641514	4641652	50.79	50.79	4641514	4641514	4641514	4641514	1	1	1	1	2	1	4641514	4	0 + 0 part	0	99.98	1	0	2.18	0.15	2188687	4641514	1102541	1102541	531045	531045	2	2	3
Nanopore_R7	8.0	Unicycler (normal)	13	48	10	8	8	8	8	4631949	4625500	4621446	4621446	4621446	4621446	13	1995975	4627662	4641652	50.78	50.79	709434	709434	448299	448299	2	2	4	4	2	1	1995975	7	0 + 0 part	0	99.544	1.002	0	2.21	0.78	569210	4625399	365566	365566	270152	270152	6	6	9
Nanopore_R7	8.0	Unicycler (normal)	14	25	6	4	4	4	4	4634398	4629858	4625802	4625802	4625802	4625802	9	3196340	4632020	4641652	50.78	50.79	3196340	3196340	888450	888450	1	1	2	2	2	1	3196340	4	0 + 0 part	0	99.687	1.001	0	1.56	0.22	1178074	4630817	737554	737554	421175	421175	3	3	5
Nanopore_R7	8.0	Unicycler (normal)	15	36	7	5	5	5	5	4627827	4624325	4620269	4620269	4620269	4620269	7	3154980	4624325	4641652	50.78	50.79	3154980	3154980	921150	921150	1	1	2	2	2	1	3154980	4	0 + 0 part	0	99.529	1.001	0	2.01	1.08	1480439	4623436	635076	635076	421061	421061	3	3	5
Nanopore_R7	8.0	Unicycler (normal)	16	38	8	6	6	6	6	4629806	4624152	4620097	4620097	4620097	4620097	11	2497858	4626314	4641652	50.78	50.79	2497858	2497858	620736	620736	1	1	3	3	2	1	2497858	3	0 + 0 part	0	99.653	1	0	1.38	0.06	1644221	4626314	888515	888515	335506	335506	2	2	5
Nanopore_R7	8.0	Unicycler (normal)	17	22	5	3	3	3	3	4636353	4633631	4629575	4629575	4629575	4629575	6	3327329	4634534	4641652	50.78	50.79	3327329	3327329	739407	739407	1	1	2	2	3	2	3890168	5	0 + 0 part	0	99.656	1.002	0	1.92	0.11	1138094	4629387	739407	739407	357877	357877	3	3	5
Nanopore_R7	8.0	Unicycler (normal)	18	26	6	4	4	4	4	4632461	4629381	4625324	4625324	4625324	4625324	8	2497618	4630586	4641652	50.79	50.79	2497618	2497618	1037604	1037604	1	1	2	2	2	1	2497618	6	0 + 0 part	0	99.681	1.001	0	2.51	0.22	1037604	4628850	572500	572500	265537	265537	3	3	6
Nanopore_R7	8.0	Unicycler (normal)	19	25	6	4	4	4	4	4632618	4629621	4625565	4625565	4625565	4625565	8	3154850	4630825	4641652	50.79	50.79	3154850	3154850	944513	944513	1	1	2	2	2	1	3154850	4	0 + 0 part	0	99.647	1.001	0	1.58	0.35	1480239	4630144	944513	944513	431809	431809	2	2	4
Nanopore_R7	8.0	Unicycler (normal)	20	39	9	6	6	6	6	4632621	4627030	4621848	4621848	4621848	4621848	12	2410141	4629192	4641652	50.78	50.79	2410141	2410141	448300	448300	1	1	3	3	2	1	2410141	6	0 + 0 part	0	99.573	1.002	0	2.42	0.82	1039894	4625913	438823	438823	365566	365566	3	3	6
Nanopore_R7	16.0	Unicycler (normal)	1	28	6	4	4	4	4	4631450	4628483	4624426	4624426	4624426	4624426	6	1727846	4628483	4641652	50.78	50.79	1426041	1426041	778241	778241	2	2	3	3	3	2	2204282	3	0 + 0 part	0	99.546	1.002	0	2.53	2.73	1033839	4624086	611076	611076	572404	572404	3	3	5
Nanopore_R7	16.0	Unicycler (normal)	2	15	4	2	2	2	2	4640915	4639190	4635133	4635133	4635133	4635133	4	4091470	4639190	4641652	50.78	50.79	4091470	4091470	4091470	4091470	1	1	1	1	2	1	4091470	6	0 + 0 part	0	99.786	1.002	0	6.33	8.55	1480332	4636009	1316933	1316933	431359	431359	2	2	4
Nanopore_R7	16.0	Unicycler (normal)	3	33	8	5	5	5	5	4631443	4627297	4621661	4621661	4621661	4621661	9	2434282	4627905	4641652	50.78	50.79	2434282	2434282	760400	760400	1	1	3	3	2	1	2434282	8	0 + 0 part	0	99.548	1.002	0	4.63	5.22	852247	4624021	431202	431202	361697	361697	4	4	7
Nanopore_R7	16.0	Unicycler (normal)	4	31	7	5	5	5	4	4629124	4624112	4620055	4620055	4620055	4584052	10	3154654	4626275	4641652	50.77	50.79	3154654	3154654	888097	888097	1	1	2	2	2	1	3154654	6	0 + 0 part	0	99.567	1.001	0	3.42	3.89	920532	4624991	775898	775898	421626	421626	3	3	5
Nanopore_R7	16.0	Unicycler (normal)	5	16	3	2	2	2	2	4641824	4637328	4635172	4635172	4635172	4635172	8	4318977	4640753	4641652	50.78	50.79	4318977	4318977	4318977	4318977	1	1	1	1	2	1	4318977	5	0 + 0 part	0	99.88	1.001	0	2.87	1.16	1645095	4636908	692021	692021	572529	572529	2	2	4
Nanopore_R7	16.0	Unicycler (normal)	6	12	4	2	2	2	2	4637277	4636065	4632010	4632010	4632010	4632010	4	3196255	4636065	4641652	50.79	50.79	3196255	3196255	1435755	1435755	1	1	2	2	2	1	3196255	4	0 + 0 part	0	99.769	1.001	0	1.94	1.14	1783757	4634547	1435755	1435755	431809	431809	2	2	3
Nanopore_R7	16.0	Unicycler (normal)	7	5	2	2	2	2	2	4641451	4641276	4641276	4641276	4641276	4641276	2	4055454	4641276	4641652	50.79	50.79	4055454	4055454	4055454	4055454	1	1	1	1	2	1	4055454	6	0 + 0 part	0	99.965	1	0	3.21	1.96	1443109	4640649	625178	625178	454642	454642	3	3	5
Nanopore_R7	16.0	Unicycler (normal)	8	18	4	2	2	2	2	4640429	4639143	4635086	4635086	4635086	4635086	4	4223296	4639143	4641652	50.78	50.79	4223296	4223296	4223296	4223296	1	1	1	1	2	1	4223296	9	0 + 0 part	0	99.722	1.002	0	5.68	2.35	1165724	4633479	606279	606279	396977	396977	3	3	6
Nanopore_R7	16.0	Unicycler (normal)	9	22	5	3	3	3	3	4637117	4633054	4628997	4628997	4628997	4628997	8	3154875	4635214	4641652	50.79	50.79	3154875	3154875	888235	888235	1	1	2	2	2	1	3154875	4	0 + 0 part	0	99.754	1.001	0	2.87	3.52	1645133	4634556	888235	888235	572576	572576	2	2	4
Nanopore_R7	16.0	Unicycler (normal)	10	34	7	5	5	5	5	4629104	4623902	4619846	4619846	4619846	4619846	10	3154378	4626065	4641652	50.77	50.79	3154378	3154378	887954	887954	1	1	2	2	2	1	3154378	9	0 + 0 part	0	99.572	1.001	0	3.48	4.37	1413050	4625153	572530	572530	253127	253127	3	3	6
Nanopore_R7	16.0	Unicycler (normal)	11	27	7	3	3	3	3	4638323	4635099	4628392	4628392	4628392	4628392	8	2497392	4635706	4641652	50.79	50.79	2497392	2497392	1242347	1242347	1	1	2	2	2	1	2497392	5	0 + 0 part	0	99.774	1.001	0	2.35	1.79	1040552	4633954	673675	673675	431809	431809	3	3	5
Nanopore_R7	16.0	Unicycler (normal)	12	20	4	2	2	2	2	4640576	4636674	4632619	4632619	4632619	4632619	7	3744105	4638834	4641652	50.78	50.79	3744105	3744105	3744105	3744105	1	1	1	1	2	1	3744105	6	0 + 0 part	0	99.759	1.002	0	2.74	3.05	1412921	4634858	454642	454642	421059	421059	3	3	5
Nanopore_R7	16.0	Unicycler (normal)	13	12	1	1	1	1	1	4641604	4637931	4637931	4637931	4637931	4637931	5	4637931	4640599	4641652	50.78	50.79	4637931	4637931	4637931	4637931	1	1	1	1	2	1	4637931	10	0 + 0 part	0	99.856	1.001	0	3.47	2.68	871888	4635808	571072	571072	402551	402551	4	4	6
Nanopore_R7	16.0	Unicycler (normal)	14	20	4	2	2	2	2	4640370	4636468	4632413	4632413	4632413	4632413	7	3744066	4638628	4641652	50.78	50.79	3744066	3744066	3744066	3744066	1	1	1	1	2	1	3744066	9	0 + 0 part	0	99.75	1.002	0	2.35	1.3	732004	4631649	572500	572500	431809	431809	4	4	6
Nanopore_R7	16.0	Unicycler (normal)	15	32	5	3	3	3	3	4636900	4631964	4627907	4627907	4627907	4627907	8	3327476	4634125	4641652	50.78	50.79	3327476	3327476	888654	888654	1	1	2	2	2	1	3327476	5	0 + 0 part	0	99.621	1.002	0	1.88	0.71	1645347	4628610	888654	888654	319018	319018	2	2	5
Nanopore_R7	16.0	Unicycler (normal)	16	28	6	4	4	4	4	4632566	4627545	4623490	4623490	4623490	4623490	9	3327591	4629707	4641652	50.78	50.79	3327591	3327591	692416	692416	1	1	2	2	2	1	3327591	3	0 + 0 part	0	99.632	1.001	0	1.88	0.32	1645403	4629149	692416	692416	421060	421060	2	2	5
Nanopore_R7	16.0	Unicycler (normal)	17	17	3	2	2	2	2	4640973	4637255	4636098	4636098	4636098	4636098	6	4445253	4639416	4641652	50.78	50.79	4445253	4445253	4445253	4445253	1	1	1	1	2	1	4445253	7	0 + 0 part	0	99.877	1.001	0	4.47	5.67	1122260	4638365	707918	707918	414521	414521	3	3	5
Nanopore_R7	16.0	Unicycler (normal)	18	26	6	4	4	4	4	4636691	4631998	4627940	4627940	4627940	4627940	9	1996041	4634161	4641652	50.78	50.79	1158068	1158068	888521	888521	2	2	3	3	2	1	1996041	6	0 + 0 part	0	99.719	1.001	0	4.02	4.56	585310	4632895	455499	455499	431809	431809	5	5	7
Nanopore_R7	16.0	Unicycler (normal)	19	14	3	3	3	3	3	4638058	4634799	4634799	4634799	4634799	4634799	6	3606819	4636962	4641652	50.78	50.79	3606819	3606819	3606819	3606819	1	1	1	1	2	1	3606819	8	0 + 0 part	0	99.863	1	0	4.88	5.05	1080729	4635692	775456	775456	416336	416336	3	3	5
Nanopore_R7	16.0	Unicycler (normal)	20	15	3	2	2	2	2	4640756	4637495	4636278	4636278	4636278	4636278	6	3532497	4639658	4641652	50.78	50.79	3532497	3532497	3532497	3532497	1	1	1	1	2	1	3532497	6	0 + 0 part	0	99.792	1.002	0	1.81	1.19	1263858	4634807	1103781	1103781	382500	382500	2	2	5
Nanopore_R9_fail	0.25	Unicycler (normal)	1	114	52	40	38	35	28	4581942	4570455	4545542	4528226	4492309	4255030	59	363835	4575299	4641652	50.75	50.79	176278	176278	105600	105600	10	10	18	18	0	0	0	2	0 + 0 part	0	98.51	1.001	0	1.07	0.04	363835	4573631	176278	161252	95472	95472	10	11	19
Nanopore_R9_fail	0.25	Unicycler (normal)	2	117	61	47	44	40	28	4574323	4561972	4530871	4506870	4447001	4031909	69	363836	4567719	4641652	50.75	50.79	176285	176285	88348	88348	10	10	20	20	0	0	0	3	0 + 0 part	0	98.371	1	0	1.58	0.04	363836	4566065	148486	148486	87031	87031	11	11	21
Nanopore_R9_fail	0.25	Unicycler (normal)	3	112	53	42	38	35	28	4581779	4570502	4547842	4517323	4470549	4224728	60	363836	4575345	4641652	50.75	50.79	178255	178255	105600	100029	10	10	18	19	2	2	270491	2	0 + 0 part	0	98.487	1.001	0	1.82	0.04	363836	4573690	176284	176284	95476	95476	11	11	20
Nanopore_R9_fail	0.25	Unicycler (normal)	4	108	52	40	37	35	25	4584649	4574166	4551159	4530065	4492960	4154559	58	370213	4578437	4641652	50.76	50.79	203939	203939	112360	100143	9	9	16	17	3	1	370213	3	0 + 0 part	0	98.567	1.001	0	1.44	0.24	363835	4576629	202415	202415	88342	88342	10	10	19
Nanopore_R9_fail	0.25	Unicycler (normal)	5	105	53	40	38	37	26	4586904	4574814	4545393	4529463	4517471	4123842	61	405326	4580561	4641652	50.75	50.79	186130	186130	105598	95477	9	9	17	18	2	2	413555	3	0 + 0 part	0	98.614	1.001	0	1.84	0.13	405326	4578416	178257	176278	95477	95052	10	11	19
Nanopore_R9_fail	0.25	Unicycler (normal)	6	116	54	42	40	36	26	4580567	4569107	4545432	4529504	4469630	4126167	61	568903	4573949	4641652	50.75	50.79	188530	188530	95466	95053	9	9	17	18	0	0	0	3	0 + 0 part	0	98.512	1	0	0.85	0.04	366930	4573815	178257	178257	95053	88348	11	11	19
Nanopore_R9_fail	0.25	Unicycler (normal)	7	114	55	43	40	37	27	4580531	4569057	4543808	4522708	4475936	4138778	62	363835	4573903	4641652	50.75	50.79	176285	176285	105599	105599	10	10	18	18	0	0	0	2	0 + 0 part	0	98.476	1.001	0	1.68	0.04	363835	4572248	176285	176285	95471	95471	10	10	19
Nanopore_R9_fail	0.25	Unicycler (normal)	8	105	50	40	39	37	27	4584130	4572835	4549784	4543106	4514600	4167120	57	443890	4577861	4641652	50.75	50.79	178257	178257	97857	97857	9	9	18	18	0	0	0	2	0 + 0 part	0	98.564	1.001	0	1.4	0.04	363837	4576197	176285	176285	95471	95471	10	10	19
Nanopore_R9_fail	0.25	Unicycler (normal)	9	94	51	38	37	33	23	4602362	4591888	4564726	4556653	4491879	4131140	59	839767	4597636	4641652	50.76	50.79	237471	237471	95471	95053	6	6	14	15	1	1	40463	3	0 + 0 part	0	98.888	1.002	0	4.4	2.42	691986	4595414	202298	202298	95053	94107	7	7	16
Nanopore_R9_fail	0.25	Unicycler (normal)	10	118	54	43	39	35	24	4581115	4568721	4546031	4514511	4454643	4078324	62	610569	4574468	4641652	50.75	50.79	203029	203029	112360	95466	8	8	16	17	0	0	0	2	0 + 0 part	0	98.55	1	0	0.98	0.04	610569	4574338	193209	193209	95466	95053	9	9	17
Nanopore_R9_fail	0.25	Unicycler (normal)	11	99	51	38	38	34	25	4588508	4577618	4550760	4550760	4490887	4165266	58	443889	4582462	4641652	50.75	50.79	209517	209517	112191	105599	9	9	16	17	0	0	0	2	0 + 0 part	0	98.601	1.001	0	1.25	0.09	363836	4580807	209517	209517	105536	95476	9	9	17
Nanopore_R9_fail	0.25	Unicycler (normal)	12	115	53	41	38	34	24	4581442	4569780	4541844	4517851	4457983	4113318	60	554535	4574807	4641652	50.75	50.79	193271	193271	112187	112187	8	8	16	16	0	0	0	2	0 + 0 part	0	98.524	1	0	1.07	0.04	421511	4573156	178256	178256	112187	95466	9	9	17
Nanopore_R9_fail	0.25	Unicycler (normal)	13	108	47	35	33	30	23	4585996	4573623	4545472	4530717	4483945	4248639	55	610574	4579369	4641652	50.75	50.79	210482	210482	117653	112360	7	7	14	15	0	0	0	3	0 + 0 part	0	98.629	1	0	1.05	0.04	610574	4579234	193208	193208	112186	112186	8	8	16
Nanopore_R9_fail	0.25	Unicycler (normal)	14	118	58	45	43	39	27	4577740	4565377	4536046	4520122	4460248	4044981	66	363836	4571123	4641652	50.75	50.79	178257	178257	95053	95053	10	10	19	19	0	0	0	2	0 + 0 part	0	98.445	1	0	1.07	0.04	363836	4569463	176279	176279	89797	89797	11	11	20
Nanopore_R9_fail	0.25	Unicycler (normal)	15	108	52	39	38	35	26	4585504	4573387	4544001	4537319	4489437	4159179	60	435849	4579130	4641652	50.75	50.79	178256	178256	112191	105599	9	9	17	18	0	0	0	2	0 + 0 part	0	98.569	1.001	0	0.9	0.04	421510	4577476	176284	176284	105536	95476	10	10	18
Nanopore_R9_fail	0.25	Unicycler (normal)	16	111	53	42	40	37	28	4580126	4569421	4547612	4532856	4486084	4153496	59	363836	4573508	4641652	50.75	50.79	178255	178255	95476	95476	10	10	19	19	0	0	0	3	0 + 0 part	0	98.464	1.001	0	1.07	0.07	363836	4571553	155089	155089	95053	88349	11	11	20
Nanopore_R9_fail	0.25	Unicycler (normal)	17	111	57	43	41	38	28	4586897	4575137	4542437	4526511	4479737	4136892	65	363836	4580889	4641652	50.75	50.79	178255	178255	105598	95477	10	10	18	19	1	1	75526	3	0 + 0 part	0	98.536	1.002	0	1.6	0.02	363836	4573915	172240	157652	87032	87032	10	11	20
Nanopore_R9_fail	0.25	Unicycler (normal)	18	108	55	43	41	38	28	4585481	4573916	4550191	4534264	4487491	4126909	63	363835	4579663	4641652	50.75	50.79	176280	176280	95053	94107	10	10	19	20	0	0	0	3	0 + 0 part	0	98.597	1.001	0	1.49	0.22	363835	4577556	157652	157652	88342	88342	11	11	21
Nanopore_R9_fail	0.25	Unicycler (normal)	19	111	54	42	40	37	25	4582055	4569807	4545163	4529233	4485076	4069817	62	443889	4575554	4641652	50.75	50.79	203940	203028	95054	95054	8	9	17	17	0	0	0	2	0 + 0 part	0	98.516	1.001	0	1.09	0.04	398901	4573898	202415	202415	90036	88915	9	9	18
Nanopore_R9_fail	0.25	Unicycler (normal)	20	102	49	41	39	36	28	4587652	4578218	4562924	4548169	4497983	4223996	54	363836	4581585	4641652	50.75	50.79	178255	178255	109154	105599	10	10	18	19	0	0	0	2	0 + 0 part	0	98.644	1.001	0	1.42	0.04	363836	4579930	176279	176279	105536	100279	11	11	19
Nanopore_R9_fail	0.5	Unicycler (normal)	1	107	49	39	37	33	26	4590832	4579481	4560187	4545433	4477273	4235961	56	407604	4584325	4641652	50.75	50.79	203027	178255	122604	117653	8	9	16	17	3	2	483144	3	0 + 0 part	0	98.594	1.002	0	2.12	0.24	363835	4576722	176279	154999	105536	105536	10	11	19
Nanopore_R9_fail	0.5	Unicycler (normal)	2	114	54	42	39	36	27	4580202	4568740	4545070	4521068	4473189	4148655	61	363835	4573582	4641652	50.75	50.79	176279	176279	105599	100236	10	10	18	19	0	0	0	3	0 + 0 part	0	98.477	1.001	0	0.96	0.2	363835	4570995	176279	154999	95053	88342	10	11	19
Nanopore_R9_fail	0.5	Unicycler (normal)	3	97	53	40	37	35	27	4588409	4577463	4549925	4525098	4500004	4202894	61	443890	4583212	4641652	50.76	50.79	180967	180967	105600	105600	9	9	17	17	1	1	152513	3	0 + 0 part	0	98.596	1.001	0	1.16	0.09	363835	4581559	176503	176503	88471	88471	10	10	19
Nanopore_R9_fail	0.5	Unicycler (normal)	4	108	51	38	36	33	23	4587948	4576738	4547383	4530065	4494097	4150134	58	407605	4581765	4641652	50.75	50.79	210572	210572	117654	112361	8	8	15	16	3	2	741706	3	0 + 0 part	0	98.587	1.001	0	1.38	0.07	363836	4580233	176279	176279	105536	95471	10	10	18
Nanopore_R9_fail	0.5	Unicycler (normal)	5	99	45	35	35	32	24	4596489	4586394	4566439	4566439	4519667	4224783	51	407603	4590514	4641652	50.76	50.79	210571	210571	122605	122605	8	8	15	15	3	2	520433	1	0 + 0 part	0	98.817	1.001	0	1.33	0.04	365731	4588983	184311	184311	117642	117642	9	9	16
Nanopore_R9_fail	0.5	Unicycler (normal)	6	101	49	37	36	34	24	4591396	4580241	4556573	4548501	4524572	4160202	56	398899	4585269	4641652	50.76	50.79	210571	210571	112361	105600	9	9	15	16	0	0	0	2	0 + 0 part	0	98.699	1.001	0	1.4	0.04	398899	4583614	203188	203188	105536	95053	9	9	16
Nanopore_R9_fail	0.5	Unicycler (normal)	7	90	41	31	31	31	24	4597870	4587722	4570512	4570512	4570512	4319604	47	485019	4591842	4641652	50.76	50.79	219474	219474	152895	117653	8	8	14	15	0	0	0	2	0 + 0 part	0	98.84	1.001	0	1.33	0.13	485019	4590186	209721	209721	117650	117650	9	9	15
Nanopore_R9_fail	0.5	Unicycler (normal)	8	95	48	37	35	32	27	4589368	4580742	4558926	4542999	4495118	4319302	53	443889	4584108	4641652	50.76	50.79	203189	203189	117653	105599	9	9	16	17	0	0	0	2	0 + 0 part	0	98.697	1.001	0	1.05	0.04	405325	4582454	202420	202420	105535	105535	9	9	17
Nanopore_R9_fail	0.5	Unicycler (normal)	9	107	48	39	36	33	24	4585173	4574420	4558773	4535317	4487434	4171483	54	398900	4578542	4641652	50.76	50.79	210571	210571	117653	117653	8	8	15	15	2	1	344385	2	0 + 0 part	0	98.604	1	0	0.96	0.04	398900	4577011	202299	202299	95053	95053	9	9	17
Nanopore_R9_fail	0.5	Unicycler (normal)	10	95	43	34	32	31	24	4599356	4587756	4568954	4555707	4542606	4274914	51	554536	4593505	4641652	50.76	50.79	263972	263972	105599	105599	7	7	14	14	1	1	263972	2	0 + 0 part	0	98.875	1.001	0	1.66	0.04	421511	4591854	202421	202421	100027	100027	8	8	16
Nanopore_R9_fail	0.5	Unicycler (normal)	11	115	52	40	37	33	24	4584481	4572300	4546338	4522337	4462465	4156745	60	407604	4578049	4641652	50.75	50.79	224059	224059	120578	117645	8	8	15	16	2	1	407604	2	0 + 0 part	0	98.548	1.001	0	0.87	0.04	363835	4576522	203541	203541	112359	105535	9	9	17
Nanopore_R9_fail	0.5	Unicycler (normal)	12	97	43	34	32	28	24	4592635	4582933	4567464	4550147	4481985	4357166	48	405327	4586299	4641652	50.76	50.79	218803	210573	178256	148487	8	9	14	15	1	1	334100	3	0 + 0 part	0	98.659	1.002	0	1.66	0.2	405327	4582307	193209	193209	125720	125720	10	10	17
Nanopore_R9_fail	0.5	Unicycler (normal)	13	94	45	37	36	32	25	4591703	4581402	4564521	4556448	4496576	4235457	51	435850	4585488	4641652	50.75	50.79	188532	188532	112193	105599	8	8	16	17	0	0	0	2	0 + 0 part	0	98.692	1.001	0	1.42	0.09	421510	4583828	178257	178257	105536	105536	9	9	17
Nanopore_R9_fail	0.5	Unicycler (normal)	14	95	45	34	32	30	24	4593299	4584541	4564042	4546724	4511943	4285774	49	480875	4587110	4641652	50.76	50.79	203946	203946	132582	132582	8	8	15	15	1	1	459633	2	0 + 0 part	0	98.699	1.001	0	3.23	0.11	480875	4585450	195974	195974	125579	117642	9	9	16
Nanopore_R9_fail	0.5	Unicycler (normal)	15	85	37	30	29	28	22	4599532	4590884	4578121	4568877	4544872	4332999	42	363835	4594249	4641652	50.77	50.79	223601	223601	162609	162609	9	9	15	15	0	0	0	4	0 + 0 part	0	98.921	1.001	0	2	1.44	363835	4592722	202514	202514	157652	157652	10	10	16
Nanopore_R9_fail	0.5	Unicycler (normal)	16	106	54	41	39	37	27	4584205	4572663	4543597	4526280	4501187	4136135	62	398899	4578413	4641652	50.76	50.79	178255	176504	105598	95476	9	10	18	19	1	1	112987	3	0 + 0 part	0	98.557	1.001	0	1.18	0.02	398899	4576759	172239	172239	88916	88916	10	10	20
Nanopore_R9_fail	0.5	Unicycler (normal)	17	99	44	33	31	31	23	4598910	4587092	4566000	4550415	4550415	4262093	52	610739	4592842	4641652	50.76	50.79	210571	203029	117654	117654	7	8	15	15	2	2	248798	3	0 + 0 part	0	98.866	1.001	0	2.35	0.52	408580	4592713	202159	202159	105536	105536	9	9	17
Nanopore_R9_fail	0.5	Unicycler (normal)	18	109	50	38	37	35	24	4585658	4573411	4547203	4537959	4512865	4121396	58	363836	4579159	4641652	50.75	50.79	203029	203029	112360	101505	9	9	16	17	2	1	344384	3	0 + 0 part	0	98.554	1.001	0	1.03	0.07	363836	4577011	176854	176854	101505	95477	11	11	19
Nanopore_R9_fail	0.5	Unicycler (normal)	19	109	53	40	39	35	25	4585208	4573542	4544505	4536431	4476565	4112126	61	399324	4579289	4641652	50.76	50.79	203029	203029	105600	100023	9	9	17	18	0	0	0	2	0 + 0 part	0	98.593	1.001	0	0.79	0.04	399324	4577634	202072	202072	100023	95477	9	9	18
Nanopore_R9_fail	0.5	Unicycler (normal)	20	96	48	36	33	31	24	4597785	4586827	4559558	4535558	4512737	4260801	56	706149	4592574	4641652	50.77	50.79	234341	234341	117653	117653	7	7	15	15	0	0	0	2	0 + 0 part	0	98.752	1.002	0	1.2	0.07	691809	4590920	202072	202072	112360	112360	8	8	16
Nanopore_R9_fail	1.0	Unicycler (normal)	1	96	42	34	32	32	26	4590246	4579741	4567578	4550261	4550261	4328466	48	363836	4583829	4641652	50.76	50.79	203946	203946	132575	131706	9	9	16	17	2	2	319556	2	0 + 0 part	0	98.694	1.001	0	1.99	0.04	363836	4582178	193208	193208	131706	131706	10	10	18
Nanopore_R9_fail	1.0	Unicycler (normal)	2	88	35	26	26	25	21	4602468	4592781	4575345	4575345	4562198	4422217	40	906818	4596252	4641652	50.77	50.79	274237	274237	148204	148204	5	5	11	11	2	1	342514	3	0 + 0 part	0	98.939	1.001	0	1.72	0.68	704658	4596238	209720	209720	125581	125581	7	7	13
Nanopore_R9_fail	1.0	Unicycler (normal)	3	82	30	25	24	22	18	4613165	4604215	4596985	4589457	4554676	4389904	36	723839	4608336	4641652	50.77	50.79	284833	284833	192122	192122	5	5	10	10	1	1	459394	4	0 + 0 part	0	99.225	1.001	0	2.06	0.07	723839	4608088	228782	228782	167329	167329	6	6	12
Nanopore_R9_fail	1.0	Unicycler (normal)	4	83	38	29	28	26	22	4610369	4601807	4582610	4574537	4551715	4417040	43	435759	4605096	4641652	50.76	50.79	326032	326032	155001	155001	6	6	12	12	0	0	0	4	0 + 0 part	0	98.991	1.002	0	3.42	0.13	405327	4603434	234597	234597	124370	124370	7	7	14
Nanopore_R9_fail	1.0	Unicycler (normal)	5	74	34	26	24	22	19	4619703	4612510	4599103	4584890	4550111	4444504	39	839934	4615877	4641652	50.77	50.79	442898	442898	178256	173553	5	5	9	10	2	1	495277	2	0 + 0 part	0	99.321	1.001	0	1.87	0.15	825594	4614350	301301	301301	173553	173553	5	5	11
Nanopore_R9_fail	1.0	Unicycler (normal)	6	84	33	26	25	23	18	4608646	4599129	4587200	4580518	4548355	4365989	39	1061928	4603252	4641652	50.77	50.79	294310	294310	173926	173926	5	5	10	10	5	2	1155284	3	0 + 0 part	0	99.092	1.001	0	3.02	0.52	517280	4603244	211576	211576	167329	167329	7	7	13
Nanopore_R9_fail	1.0	Unicycler (normal)	7	89	40	31	30	28	22	4604593	4594975	4576028	4567955	4545136	4343202	46	480871	4599099	4641652	50.76	50.79	270152	270152	132581	132581	7	7	13	13	0	0	0	2	0 + 0 part	0	98.946	1.001	0	1.63	0.04	480871	4597444	209721	209721	126149	126149	7	7	14
Nanopore_R9_fail	1.0	Unicycler (normal)	8	86	37	26	25	25	20	4602147	4593973	4571434	4564750	4564750	4379399	40	908085	4596059	4641652	50.77	50.79	238142	238142	148486	148486	6	6	12	12	0	0	0	3	0 + 0 part	0	98.876	1.001	0	1.44	0.07	761332	4594406	209720	209720	146753	126148	7	7	13
Nanopore_R9_fail	1.0	Unicycler (normal)	9	89	39	31	30	26	20	4606249	4596449	4582864	4577719	4509179	4302495	45	480871	4600535	4641652	50.77	50.79	237471	237471	186134	186134	7	7	12	12	2	1	467630	2	0 + 0 part	0	98.931	1.002	0	1.33	0.07	480871	4598997	211577	211577	155000	155000	8	8	14
Nanopore_R9_fail	1.0	Unicycler (normal)	10	87	32	27	27	25	21	4604085	4594705	4587298	4587298	4555855	4406213	37	651764	4598072	4641652	50.76	50.79	225278	225278	167342	167342	6	6	12	12	0	0	0	4	0 + 0 part	0	98.951	1.001	0	2.07	1.31	526338	4595227	202421	202421	167329	122854	8	8	14
Nanopore_R9_fail	1.0	Unicycler (normal)	11	79	31	24	23	22	19	4606608	4597989	4586278	4577035	4564999	4467118	36	707124	4601354	4641652	50.77	50.79	238143	236362	176278	176278	5	6	11	11	0	0	0	3	0 + 0 part	0	99.104	1	0	1.63	0.02	707124	4601220	236362	215166	176278	162560	6	7	12
Nanopore_R9_fail	1.0	Unicycler (normal)	12	85	37	28	27	25	21	4608471	4599093	4580175	4572102	4548172	4394233	43	568910	4603215	4641652	50.77	50.79	305385	305385	176498	176498	6	6	12	12	4	3	821052	4	0 + 0 part	0	99.02	1.002	0	3.18	1.74	370187	4599749	203187	203187	130894	130894	9	9	16
Nanopore_R9_fail	1.0	Unicycler (normal)	13	91	40	30	29	25	21	4603922	4593358	4569209	4559964	4499090	4363647	47	678706	4598349	4641652	50.76	50.79	265116	265116	148566	148566	6	6	12	12	3	2	914865	2	0 + 0 part	0	98.905	1.002	0	1.48	0.17	572403	4592919	211576	211576	133024	132578	7	7	14
Nanopore_R9_fail	1.0	Unicycler (normal)	14	73	34	27	26	25	22	4611602	4603144	4590986	4583458	4572630	4465901	40	526336	4607268	4641652	50.78	50.79	270372	270372	167840	167840	7	7	12	12	0	0	0	4	0 + 0 part	0	99.064	1.002	0	1.61	0.04	526336	4605466	238081	238081	155000	132581	7	7	13
Nanopore_R9_fail	1.0	Unicycler (normal)	15	85	41	31	29	27	21	4597419	4590484	4569102	4552130	4529311	4309931	44	690419	4592445	4641652	50.77	50.79	210571	210571	167328	167328	7	7	13	13	1	1	55963	3	0 + 0 part	0	98.929	1	0	1.83	0.28	487916	4592315	202503	202503	167328	167328	8	8	14
Nanopore_R9_fail	1.0	Unicycler (normal)	16	96	45	32	30	28	22	4596291	4585945	4558326	4542744	4517650	4305367	51	568910	4590069	4641652	50.75	50.79	232350	232350	155000	132582	8	8	13	14	4	3	928346	3	0 + 0 part	0	98.741	1.001	0	1.7	0.52	366931	4588150	184892	184892	109417	109417	10	10	18
Nanopore_R9_fail	1.0	Unicycler (normal)	17	96	37	30	28	27	20	4606034	4595282	4582780	4570085	4559257	4308039	43	435849	4599405	4641652	50.75	50.79	285031	285031	176278	176278	7	7	12	12	2	2	721100	2	0 + 0 part	0	98.791	1.003	0	1	0.04	426096	4597677	237201	237201	125581	125581	7	7	13
Nanopore_R9_fail	1.0	Unicycler (normal)	18	89	37	29	27	23	18	4605261	4596275	4580587	4568923	4509055	4330994	41	684987	4599159	4641652	50.76	50.79	398900	398900	190845	190845	5	5	10	10	4	3	1099113	2	0 + 0 part	0	98.885	1.002	0	1.31	0.09	569258	4593731	274232	274232	131707	125580	6	6	12
Nanopore_R9_fail	1.0	Unicycler (normal)	19	83	36	27	27	26	20	4606777	4596240	4574269	4574269	4562277	4340470	44	435850	4601988	4641652	50.77	50.79	321088	321088	125579	125579	6	6	12	12	2	1	432056	2	0 + 0 part	0	99.004	1.001	0	1.39	0.04	426098	4600460	238080	238080	118789	118789	7	7	14
Nanopore_R9_fail	1.0	Unicycler (normal)	20	101	40	32	29	27	20	4596193	4585077	4570856	4547400	4522307	4285590	47	554536	4589924	4641652	50.76	50.79	284605	284605	132574	132574	7	7	12	12	0	0	0	3	0 + 0 part	0	98.783	1.001	0	0.89	0.02	421511	4588268	274232	274232	125581	125581	7	7	14
Nanopore_R9_fail	2.0	Unicycler (normal)	1	44	22	16	16	16	15	4623061	4618083	4606931	4606931	4606931	4573241	25	723839	4620045	4641652	50.79	50.79	513230	513230	292442	265114	4	4	7	8	2	1	536055	2	0 + 0 part	0	99.389	1.001	0	1.8	0.13	723839	4620043	349384	349384	238081	238081	5	5	9
Nanopore_R9_fail	2.0	Unicycler (normal)	2	62	23	14	13	12	12	4630894	4623491	4605025	4598345	4587518	4587518	27	1109104	4626059	4641652	50.78	50.79	534903	534903	340250	340250	3	3	6	6	0	0	0	2	0 + 0 part	0	99.417	1.002	0	3.16	0.15	1109104	4624408	370830	370830	275497	275497	4	4	7
Nanopore_R9_fail	2.0	Unicycler (normal)	3	59	20	15	15	15	11	4617448	4611271	4603196	4603196	4603196	4451324	23	1120839	4613082	4641652	50.78	50.79	560309	560309	236362	236362	3	3	6	6	3	2	1604743	5	0 + 0 part	0	99.292	1.001	0	1.58	0.07	822316	4612945	298523	298523	206860	206860	5	5	10
Nanopore_R9_fail	2.0	Unicycler (normal)	4	71	23	20	18	18	17	4613346	4604907	4599724	4583801	4583801	4547797	28	692416	4608274	4641652	50.77	50.79	365731	365731	237777	237777	5	5	9	9	1	1	566757	3	0 + 0 part	0	99.195	1.001	0	1.67	0.5	692416	4607973	365731	365731	202122	202122	5	5	10
Nanopore_R9_fail	2.0	Unicycler (normal)	5	66	22	15	15	15	11	4619544	4612475	4599015	4599015	4599015	4456697	25	1133449	4614285	4641652	50.78	50.79	545061	545061	288331	288331	3	3	6	6	3	2	972884	4	0 + 0 part	0	99.297	1.001	0	2.6	0.59	1119109	4614282	299563	299563	203124	203124	4	4	9
Nanopore_R9_fail	2.0	Unicycler (normal)	6	53	15	12	12	12	10	4625717	4618431	4613156	4613156	4613156	4541053	20	1353337	4621796	4641652	50.78	50.79	983284	983284	365891	365891	2	2	5	5	2	1	983284	4	0 + 0 part	0	99.44	1.001	0	3.7	1.78	1119110	4621250	365891	365891	234224	234224	5	5	8
Nanopore_R9_fail	2.0	Unicycler (normal)	7	46	11	8	8	8	7	4631742	4623998	4618935	4618935	4618935	4575169	17	1329061	4627871	4641652	50.78	50.79	1253414	1253414	652596	652596	2	2	4	4	2	1	652959	5	0 + 0 part	0	99.567	1.001	0	1.97	0.22	1314721	4623551	569748	569748	261018	261018	3	3	6
Nanopore_R9_fail	2.0	Unicycler (normal)	8	74	28	23	23	22	17	4605565	4597034	4588614	4588614	4572938	4385021	33	665806	4600401	4641652	50.77	50.79	356564	356564	186133	186133	5	5	10	10	2	1	495277	3	0 + 0 part	0	99.03	1.001	0	1.09	0.07	421510	4599921	265115	265115	186130	176498	7	7	12
Nanopore_R9_fail	2.0	Unicycler (normal)	9	67	19	16	16	16	15	4618418	4610405	4605219	4605219	4605219	4565121	24	778991	4613771	4641652	50.78	50.79	435850	435850	270371	270371	4	4	7	7	0	0	0	3	0 + 0 part	0	99.345	1.001	0	1.71	0.04	778991	4613642	421511	421511	223602	223602	4	4	8
Nanopore_R9_fail	2.0	Unicycler (normal)	10	55	24	19	18	18	15	4624983	4619564	4611216	4601971	4601971	4485115	27	743732	4621489	4641652	50.77	50.79	485019	485019	217772	217772	4	4	8	8	3	2	791250	3	0 + 0 part	0	99.29	1.003	0	2.67	1.11	668548	4613878	343928	343928	186123	186123	5	5	10
Nanopore_R9_fail	2.0	Unicycler (normal)	11	62	19	15	14	14	12	4610968	4604953	4598728	4590654	4590654	4512988	21	974164	4606156	4641652	50.77	50.79	554534	554534	292442	292442	3	3	6	6	3	2	1424397	3	0 + 0 part	0	99.146	1.001	0	1.35	0.09	822609	4606156	398896	398896	195974	178192	4	4	8
Nanopore_R9_fail	2.0	Unicycler (normal)	12	43	16	13	13	13	12	4623676	4617439	4612377	4612377	4612377	4570641	20	1278880	4620054	4641652	50.78	50.79	678708	678708	321088	273898	3	3	5	6	2	1	678708	4	0 + 0 part	0	99.391	1.001	0	1.82	0.09	1076902	4617715	421510	421510	178256	178256	4	4	9
Nanopore_R9_fail	2.0	Unicycler (normal)	13	74	29	23	23	23	22	4608048	4599401	4589281	4589281	4589281	4555590	34	723841	4602767	4641652	50.77	50.79	234079	234079	132581	132581	6	6	12	12	0	0	0	4	0 + 0 part	0	99.03	1.001	0	1.46	0.07	723841	4601875	210571	210571	131707	131707	6	6	13
Nanopore_R9_fail	2.0	Unicycler (normal)	14	83	31	25	25	23	17	4610734	4599890	4590203	4590203	4558762	4348752	38	985776	4604882	4641652	50.76	50.79	363836	363836	161256	161256	4	4	9	9	2	1	985776	3	0 + 0 part	0	99.091	1.001	0	1.65	0.04	431809	4602811	265116	265116	148206	148206	7	7	13
Nanopore_R9_fail	2.0	Unicycler (normal)	15	76	27	20	20	18	15	4622028	4612691	4601384	4601384	4569942	4474881	33	706057	4616815	4641652	50.78	50.79	455683	455683	236274	236274	4	4	8	8	1	1	455683	7	0 + 0 part	0	99.255	1.002	0	2.13	0.61	621845	4612718	297201	297201	157652	157652	6	6	11
Nanopore_R9_fail	2.0	Unicycler (normal)	16	64	23	18	18	16	13	4617021	4609721	4601586	4601586	4570504	4462464	26	692272	4611883	4641652	50.77	50.79	435849	435849	274382	274382	4	4	8	8	0	0	0	4	0 + 0 part	0	99.293	1.001	0	1.67	0.33	634417	4611006	396627	396627	274379	274379	5	5	8
Nanopore_R9_fail	2.0	Unicycler (normal)	17	49	19	14	14	13	11	4623064	4617692	4608919	4608919	4588305	4520650	21	1019637	4618896	4641652	50.78	50.79	623019	623019	292236	292236	3	3	6	6	2	1	495278	4	0 + 0 part	0	99.387	1.001	0	1.73	0.15	817662	4618228	301301	301301	224848	224848	5	5	9
Nanopore_R9_fail	2.0	Unicycler (normal)	18	74	24	18	17	17	16	4620458	4610763	4601258	4593186	4593186	4548650	30	535029	4614886	4641652	50.78	50.79	423561	423561	210571	210571	5	5	9	9	3	2	997659	3	0 + 0 part	0	99.237	1.002	0	1.65	0.15	526336	4612666	265115	265115	190844	190844	7	7	12
Nanopore_R9_fail	2.0	Unicycler (normal)	19	76	33	25	25	25	21	4610123	4601646	4587143	4587143	4587143	4426700	38	610739	4604936	4641652	50.77	50.79	344384	344384	136912	136912	5	5	11	11	4	3	1327305	4	0 + 0 part	0	99.021	1.002	0	3.46	0.61	421511	4601030	196165	196165	112191	112191	8	8	15
Nanopore_R9_fail	2.0	Unicycler (normal)	20	60	23	17	17	17	12	4612530	4606180	4595584	4595584	4595584	4409353	25	1075398	4607658	4641652	50.77	50.79	485021	485021	267324	267324	3	3	6	6	2	1	1075398	4	0 + 0 part	0	99.202	1.001	0	2	0.04	1061008	4607658	485021	485021	267324	267324	3	3	7
Nanopore_R9_fail	4.0	Unicycler (normal)	1	34	10	6	6	6	6	4635897	4630333	4624053	4624053	4624053	4624053	15	1937896	4633699	4641652	50.79	50.79	1162138	1162138	655688	655688	2	2	3	3	3	2	1660181	3	0 + 0 part	0	99.645	1.002	0	1.79	0.39	1442685	4633460	1032899	1032899	301301	301301	2	2	5
Nanopore_R9_fail	4.0	Unicycler (normal)	2	34	11	7	7	7	6	4630736	4626217	4619935	4619935	4619935	4576262	14	2285764	4628380	4641652	50.78	50.79	1103920	1103920	443804	443804	2	2	3	3	2	1	2285764	4	0 + 0 part	0	99.653	1.001	0	1.1	0.13	1103920	4628378	775456	775456	331097	331097	3	3	5
Nanopore_R9_fail	4.0	Unicycler (normal)	3	17	6	4	4	4	4	4640488	4638156	4634992	4634992	4634992	4634992	8	2809519	4639360	4641652	50.79	50.79	2809519	2809519	1531344	1531344	1	1	2	2	3	1	1531344	5	0 + 0 part	0	99.881	1.001	0	2.22	0.35	1644780	4638583	825163	825163	357242	357242	2	2	5
Nanopore_R9_fail	4.0	Unicycler (normal)	4	49	13	9	9	9	9	4635672	4627883	4621569	4621569	4621569	4621569	19	1193825	4632006	4641652	50.79	50.79	1124668	921272	443690	443690	2	3	4	4	2	1	1193825	5	0 + 0 part	0	99.621	1.002	0	1.67	0.65	921272	4631022	431809	431809	331097	331097	4	4	7
Nanopore_R9_fail	4.0	Unicycler (normal)	5	35	14	9	9	9	9	4636604	4632711	4624485	4624485	4624485	4624485	16	1211167	4633916	4641652	50.79	50.79	1154939	1154939	610750	610750	2	2	4	4	2	1	1154939	4	0 + 0 part	0	99.722	1.001	0	1.62	0.43	893904	4633335	360719	360719	305385	305385	5	5	8
Nanopore_R9_fail	4.0	Unicycler (normal)	6	26	8	6	6	6	6	4641379	4637732	4633676	4633676	4633676	4633676	11	1739051	4639657	4641652	50.79	50.79	1001706	1001706	895882	895882	2	2	3	3	2	1	641897	4	0 + 0 part	0	99.812	1.001	0	2.63	0.56	881542	4638987	867845	867845	343928	343928	3	3	5
Nanopore_R9_fail	4.0	Unicycler (normal)	7	31	13	9	9	9	9	4635085	4632265	4625134	4625134	4625134	4625134	14	1075340	4632986	4641652	50.79	50.79	693691	693691	641902	641902	3	3	5	5	2	1	641902	2	0 + 0 part	0	99.692	1.001	0	2.42	0.54	1061000	4631279	668686	668686	343928	343928	3	3	5
Nanopore_R9_fail	4.0	Unicycler (normal)	8	35	10	7	7	7	7	4635884	4631734	4626551	4626551	4626551	4626551	12	1251989	4632937	4641652	50.79	50.79	870243	870243	610400	610400	3	3	4	4	0	0	0	5	0 + 0 part	0	99.677	1.001	0	2.16	0.32	1061186	4631833	513014	513014	349508	349508	4	4	6
Nanopore_R9_fail	4.0	Unicycler (normal)	9	21	5	4	4	4	4	4640333	4636007	4634061	4634061	4634061	4634061	8	2451442	4638168	4641652	50.79	50.79	2451442	2451442	1329061	1329061	1	1	2	2	2	1	654829	3	0 + 0 part	0	99.885	1	0	2.93	0.63	1442832	4638165	1314721	1314721	415977	415977	2	2	4
Nanopore_R9_fail	4.0	Unicycler (normal)	10	20	5	3	3	3	3	4633241	4631485	4627430	4627430	4627430	4627430	5	3155473	4631485	4641652	50.79	50.79	3155473	3155473	1304628	1304628	1	1	2	2	2	1	3155473	5	0 + 0 part	0	99.672	1.001	0	1.34	0.13	1615303	4630086	1304628	1304628	572516	572516	2	2	3
Nanopore_R9_fail	4.0	Unicycler (normal)	11	34	11	8	8	8	8	4626926	4623527	4618343	4618343	4618343	4618343	13	974495	4624731	4641652	50.78	50.79	692415	692415	554535	554535	3	3	5	5	2	1	974495	4	0 + 0 part	0	99.548	1.001	0	2.51	0.78	776049	4624319	569749	569749	337896	337896	4	4	7
Nanopore_R9_fail	4.0	Unicycler (normal)	12	37	7	5	5	5	5	4636953	4631771	4627714	4627714	4627714	4627714	10	3558971	4633933	4641652	50.78	50.79	3558971	3558971	3558971	3558971	1	1	1	1	2	1	3558971	4	0 + 0 part	0	99.687	1.001	0	2.51	0.71	2218520	4633189	825590	825590	431359	270153	2	2	3
Nanopore_R9_fail	4.0	Unicycler (normal)	13	23	11	7	7	7	7	4631339	4629692	4623501	4623501	4623501	4623501	11	1631060	4629692	4641652	50.79	50.79	995191	995191	526336	526336	2	2	4	4	3	2	1803675	4	0 + 0 part	0	99.639	1.001	0	1.97	0.11	882485	4629692	692416	692416	421060	421060	3	3	6
Nanopore_R9_fail	4.0	Unicycler (normal)	14	41	12	9	9	9	9	4630374	4626201	4621017	4621017	4621017	4621017	14	1252134	4627404	4641652	50.78	50.79	1159618	1159618	510163	510163	2	2	4	4	3	2	1208580	4	0 + 0 part	0	99.422	1.003	0	2.36	0.5	1119110	4621170	403859	403859	333575	333575	4	4	7
Nanopore_R9_fail	4.0	Unicycler (normal)	15	25	6	4	4	4	4	4632614	4628276	4624219	4624219	4624219	4624219	9	2498014	4630438	4641652	50.79	50.79	2498014	2498014	652661	652661	1	1	3	3	2	1	2498014	3	0 + 0 part	0	99.719	1	0	2.27	0.76	888234	4630401	775654	775654	569814	569814	3	3	5
Nanopore_R9_fail	4.0	Unicycler (normal)	16	15	4	2	2	2	2	4636538	4635256	4631199	4631199	4631199	4631199	4	4118651	4635256	4641652	50.78	50.79	4118651	4118651	4118651	4118651	1	1	1	1	2	1	4118651	5	0 + 0 part	0	99.704	1.002	0	2.2	0.43	2188687	4632727	761327	761327	357242	357242	2	2	4
Nanopore_R9_fail	4.0	Unicycler (normal)	17	45	13	10	10	10	9	4625789	4619159	4613520	4613520	4613520	4584016	17	1900456	4621690	4641652	50.78	50.79	1197565	1197565	426096	426096	2	2	3	3	2	1	1197565	3	0 + 0 part	0	99.415	1.002	0	1.45	0.09	1443108	4621690	421060	421060	265114	265114	4	4	7
Nanopore_R9_fail	4.0	Unicycler (normal)	18	40	11	8	8	8	8	4624979	4621219	4616156	4616156	4616156	4616156	11	1341915	4621219	4641652	50.78	50.79	1133358	1133358	530851	530851	2	2	4	4	2	1	530851	4	0 + 0 part	0	99.438	1.001	0	1.82	1	1341915	4617432	569234	569234	301301	301301	3	3	6
Nanopore_R9_fail	4.0	Unicycler (normal)	19	27	10	7	7	6	6	4630972	4628478	4623295	4623295	4612467	4612467	10	1631271	4628478	4641652	50.78	50.79	1522265	1522265	701407	701407	2	2	3	3	3	2	3153536	5	0 + 0 part	0	99.63	1.001	0	2.72	0.43	701407	4627793	569395	569395	416040	416040	4	4	7
Nanopore_R9_fail	4.0	Unicycler (normal)	20	18	5	3	3	3	3	4633123	4631167	4627110	4627110	4627110	4627110	5	3328532	4631167	4641652	50.79	50.79	3328532	3328532	692416	692416	1	1	2	2	3	2	3934694	3	0 + 0 part	0	99.678	1.001	0	1.99	0.45	1134862	4630755	692416	692416	431809	431809	3	3	5
Nanopore_R9_fail	8.0	Unicycler (normal)	1	1	1	1	1	1	1	4642091	4642091	4642091	4642091	4642091	4642091	1	4642091	4642091	4641652	50.79	50.79	4642091	4642091	4642091	4642091	1	1	1	1	2	1	4642091	2	0 + 0 part	0	99.993	1	0	1.72	0.15	1991655	4642091	1395161	1395161	823148	823148	2	2	3
Nanopore_R9_fail	8.0	Unicycler (normal)	2	15	5	3	3	3	3	4633248	4631672	4627616	4627616	4627616	4627616	5	3155205	4631672	4641652	50.79	50.79	3155205	3155205	779925	779925	1	1	2	2	2	1	3155205	4	0 + 0 part	0	99.702	1.001	0	1.58	0.24	1413223	4631672	775637	775637	692486	692486	3	3	4
Nanopore_R9_fail	8.0	Unicycler (normal)	3	2	1	1	1	1	1	4642091	4642027	4642027	4642027	4642027	4642027	1	4642027	4642027	4641652	50.79	50.79	4642027	4642027	4642027	4642027	1	1	1	1	2	1	4642027	2	0 + 0 part	0	99.991	1	0	1.92	0.17	2218746	4642027	1903802	1903802	1903802	1903802	2	2	2
Nanopore_R9_fail	8.0	Unicycler (normal)	4	1	1	1	1	1	1	4642091	4642091	4642091	4642091	4642091	4642091	1	4642091	4642091	4641652	50.79	50.79	4642091	4642091	4642091	4642091	1	1	1	1	2	1	4642091	2	0 + 0 part	0	99.993	1	0	2.22	0.15	1991655	4642091	1395161	1395161	823148	823148	2	2	3
Nanopore_R9_fail	8.0	Unicycler (normal)	5	2	1	1	1	1	1	4642036	4641972	4641972	4641972	4641972	4641972	1	4641972	4641972	4641652	50.79	50.79	4641972	4641972	4641972	4641972	1	1	1	1	2	1	4641972	4	0 + 0 part	0	99.987	1	0	2.26	0.78	1731187	4641972	1413195	1413195	775637	775637	2	2	3
Nanopore_R9_fail	8.0	Unicycler (normal)	6	19	5	3	3	3	3	4636990	4635151	4631095	4631095	4631095	4631095	5	3619768	4635151	4641652	50.79	50.79	3619768	3619768	3619768	3619768	1	1	1	1	3	1	3619768	5	0 + 0 part	0	99.736	1.001	0	2.14	0.54	1413196	4633196	431809	431809	370708	370708	3	3	6
Nanopore_R9_fail	8.0	Unicycler (normal)	7	1	1	1	1	1	1	4641000	4641000	4641000	4641000	4641000	4641000	1	4641000	4641000	4641652	50.79	50.79	4641000	4641000	4641000	4641000	1	1	1	1	3	1	4641000	4	0 + 0 part	0	99.877	1.001	0	2.16	0.65	1861983	4636842	1365539	1365539	776055	776055	2	2	3
Nanopore_R9_fail	8.0	Unicycler (normal)	8	1	1	1	1	1	1	4641778	4641778	4641778	4641778	4641778	4641778	1	4641778	4641778	4641652	50.79	50.79	4641778	4641778	4641778	4641778	1	1	1	1	2	1	4641778	3	0 + 0 part	0	99.986	1	0	2.18	0.15	1991593	4641778	1365539	1365539	823148	823148	2	2	3
Nanopore_R9_fail	8.0	Unicycler (normal)	9	2	1	1	1	1	1	4642059	4641993	4641993	4641993	4641993	4641993	1	4641993	4641993	4641652	50.79	50.79	4641993	4641993	4641993	4641993	1	1	1	1	2	1	4641993	4	0 + 0 part	0	99.987	1	0	2.15	0.45	1460325	4641993	1413218	1413218	775637	775637	2	2	3
Nanopore_R9_fail	8.0	Unicycler (normal)	10	2	1	1	1	1	1	4641818	4641752	4641752	4641752	4641752	4641752	1	4641752	4641752	4641652	50.79	50.79	4641752	4641752	4641752	4641752	1	1	1	1	2	1	4641752	4	0 + 0 part	0	99.971	1	0	1.79	0.24	1598071	4641068	867779	867779	619372	619372	2	2	4
Nanopore_R9_fail	8.0	Unicycler (normal)	11	1	1	1	1	1	1	4642053	4642053	4642053	4642053	4642053	4642053	1	4642053	4642053	4641652	50.79	50.79	4642053	4642053	4642053	4642053	1	1	1	1	2	1	4642053	4	0 + 0 part	0	99.988	1	0	1.94	0.28	1991655	4642053	1365539	1365539	776060	776060	2	2	3
Nanopore_R9_fail	8.0	Unicycler (normal)	12	17	4	2	2	2	2	4637274	4635924	4631870	4631870	4631870	4631870	4	4118855	4635924	4641652	50.79	50.79	4118855	4118855	4118855	4118855	1	1	1	1	2	1	4118855	3	0 + 0 part	0	99.772	1.001	0	2.01	0.11	2188687	4635924	1119110	1119110	513015	513015	2	2	3
Nanopore_R9_fail	8.0	Unicycler (normal)	13	13	4	2	2	2	2	4637477	4636369	4632312	4632312	4632312	4632312	4	3852832	4636369	4641652	50.79	50.79	3852832	3852832	3852832	3852832	1	1	1	1	2	1	3852832	5	0 + 0 part	0	99.778	1.001	0	2.09	0.17	1413229	4636369	775637	775637	761441	761441	3	3	4
Nanopore_R9_fail	8.0	Unicycler (normal)	14	8	2	2	2	2	2	4641003	4639931	4639931	4639931	4639931	4639931	2	4544458	4639931	4641652	50.79	50.79	4544458	4544458	4544458	4544458	1	1	1	1	2	1	4544458	4	0 + 0 part	0	99.942	1	0	2.61	0.39	1991655	4639931	1413229	1413229	475865	475865	2	2	3
Nanopore_R9_fail	8.0	Unicycler (normal)	15	2	1	1	1	1	1	4642091	4642025	4642025	4642025	4642025	4642025	1	4642025	4642025	4641652	50.79	50.79	4642025	4642025	4642025	4642025	1	1	1	1	2	1	4642025	2	0 + 0 part	0	99.991	1	0	1.92	0.15	2218309	4642025	1123810	1123810	867779	867779	2	2	3
Nanopore_R9_fail	8.0	Unicycler (normal)	16	2	1	1	1	1	1	4641710	4641646	4641646	4641646	4641646	4641646	1	4641646	4641646	4641652	50.79	50.79	4641646	4641646	4641646	4641646	1	1	1	1	2	1	4641646	4	0 + 0 part	0	99.983	1	0	2.2	0.15	1731187	4641646	1413050	1413050	775456	775456	2	2	3
Nanopore_R9_fail	8.0	Unicycler (normal)	17	1	1	1	1	1	1	4642091	4642091	4642091	4642091	4642091	4642091	1	4642091	4642091	4641652	50.79	50.79	4642091	4642091	4642091	4642091	1	1	1	1	2	1	4642091	2	0 + 0 part	0	99.993	1	0	2.26	0.15	1991655	4642091	1395161	1395161	823148	823148	2	2	3
Nanopore_R9_fail	8.0	Unicycler (normal)	18	1	1	1	1	1	1	4642000	4642000	4642000	4642000	4642000	4642000	1	4642000	4642000	4641652	50.79	50.79	4642000	4642000	4642000	4642000	1	1	1	1	2	1	4642000	3	0 + 0 part	0	99.991	1	0	1.79	0.15	1633872	4642000	1395161	1395161	823148	823148	2	2	3
Nanopore_R9_fail	8.0	Unicycler (normal)	19	14	2	2	2	2	2	4641736	4638411	4638411	4638411	4638411	4638411	5	4447567	4640573	4641652	50.79	50.79	4447567	4447567	4447567	4447567	1	1	1	1	2	1	4447567	4	0 + 0 part	0	99.938	1	0	2.63	0.22	2188687	4640462	1123810	1123810	671279	671279	2	2	3
Nanopore_R9_fail	8.0	Unicycler (normal)	20	19	5	3	3	3	3	4633057	4631124	4627068	4627068	4627068	4627068	5	3894030	4631124	4641652	50.79	50.79	3894030	3894030	3894030	3894030	1	1	1	1	2	1	3894030	2	0 + 0 part	0	99.669	1.001	0	1.66	0.06	2218746	4631124	1119224	1119224	607312	607312	2	2	3
Nanopore_R9_fail	16.0	Unicycler (normal)	1	2	1	1	1	1	1	4642063	4641999	4641999	4641999	4641999	4641999	1	4641999	4641999	4641652	50.79	50.79	4641999	4641999	4641999	4641999	1	1	1	1	2	1	4641999	5	0 + 0 part	0	99.987	1	0	1.9	0.17	1637464	4641951	1412917	1412917	775770	775770	2	2	3
Nanopore_R9_fail	16.0	Unicycler (normal)	2	1	1	1	1	1	1	4641891	4641891	4641891	4641891	4641891	4641891	1	4641891	4641891	4641652	50.79	50.79	4641891	4641891	4641891	4641891	1	1	1	1	2	1	4641891	3	0 + 0 part	0	99.988	1	0	2.52	0.15	1991655	4641891	1365539	1365539	823148	823148	2	2	3
Nanopore_R9_fail	16.0	Unicycler (normal)	3	1	1	1	1	1	1	4642072	4642072	4642072	4642072	4642072	4642072	1	4642072	4642072	4641652	50.79	50.79	4642072	4642072	4642072	4642072	1	1	1	1	2	1	4642072	4	0 + 0 part	0	99.988	1	0	2.07	0.15	1991655	4642072	1365539	1365539	776079	776079	2	2	3
Nanopore_R9_fail	16.0	Unicycler (normal)	4	1	1	1	1	1	1	4642361	4642361	4642361	4642361	4642361	4642361	1	4642361	4642361	4641652	50.79	50.79	4642361	4642361	4642361	4642361	1	1	1	1	2	1	4642361	5	0 + 0 part	0	99.975	1	0	2.35	0.26	1991655	4641454	1365539	1365539	572544	572544	2	2	3
Nanopore_R9_fail	16.0	Unicycler (normal)	5	2	1	1	1	1	1	4642072	4642006	4642006	4642006	4642006	4642006	1	4642006	4642006	4641652	50.79	50.79	4642006	4642006	4642006	4642006	1	1	1	1	2	1	4642006	4	0 + 0 part	0	99.987	1	0	2.07	0.15	1413231	4642006	1123810	1123810	775637	775637	2	2	4
Nanopore_R9_fail	16.0	Unicycler (normal)	6	1	1	1	1	1	1	4642067	4642067	4642067	4642067	4642067	4642067	1	4642067	4642067	4641652	50.79	50.79	4642067	4642067	4642067	4642067	1	1	1	1	2	1	4642067	4	0 + 0 part	0	99.988	1	0	1.96	0.15	1991655	4642067	1365539	1365539	776074	776074	2	2	3
Nanopore_R9_fail	16.0	Unicycler (normal)	7	2	1	1	1	1	1	4642065	4641999	4641999	4641999	4641999	4641999	1	4641999	4641999	4641652	50.79	50.79	4641999	4641999	4641999	4641999	1	1	1	1	2	1	4641999	4	0 + 0 part	0	99.987	1	0	2.5	0.32	1413224	4641999	1123810	1123810	775637	775637	2	2	4
Nanopore_R9_fail	16.0	Unicycler (normal)	8	1	1	1	1	1	1	4641891	4641891	4641891	4641891	4641891	4641891	1	4641891	4641891	4641652	50.79	50.79	4641891	4641891	4641891	4641891	1	1	1	1	2	1	4641891	3	0 + 0 part	0	99.988	1	0	2.24	0.15	1991655	4641891	1365539	1365539	823148	823148	2	2	3
Nanopore_R9_fail	16.0	Unicycler (normal)	9	1	1	1	1	1	1	4642069	4642069	4642069	4642069	4642069	4642069	1	4642069	4642069	4641652	50.79	50.79	4642069	4642069	4642069	4642069	1	1	1	1	2	1	4642069	4	0 + 0 part	0	99.988	1	0	2.05	0.15	1991655	4642069	1365539	1365539	776076	776076	2	2	3
Nanopore_R9_fail	16.0	Unicycler (normal)	10	2	1	1	1	1	1	4642068	4642002	4642002	4642002	4642002	4642002	1	4642002	4642002	4641652	50.79	50.79	4642002	4642002	4642002	4642002	1	1	1	1	2	1	4642002	4	0 + 0 part	0	99.987	1	0	2.09	0.17	1413227	4642002	1123810	1123810	775637	775637	2	2	4
Nanopore_R9_fail	16.0	Unicycler (normal)	11	1	1	1	1	1	1	4642057	4642057	4642057	4642057	4642057	4642057	1	4642057	4642057	4641652	50.79	50.79	4642057	4642057	4642057	4642057	1	1	1	1	2	1	4642057	4	0 + 0 part	0	99.988	1	0	1.9	0.19	1991655	4642057	1365539	1365539	776065	776065	2	2	3
Nanopore_R9_fail	16.0	Unicycler (normal)	12	1	1	1	1	1	1	4641921	4641921	4641921	4641921	4641921	4641921	1	4641921	4641921	4641652	50.79	50.79	4641921	4641921	4641921	4641921	1	1	1	1	2	1	4641921	4	0 + 0 part	0	99.986	1	0	2.05	0.28	1991655	4641921	896020	896020	776060	776060	2	2	3
Nanopore_R9_fail	16.0	Unicycler (normal)	13	2	1	1	1	1	1	4642267	4642201	4642201	4642201	4642201	4642201	1	4642201	4642201	4641652	50.79	50.79	4642201	4642201	4642201	4642201	1	1	1	1	2	1	4642201	3	0 + 0 part	0	99.991	1	0	2.22	0.19	1442848	4642201	1123810	1123810	775637	775637	2	2	4
Nanopore_R9_fail	16.0	Unicycler (normal)	14	1	1	1	1	1	1	4641891	4641891	4641891	4641891	4641891	4641891	1	4641891	4641891	4641652	50.79	50.79	4641891	4641891	4641891	4641891	1	1	1	1	2	1	4641891	3	0 + 0 part	0	99.988	1	0	2.11	0.15	1991655	4641891	1365539	1365539	823148	823148	2	2	3
Nanopore_R9_fail	16.0	Unicycler (normal)	15	2	1	1	1	1	1	4641891	4641825	4641825	4641825	4641825	4641825	1	4641825	4641825	4641652	50.79	50.79	4641825	4641825	4641825	4641825	1	1	1	1	2	1	4641825	3	0 + 0 part	0	99.987	1	0	2.05	0.15	2188687	4641825	1123810	1123810	867779	867779	2	2	3
Nanopore_R9_fail	16.0	Unicycler (normal)	16	1	1	1	1	1	1	4642072	4642072	4642072	4642072	4642072	4642072	1	4642072	4642072	4641652	50.79	50.79	4642072	4642072	4642072	4642072	1	1	1	1	2	1	4642072	4	0 + 0 part	0	99.988	1	0	2.11	0.15	1991655	4642072	1365539	1365539	776079	776079	2	2	3
Nanopore_R9_fail	16.0	Unicycler (normal)	17	1	1	1	1	1	1	4642061	4642061	4642061	4642061	4642061	4642061	1	4642061	4642061	4641652	50.79	50.79	4642061	4642061	4642061	4642061	1	1	1	1	2	1	4642061	5	0 + 0 part	0	99.988	1	0	1.92	0.19	1991655	4641982	1365539	1365539	775792	775792	2	2	3
Nanopore_R9_fail	16.0	Unicycler (normal)	18	2	1	1	1	1	1	4642040	4641974	4641974	4641974	4641974	4641974	1	4641974	4641974	4641652	50.79	50.79	4641974	4641974	4641974	4641974	1	1	1	1	2	1	4641974	3	0 + 0 part	0	99.986	1	0	1.94	0.24	1442796	4641974	1123810	1123810	775637	775637	2	2	4
Nanopore_R9_fail	16.0	Unicycler (normal)	19	1	1	1	1	1	1	4641891	4641891	4641891	4641891	4641891	4641891	1	4641891	4641891	4641652	50.79	50.79	4641891	4641891	4641891	4641891	1	1	1	1	2	1	4641891	3	0 + 0 part	0	99.988	1	0	1.85	0.15	1991655	4641891	1365539	1365539	823148	823148	2	2	3
Nanopore_R9_fail	16.0	Unicycler (normal)	20	1	1	1	1	1	1	4641891	4641891	4641891	4641891	4641891	4641891	1	4641891	4641891	4641652	50.79	50.79	4641891	4641891	4641891	4641891	1	1	1	1	2	1	4641891	3	0 + 0 part	0	99.988	1	0	2.11	0.15	1991655	4641891	1365539	1365539	823148	823148	2	2	3
Nanopore_R9_pass	0.25	Unicycler (normal)	1	105	50	37	35	33	23	4587931	4576165	4546074	4530145	4507324	4153825	58	363837	4581913	4641652	50.76	50.79	203940	203940	133031	133031	9	9	16	16	2	1	344385	3	0 + 0 part	0	98.653	1.001	0	1.05	0.02	363837	4580385	188530	188530	125580	105536	10	10	17
Nanopore_R9_pass	0.25	Unicycler (normal)	2	106	52	40	38	35	25	4586331	4574419	4547523	4531596	4495675	4147843	60	435849	4580166	4641652	50.75	50.79	203944	203944	112187	105598	8	8	16	17	1	1	334099	2	0 + 0 part	0	98.553	1.001	0	1.44	0.09	421510	4578513	176285	162062	105535	95052	9	10	18
Nanopore_R9_pass	0.25	Unicycler (normal)	3	105	51	39	37	33	26	4588095	4576630	4550785	4534856	4474982	4222061	59	399349	4582377	4641652	50.76	50.79	210570	210570	100023	100023	8	8	17	17	0	0	0	2	0 + 0 part	0	98.595	1.001	0	0.79	0.04	399344	4580717	202421	202421	95192	95192	9	9	18
Nanopore_R9_pass	0.25	Unicycler (normal)	4	103	52	40	37	35	27	4584674	4575839	4549926	4525925	4500838	4218914	57	405320	4579423	4641652	50.76	50.79	203940	203940	105598	95472	9	9	17	18	0	0	0	3	0 + 0 part	0	98.585	1.001	0	1.18	0.04	405320	4577764	178257	148486	94107	94107	9	10	19
Nanopore_R9_pass	0.25	Unicycler (normal)	5	106	50	40	38	35	27	4584495	4573925	4553116	4535796	4489023	4217069	56	363837	4578011	4641652	50.76	50.79	186130	186130	120577	105599	10	10	17	18	0	0	0	2	0 + 0 part	0	98.573	1.001	0	0.87	0.04	363837	4576351	186127	186127	105536	95477	10	10	18
Nanopore_R9_pass	0.25	Unicycler (normal)	6	110	54	44	41	40	28	4579792	4568303	4548708	4524707	4511607	4098519	61	405325	4573292	4641652	50.75	50.79	176279	176279	95053	90036	10	10	19	20	0	0	0	2	0 + 0 part	0	98.467	1.001	0	1.27	0.04	405325	4571636	176279	148485	90036	88342	10	11	20
Nanopore_R9_pass	0.25	Unicycler (normal)	7	106	56	43	40	37	28	4584572	4573012	4543973	4519971	4473197	4161584	64	405326	4578760	4641652	50.76	50.79	176505	176505	95476	95476	10	10	19	19	0	0	0	2	0 + 0 part	0	98.582	1.001	0	1.07	0.11	405326	4577106	176505	153527	95190	95190	10	11	20
Nanopore_R9_pass	0.25	Unicycler (normal)	8	99	48	37	34	30	25	4594590	4584310	4561461	4537463	4477590	4305659	55	405326	4589153	4641652	50.76	50.79	203945	203945	132580	132580	8	8	15	15	1	1	378630	2	0 + 0 part	0	98.797	1.001	0	1.79	0.04	405326	4587499	178257	178257	105535	105535	10	10	18
Nanopore_R9_pass	0.25	Unicycler (normal)	9	99	48	36	34	30	24	4594719	4583310	4558463	4542535	4474376	4267300	56	363836	4589057	4641652	50.77	50.79	210571	210571	132580	131707	9	9	15	16	0	0	0	2	0 + 0 part	0	98.774	1.001	0	0.98	0.13	363836	4587405	203029	203029	131707	131707	10	10	17
Nanopore_R9_pass	0.25	Unicycler (normal)	10	113	52	41	40	38	28	4586127	4573750	4552302	4544228	4520298	4171380	60	363835	4579497	4641652	50.76	50.79	204301	204301	95052	89983	9	9	18	19	2	2	303229	2	0 + 0 part	0	98.544	1.001	0	2.21	0.39	363835	4577656	178256	178256	88348	88348	10	10	20
Nanopore_R9_pass	0.25	Unicycler (normal)	11	112	55	43	42	38	28	4579436	4567976	4544308	4535063	4475193	4123869	62	363836	4572819	4641652	50.75	50.79	176285	176285	95053	95053	10	10	19	19	0	0	0	2	0 + 0 part	0	98.481	1	0	0.85	0.04	363836	4571166	157654	157654	88348	88348	11	11	20
Nanopore_R9_pass	0.25	Unicycler (normal)	12	114	57	44	41	37	27	4578190	4566649	4539686	4517249	4452484	4109758	64	443889	4571675	4641652	50.75	50.79	178257	178257	95052	95052	9	9	18	18	2	2	270487	2	0 + 0 part	0	98.457	1	0	2.32	0.04	363835	4570021	176284	176284	88348	87031	10	10	19
Nanopore_R9_pass	0.25	Unicycler (normal)	13	106	47	36	35	33	23	4584496	4573610	4548562	4540489	4505709	4145306	53	569090	4577878	4641652	50.76	50.79	193272	193272	112360	112360	7	7	15	15	0	0	0	2	0 + 0 part	0	98.622	1	0	0.94	0.04	569090	4577697	184314	184314	109203	109203	8	8	16
Nanopore_R9_pass	0.25	Unicycler (normal)	14	100	49	40	38	36	26	4586144	4575746	4558450	4542522	4505417	4158131	56	363837	4580589	4641652	50.76	50.79	193271	178255	125581	125581	9	10	17	17	0	0	0	2	0 + 0 part	0	98.622	1.001	0	0.74	0.04	363837	4578937	176497	176497	95191	95191	11	11	19
Nanopore_R9_pass	0.25	Unicycler (normal)	15	107	53	40	37	35	25	4585132	4575050	4547624	4523630	4500810	4142099	59	405326	4579245	4641652	50.76	50.79	203029	203029	95190	95190	8	8	16	16	2	1	344385	4	0 + 0 part	0	98.541	1.001	0	0.79	0.04	405326	4578613	176498	176498	89982	89982	10	10	19
Nanopore_R9_pass	0.25	Unicycler (normal)	16	100	51	38	36	35	24	4588955	4578005	4551079	4535152	4523160	4135595	58	444224	4582851	4641652	50.76	50.79	203944	203944	125580	105599	9	9	15	16	0	0	0	3	0 + 0 part	0	98.648	1.001	0	1	0.11	405325	4579802	202369	202369	105535	95476	10	10	17
Nanopore_R9_pass	0.25	Unicycler (normal)	17	112	57	44	41	38	27	4577204	4565907	4539045	4515048	4467165	4075348	64	363836	4570749	4641652	50.75	50.79	178257	178257	95054	95054	10	10	19	19	0	0	0	2	0 + 0 part	0	98.437	1	0	0.85	0.04	363836	4569096	176284	176284	88347	88347	11	11	20
Nanopore_R9_pass	0.25	Unicycler (normal)	18	106	54	42	39	35	28	4584999	4574180	4549253	4525254	4465387	4221627	61	363835	4579208	4641652	50.75	50.79	176278	176278	105600	100028	10	10	18	19	0	0	0	2	0 + 0 part	0	98.596	1.001	0	1.09	0.09	363835	4577553	173942	173942	100028	100028	11	11	20
Nanopore_R9_pass	0.25	Unicycler (normal)	19	115	55	42	39	35	26	4582002	4569811	4540484	4516482	4456610	4151127	63	363837	4575561	4641652	50.75	50.79	188530	188530	105599	105599	10	10	18	18	0	0	0	2	0 + 0 part	0	98.514	1.001	0	1.16	0.35	363837	4573727	188530	176285	95470	95470	10	11	19
Nanopore_R9_pass	0.25	Unicycler (normal)	20	116	56	43	40	38	27	4581385	4569086	4540048	4516045	4492069	4100212	64	363836	4574834	4641652	50.75	50.79	176278	176278	95471	95471	10	10	19	19	1	1	43611	2	0 + 0 part	0	98.433	1.001	0	1.12	0.09	363836	4570793	176278	148486	95053	95053	10	11	20
Nanopore_R9_pass	0.5	Unicycler (normal)	1	71	33	27	27	26	19	4612935	4603663	4591488	4591488	4577380	4330721	40	554536	4608507	4641652	50.77	50.79	219475	219475	188530	188530	7	7	12	12	0	0	0	2	0 + 0 part	0	99.206	1.001	0	1.39	0.15	421511	4606849	216805	216805	143408	143408	8	8	14
Nanopore_R9_pass	0.5	Unicycler (normal)	2	97	50	40	36	34	25	4591144	4580894	4561168	4531993	4506853	4206288	57	399323	4585920	4641652	50.76	50.79	186040	186040	120576	120576	9	9	16	16	0	0	0	3	0 + 0 part	0	98.704	1.001	0	2.1	0.87	399323	4583908	176499	176499	105536	105536	10	10	18
Nanopore_R9_pass	0.5	Unicycler (normal)	3	104	50	42	39	35	27	4588721	4577513	4565236	4545309	4476815	4217045	57	405325	4582541	4641652	50.75	50.79	184316	184316	105598	105598	9	9	17	17	0	0	0	3	0 + 0 part	0	98.64	1.001	0	2.14	0.26	405325	4579764	178255	178255	88341	88341	10	10	19
Nanopore_R9_pass	0.5	Unicycler (normal)	4	97	43	35	33	33	25	4588176	4577136	4561975	4546047	4546047	4274118	50	411231	4581983	4641652	50.75	50.79	178255	178255	125580	125580	9	9	16	16	2	1	344383	2	0 + 0 part	0	98.627	1.001	0	0.7	0.04	363836	4580402	176280	176280	109203	109203	11	11	19
Nanopore_R9_pass	0.5	Unicycler (normal)	5	94	46	35	34	32	24	4595885	4584491	4562859	4553614	4519853	4239315	54	690427	4590236	4641652	50.76	50.79	210572	210572	117646	117646	7	7	15	15	2	1	432057	3	0 + 0 part	0	98.807	1.001	0	1.42	0.35	487979	4589927	178256	178256	103541	103541	10	10	18
Nanopore_R9_pass	0.5	Unicycler (normal)	6	105	48	39	37	33	23	4584537	4573008	4553310	4535993	4476117	4119785	55	435760	4577999	4641652	50.75	50.79	265114	265114	112361	112361	7	7	15	15	0	0	0	4	0 + 0 part	0	98.593	1	0	0.96	0.02	363836	4576337	176284	176284	95053	95053	8	8	17
Nanopore_R9_pass	0.5	Unicycler (normal)	7	100	45	37	36	34	27	4586747	4574626	4556440	4549758	4514977	4273543	53	435759	4580376	4641652	50.75	50.79	178255	176878	109161	109161	8	9	17	17	0	0	0	4	0 + 0 part	0	98.605	1.001	0	1.25	0.15	405326	4578119	176873	162062	95477	95477	9	10	19
Nanopore_R9_pass	0.5	Unicycler (normal)	8	99	49	37	35	33	22	4595593	4584522	4558408	4541089	4515996	4119402	57	480870	4590272	4641652	50.77	50.79	236363	236363	112359	112359	7	7	14	14	2	1	344383	2	0 + 0 part	0	98.763	1.001	0	1.2	0.13	480870	4588744	209721	209721	95190	95190	8	8	16
Nanopore_R9_pass	0.5	Unicycler (normal)	9	86	44	35	33	30	24	4599297	4590754	4572267	4557510	4507325	4307369	49	493256	4594120	4641652	50.76	50.79	203944	203944	131702	131702	8	8	15	15	1	1	493256	2	0 + 0 part	0	98.914	1.001	0	1.96	0.15	363836	4592463	201509	201509	131702	112192	10	10	17
Nanopore_R9_pass	0.5	Unicycler (normal)	10	87	44	35	33	32	25	4597684	4589318	4573784	4557860	4533856	4303357	49	614659	4592682	4641652	50.76	50.79	203188	203188	117646	117646	8	8	15	15	0	0	0	2	0 + 0 part	0	98.857	1.001	0	1.09	0.13	614659	4591028	202299	202299	105535	105535	8	8	16
Nanopore_R9_pass	0.5	Unicycler (normal)	11	95	44	33	31	28	23	4595330	4585082	4562233	4544914	4497031	4301882	51	665635	4589924	4641652	50.76	50.79	224059	210572	132581	132581	7	8	14	14	1	1	73507	2	0 + 0 part	0	98.805	1.001	0	3.42	0.09	665635	4589794	203028	203028	125726	125726	8	8	15
Nanopore_R9_pass	0.5	Unicycler (normal)	12	96	44	34	34	30	24	4596407	4587073	4566913	4566913	4507041	4306394	49	398900	4590440	4641652	50.76	50.79	224060	224060	117646	117646	8	8	15	15	1	1	300191	2	0 + 0 part	0	98.836	1.001	0	1.55	0.09	398900	4588785	202420	202420	117643	117643	9	9	17
Nanopore_R9_pass	0.5	Unicycler (normal)	13	91	40	32	31	30	20	4600287	4589437	4573144	4565071	4550971	4187344	47	722892	4594427	4641652	50.76	50.79	274238	274238	132576	132576	6	6	12	12	1	1	722892	3	0 + 0 part	0	98.902	1.001	0	1.87	0.65	367068	4594175	219475	219475	112360	112360	8	8	15
Nanopore_R9_pass	0.5	Unicycler (normal)	14	87	38	29	27	27	21	4599195	4587515	4567631	4551708	4551708	4345530	46	610579	4593263	4641652	50.76	50.79	301364	234337	122754	112360	5	6	12	13	0	0	0	4	0 + 0 part	0	98.903	1.001	0	1.44	0.15	610579	4592576	203027	203027	105536	105536	7	7	15
Nanopore_R9_pass	0.5	Unicycler (normal)	15	86	41	35	32	30	24	4597711	4588565	4579208	4556764	4519661	4312657	47	363837	4592439	4641652	50.76	50.79	203944	203944	136449	125581	9	9	15	16	3	3	580268	2	0 + 0 part	0	98.865	1.001	0	4.4	1.5	363837	4590786	191030	191030	123933	123933	10	10	18
Nanopore_R9_pass	0.5	Unicycler (normal)	16	95	44	34	33	30	23	4592522	4582123	4563412	4554167	4502497	4256753	50	610400	4586249	4641652	50.75	50.79	193271	193271	132575	125579	7	7	13	14	0	0	0	3	0 + 0 part	0	98.762	1	0	1.33	0.07	480874	4586119	193208	193208	125579	117651	8	8	15
Nanopore_R9_pass	0.5	Unicycler (normal)	17	98	48	38	37	36	26	4590243	4580156	4562771	4553527	4529524	4185474	54	398899	4584281	4641652	50.76	50.79	203029	203029	105600	105600	9	9	17	17	0	0	0	3	0 + 0 part	0	98.702	1.001	0	1.22	0.02	398899	4582626	178255	178255	95476	95476	10	10	18
Nanopore_R9_pass	0.5	Unicycler (normal)	18	90	39	30	29	27	22	4596804	4586353	4568906	4560833	4529392	4361867	45	568909	4590473	4641652	50.76	50.79	237470	237470	148487	132581	6	6	12	13	2	1	446492	4	0 + 0 part	0	98.808	1.001	0	1.33	0.09	366931	4590473	192127	192127	125581	109160	9	9	16
Nanopore_R9_pass	0.5	Unicycler (normal)	19	82	37	29	26	23	21	4599665	4589968	4573455	4549452	4502638	4444350	43	554119	4594092	4641652	50.76	50.79	265115	265115	176429	173942	7	7	12	13	0	0	0	5	0 + 0 part	0	98.841	1.001	0	1.63	0.11	405327	4591820	190846	190846	167329	167329	8	8	14
Nanopore_R9_pass	0.5	Unicycler (normal)	20	93	46	36	33	32	24	4597623	4586676	4566715	4542712	4530720	4248252	54	555140	4592425	4641652	50.76	50.79	203945	203945	117646	117646	8	8	15	15	1	1	555140	2	0 + 0 part	0	98.755	1.002	0	1.77	0.61	405326	4590771	202420	202185	112359	112359	9	10	17
Nanopore_R9_pass	1.0	Unicycler (normal)	1	78	36	27	26	24	17	4610490	4599906	4580011	4571938	4544270	4290588	44	623019	4605654	4641652	50.77	50.79	340251	340251	143409	143409	5	5	10	10	2	2	1076863	2	0 + 0 part	0	99.127	1.001	0	1.11	0.15	517844	4604526	239809	239809	131706	131706	7	7	13
Nanopore_R9_pass	1.0	Unicycler (normal)	2	82	33	25	24	24	20	4602542	4592693	4575146	4568464	4568464	4435066	39	569282	4596964	4641652	50.77	50.79	265537	265537	157654	157654	6	6	12	12	2	1	432056	3	0 + 0 part	0	98.971	1.001	0	1.24	0.37	412639	4596957	202160	202160	157654	157654	9	9	15
Nanopore_R9_pass	1.0	Unicycler (normal)	3	83	36	27	27	26	21	4602720	4592597	4574917	4574917	4562882	4389878	43	554534	4597623	4641652	50.77	50.79	291334	291334	148486	148486	6	6	12	12	2	1	344384	3	0 + 0 part	0	98.942	1.001	0	1.07	0.09	454849	4595908	211577	211577	123932	123932	8	8	15
Nanopore_R9_pass	1.0	Unicycler (normal)	4	80	35	25	24	22	17	4603843	4596067	4575626	4568943	4546123	4376960	39	634309	4598602	4641652	50.77	50.79	234596	234596	203028	203028	6	6	11	11	2	1	537904	2	0 + 0 part	0	98.899	1.002	0	1.26	0.5	634309	4596892	211576	211576	193208	193208	7	7	12
Nanopore_R9_pass	1.0	Unicycler (normal)	5	66	34	25	25	22	17	4612486	4605611	4587051	4587051	4549034	4383188	38	824765	4608291	4641652	50.77	50.79	343815	343815	188532	188532	5	5	9	9	1	1	343815	3	0 + 0 part	0	99.215	1.001	0	1.8	0.04	569395	4608162	237201	237201	184316	184316	7	7	12
Nanopore_R9_pass	1.0	Unicycler (normal)	6	93	35	31	30	29	21	4595360	4585013	4578791	4572113	4560121	4271275	41	435850	4589100	4641652	50.75	50.79	285033	285033	132579	132579	7	7	13	13	0	0	0	2	0 + 0 part	0	98.809	1.001	0	0.94	0.04	431248	4587441	265558	265558	125579	125579	7	7	14
Nanopore_R9_pass	1.0	Unicycler (normal)	7	83	29	24	24	23	20	4604188	4594230	4585767	4585767	4561763	4460485	35	572293	4598353	4641652	50.76	50.79	221783	221783	184316	184316	7	7	12	12	0	0	0	4	0 + 0 part	0	99.031	1	0	1.72	0.04	426095	4596700	209720	209720	167327	167327	8	8	14
Nanopore_R9_pass	1.0	Unicycler (normal)	8	78	31	23	22	22	20	4611953	4602612	4585589	4577516	4577516	4504845	37	701408	4606879	4641652	50.78	50.79	238143	238143	198551	198551	7	7	12	12	0	0	0	3	0 + 0 part	0	99.053	1.002	0	1.39	0.17	701408	4605219	228782	228782	176505	176505	7	7	13
Nanopore_R9_pass	1.0	Unicycler (normal)	9	83	40	30	30	28	19	4605806	4597318	4580520	4580520	4555426	4233104	45	692417	4600685	4641652	50.76	50.79	210570	210570	167327	167327	7	7	13	13	1	1	296697	6	0 + 0 part	0	98.992	1.001	0	2.05	0.59	692417	4600025	186131	186131	157653	157653	8	8	14
Nanopore_R9_pass	1.0	Unicycler (normal)	10	88	40	29	28	25	21	4603661	4594741	4572111	4565428	4517552	4370401	45	779088	4598030	4641652	50.76	50.79	343811	343811	143407	143407	5	5	11	11	3	2	456863	3	0 + 0 part	0	98.846	1.002	0	1.07	0.33	421511	4592343	211350	211350	117651	117651	7	7	14
Nanopore_R9_pass	1.0	Unicycler (normal)	11	87	37	27	25	25	21	4602382	4591583	4570561	4555804	4555804	4415998	44	411229	4596610	4641652	50.77	50.79	270152	270152	148205	148205	7	7	13	13	0	0	0	2	0 + 0 part	0	98.943	1.001	0	1.61	0.09	405326	4594952	209720	209720	148205	148205	8	8	14
Nanopore_R9_pass	1.0	Unicycler (normal)	12	82	28	22	20	20	17	4609537	4599648	4590144	4573370	4573370	4460365	34	572472	4603772	4641652	50.77	50.79	357078	357078	215169	215169	6	6	10	10	0	0	0	3	0 + 0 part	0	99.052	1.001	0	1.44	0.04	572409	4601930	357078	357078	186131	186131	6	6	11
Nanopore_R9_pass	1.0	Unicycler (normal)	13	67	27	23	23	21	19	4620602	4611863	4605461	4605461	4574017	4493034	33	534904	4615987	4641652	50.77	50.79	265114	237471	184315	184315	6	7	12	12	1	1	420447	2	0 + 0 part	0	99.271	1.002	0	2.63	0.15	403862	4614334	209271	209271	176505	176505	9	9	15
Nanopore_R9_pass	1.0	Unicycler (normal)	14	68	26	21	21	21	19	4623152	4614198	4605004	4605004	4605004	4540636	33	839928	4619040	4641652	50.77	50.79	343992	343992	143407	143407	4	4	8	8	0	0	0	2	0 + 0 part	0	99.465	1	0	1.8	0.09	825588	4618904	343928	343928	143407	143407	4	4	9
Nanopore_R9_pass	1.0	Unicycler (normal)	15	87	38	27	27	24	18	4609179	4599030	4577134	4577134	4530362	4318452	45	524616	4603872	4641652	50.77	50.79	300490	300490	191024	191024	6	6	11	11	3	2	932220	2	0 + 0 part	0	99.061	1.001	0	1.35	0.13	454850	4602347	209721	209721	152895	152895	8	8	14
Nanopore_R9_pass	1.0	Unicycler (normal)	16	74	34	26	25	24	20	4602915	4597124	4583718	4574473	4561373	4428978	36	634311	4598329	4641652	50.77	50.79	301364	301364	203027	154999	6	6	10	11	0	0	0	2	0 + 0 part	0	99.031	1	0	1.33	0.04	634311	4596674	215164	215164	154999	154999	6	6	12
Nanopore_R9_pass	1.0	Unicycler (normal)	17	74	29	24	22	22	18	4607767	4599128	4590956	4575030	4575030	4446377	34	690093	4602495	4641652	50.76	50.79	426633	426633	176431	173942	4	4	9	10	0	0	0	5	0 + 0 part	0	99.074	1.001	0	1.85	0.35	572409	4601053	261019	261019	146938	146938	6	6	12
Nanopore_R9_pass	1.0	Unicycler (normal)	18	84	34	28	28	27	20	4598631	4589051	4578998	4578998	4567007	4323250	39	839937	4592417	4641652	50.76	50.79	294311	294311	154999	149704	5	5	11	12	0	0	0	3	0 + 0 part	0	98.881	1.001	0	1.61	0.41	825598	4592055	206860	202275	149704	149704	6	7	13
Nanopore_R9_pass	1.0	Unicycler (normal)	19	69	30	23	23	22	20	4612214	4605363	4592703	4592703	4579603	4516964	33	568908	4607526	4641652	50.76	50.79	261019	261019	176430	176430	6	6	12	12	0	0	0	3	0 + 0 part	0	99.237	1	0	1.41	0.15	399388	4607394	216798	216798	176428	176428	8	8	13
Nanopore_R9_pass	1.0	Unicycler (normal)	20	90	37	30	29	26	21	4596171	4586066	4570457	4563775	4515892	4324922	43	554444	4590335	4641652	50.76	50.79	265115	265115	132580	132580	7	7	12	12	2	1	407605	4	0 + 0 part	0	98.782	1.001	0	1.48	0.26	363836	4587712	211577	211577	122601	105536	8	8	15
Nanopore_R9_pass	2.0	Unicycler (normal)	1	70	20	14	13	13	11	4615572	4605612	4595468	4587395	4587395	4519740	26	1614667	4609738	4641652	50.77	50.79	692415	411225	285031	285031	2	3	6	6	0	0	0	3	0 + 0 part	0	99.15	1.002	0	1.3	0.54	838961	4609601	692415	391004	202298	202298	3	4	8
Nanopore_R9_pass	2.0	Unicycler (normal)	2	42	14	11	11	11	11	4626249	4620475	4615291	4615291	4615291	4615291	17	1440712	4622636	4641652	50.77	50.79	554536	554536	371273	371273	3	3	5	5	2	1	1440712	3	0 + 0 part	0	99.483	1.001	0	1.97	0.15	776065	4622636	366672	366672	270154	270154	5	5	8
Nanopore_R9_pass	2.0	Unicycler (normal)	3	53	20	16	14	14	11	4619579	4612718	4606465	4590539	4590539	4477684	24	839289	4615550	4641652	50.78	50.79	652597	652597	357519	357519	4	4	6	6	2	1	450053	6	0 + 0 part	0	99.39	1	0	1.39	0.46	692415	4615291	357517	357517	229255	229255	5	5	9
Nanopore_R9_pass	2.0	Unicycler (normal)	4	60	19	15	15	15	14	4617806	4610310	4603908	4603908	4603908	4567903	24	801951	4613675	4641652	50.78	50.79	526338	526338	223602	223602	4	4	7	7	2	1	801951	3	0 + 0 part	0	99.261	1.001	0	1.43	0.39	634310	4611721	401498	401498	209720	209720	5	5	9
Nanopore_R9_pass	2.0	Unicycler (normal)	5	42	15	12	12	12	9	4631815	4624360	4618538	4618538	4618538	4504343	22	1860489	4629387	4641652	50.78	50.79	895792	895792	236362	236362	2	2	4	4	2	1	669659	4	0 + 0 part	0	99.579	1.002	0	2.21	0.13	1741700	4629384	357692	357692	193209	193209	3	3	7
Nanopore_R9_pass	2.0	Unicycler (normal)	6	49	19	14	14	13	13	4630100	4625734	4618293	4618293	4594289	4594289	21	828136	4626938	4641652	50.78	50.79	466946	466946	342746	342746	4	4	7	7	0	0	0	4	0 + 0 part	0	99.581	1.001	0	1.8	0.09	828136	4626480	423798	423798	211138	211138	4	4	8
Nanopore_R9_pass	2.0	Unicycler (normal)	7	64	25	19	19	19	14	4622762	4613741	4602509	4602509	4602509	4433487	32	1253231	4618586	4641652	50.78	50.79	396620	396620	265115	265115	4	4	7	7	1	1	1253231	3	0 + 0 part	0	99.382	1.001	0	1.73	0.2	585863	4616926	357877	340187	202420	202420	5	6	10
Nanopore_R9_pass	2.0	Unicycler (normal)	8	46	15	12	12	11	9	4632208	4627806	4622621	4622621	4612263	4536053	17	1780624	4629010	4641652	50.78	50.79	895882	895882	416222	416222	2	2	4	4	3	1	1780624	3	0 + 0 part	0	99.471	1.003	0	1.45	0.28	881542	4623537	513332	513332	236361	236361	4	4	7
Nanopore_R9_pass	2.0	Unicycler (normal)	9	64	23	18	18	18	16	4612926	4605588	4597240	4597240	4597240	4525567	26	706945	4607750	4641652	50.77	50.79	398895	398895	228845	207018	5	5	9	10	0	0	0	3	0 + 0 part	0	99.267	1	0	1.3	0.13	421511	4607614	361156	361156	207018	207018	6	6	11
Nanopore_R9_pass	2.0	Unicycler (normal)	10	50	18	15	15	14	14	4624773	4619707	4614521	4614521	4598844	4598844	20	895884	4620910	4641652	50.78	50.79	489498	489498	236361	236361	4	4	7	7	2	1	801952	4	0 + 0 part	0	99.322	1.002	0	3.36	2.8	881544	4615985	365565	365565	202415	202415	4	4	9
Nanopore_R9_pass	2.0	Unicycler (normal)	11	47	14	12	12	12	12	4617512	4612970	4608912	4608912	4608912	4608912	16	1329503	4614173	4641652	50.78	50.79	610394	610394	285033	285033	3	3	6	6	2	1	1329503	3	0 + 0 part	0	99.391	1	0	1.28	0.04	692530	4614169	408421	408421	202299	202299	5	5	9
Nanopore_R9_pass	2.0	Unicycler (normal)	12	40	13	11	11	11	10	4624414	4620602	4616545	4616545	4616545	4587516	13	1137716	4620602	4641652	50.78	50.79	693691	693691	357376	357376	3	3	5	5	0	0	0	4	0 + 0 part	0	99.515	1	0	1.78	0.3	838658	4620350	475859	475859	298939	298939	4	4	7
Nanopore_R9_pass	2.0	Unicycler (normal)	13	41	18	12	11	11	11	4625719	4621203	4609843	4603164	4603164	4603164	20	1403317	4622407	4641652	50.78	50.79	551170	551170	443903	443903	3	3	5	5	2	1	1403317	6	0 + 0 part	0	99.469	1.001	0	1.6	0.28	692838	4622404	349508	349508	203186	203186	5	5	10
Nanopore_R9_pass	2.0	Unicycler (normal)	14	57	20	15	15	13	13	4621974	4615199	4606655	4606655	4578944	4578944	23	1194494	4617362	4641652	50.78	50.79	391005	391005	294424	294424	4	4	7	7	2	1	1194494	3	0 + 0 part	0	99.32	1.002	0	1.58	0.39	775947	4617347	391005	391005	261019	261019	5	5	8
Nanopore_R9_pass	2.0	Unicycler (normal)	15	51	18	13	13	13	12	4631451	4622888	4611490	4611490	4611490	4579341	25	766203	4627877	4641652	50.78	50.79	454850	454850	291334	291334	4	4	7	7	2	1	766203	5	0 + 0 part	0	99.542	1.002	0	1.62	0.28	603565	4627874	320848	320848	218808	218808	6	6	10
Nanopore_R9_pass	2.0	Unicycler (normal)	16	62	25	19	19	19	15	4613630	4607643	4598190	4598190	4598190	4441947	27	693747	4608847	4641652	50.77	50.79	454849	454849	301364	301364	4	4	7	7	1	1	679505	6	0 + 0 part	0	99.202	1.001	0	2.3	0.59	569814	4608197	359394	359394	193208	193208	6	6	10
Nanopore_R9_pass	2.0	Unicycler (normal)	17	50	17	13	13	13	12	4624917	4616431	4610149	4610149	4610149	4568412	23	1245455	4620701	4641652	50.78	50.79	495277	495277	270007	270007	3	3	6	6	4	2	1740732	5	0 + 0 part	0	99.351	1.002	0	3.84	0.28	694158	4620478	366757	366757	202299	202299	5	5	10
Nanopore_R9_pass	2.0	Unicycler (normal)	18	56	18	15	14	13	13	4623584	4615028	4609843	4600598	4576594	4576594	24	692416	4619116	4641652	50.78	50.79	551245	551245	335920	335920	4	4	7	7	2	1	652959	3	0 + 0 part	0	99.474	1	0	1.34	0.19	692416	4618917	366246	366246	227925	227925	5	5	9
Nanopore_R9_pass	2.0	Unicycler (normal)	19	41	18	14	13	12	12	4630353	4626448	4620047	4613364	4599264	4599264	19	1261620	4627352	4641652	50.78	50.79	518587	518587	274232	274232	3	3	7	7	2	1	581985	4	0 + 0 part	0	99.54	1.002	0	2.29	0.54	912112	4625647	338949	338949	202586	202586	5	5	9
Nanopore_R9_pass	2.0	Unicycler (normal)	20	62	25	20	19	18	14	4622941	4614979	4606518	4599834	4585732	4455890	30	830857	4618345	4641652	50.78	50.79	678714	678714	207018	207018	4	4	6	6	2	1	678714	3	0 + 0 part	0	99.446	1.001	0	1.95	0.45	692839	4618342	488276	488276	190845	190845	4	4	9
Nanopore_R9_pass	4.0	Unicycler (normal)	1	24	5	3	3	3	3	4633219	4631161	4627105	4627105	4627105	4627105	5	3852920	4631161	4641652	50.79	50.79	3852920	3852920	3852920	3852920	1	1	1	1	2	1	3852920	4	0 + 0 part	0	99.666	1.001	0	1.36	0.13	1443290	4631158	761327	761327	513163	513163	3	3	4
Nanopore_R9_pass	4.0	Unicycler (normal)	2	46	12	8	8	8	6	4639007	4632938	4625693	4625693	4625693	4557374	16	2151353	4635679	4641652	50.78	50.79	1212069	1212069	737321	737321	2	2	3	3	2	1	2151353	6	0 + 0 part	0	99.788	1.001	0	3.43	1.66	957075	4635154	431809	431809	357242	357242	4	4	7
Nanopore_R9_pass	4.0	Unicycler (normal)	3	20	8	5	5	5	5	4635877	4633754	4628693	4628693	4628693	4628693	9	2498043	4634659	4641652	50.79	50.79	2498043	2498043	687983	687983	1	1	3	3	2	1	2498043	3	0 + 0 part	0	99.809	1	0	1.51	0.37	935029	4634659	775637	775637	431809	431809	3	3	5
Nanopore_R9_pass	4.0	Unicycler (normal)	4	16	4	2	2	2	2	4642818	4641552	4637497	4637497	4637497	4637497	4	4376478	4641552	4641652	50.79	50.79	4376478	4376478	4376478	4376478	1	1	1	1	3	1	4376478	6	0 + 0 part	0	99.866	1.001	0	1.94	0.17	1279326	4640550	1097470	1097470	357242	357242	2	2	5
Nanopore_R9_pass	4.0	Unicycler (normal)	5	41	9	6	6	6	6	4639904	4633031	4626912	4626912	4626912	4626912	13	1869516	4635951	4641652	50.78	50.79	1356264	1356264	541092	541092	2	2	3	3	0	0	0	2	0 + 0 part	0	99.767	1.001	0	2.09	0.13	1741868	4635825	1119110	1119110	475860	475860	2	2	4
Nanopore_R9_pass	4.0	Unicycler (normal)	6	21	6	4	4	4	4	4638127	4634665	4630608	4630608	4630608	4630608	9	3853902	4636826	4641652	50.79	50.79	3853902	3853902	3853902	3853902	1	1	1	1	2	1	3853902	3	0 + 0 part	0	99.738	1.002	0	2.2	0.35	1996879	4635615	1119224	1119224	431359	431359	2	2	3
Nanopore_R9_pass	4.0	Unicycler (normal)	7	23	5	3	3	3	3	4637410	4635435	4631377	4631377	4631377	4631377	5	4050875	4635435	4641652	50.79	50.79	4050875	4050875	4050875	4050875	1	1	1	1	2	1	4050875	3	0 + 0 part	0	99.762	1.001	0	1.79	0.17	1897932	4635435	1317333	1317333	431359	431359	2	2	3
Nanopore_R9_pass	4.0	Unicycler (normal)	8	25	6	4	4	4	4	4637398	4634472	4630414	4630414	4630414	4630414	8	2497677	4635675	4641652	50.79	50.79	2497677	2497677	1212673	1212673	1	1	2	2	2	1	2497677	4	0 + 0 part	0	99.824	1	0	1.38	0.13	868584	4635675	539954	539954	455336	455336	4	4	6
Nanopore_R9_pass	4.0	Unicycler (normal)	9	22	7	6	6	6	6	4638491	4635577	4634358	4634358	4634358	4634358	9	2861778	4636781	4641652	50.79	50.79	2861778	2861778	599149	599149	1	1	3	3	4	2	3460927	5	0 + 0 part	0	99.875	1	0	2.2	0.58	1566704	4636781	408565	408565	305385	305385	3	3	6
Nanopore_R9_pass	4.0	Unicycler (normal)	10	1	1	1	1	1	1	4642617	4642617	4642617	4642617	4642617	4642617	1	4642617	4642617	4641652	50.79	50.79	4642617	4642617	4642617	4642617	1	1	1	1	2	1	4642617	4	0 + 0 part	0	99.993	1	0	2.07	0.15	1991655	4642430	1083602	1083602	776078	776078	2	2	3
Nanopore_R9_pass	4.0	Unicycler (normal)	11	3	1	1	1	1	1	4641532	4641246	4641246	4641246	4641246	4641246	1	4641246	4641246	4641652	50.79	50.79	4641246	4641246	4641246	4641246	1	1	1	1	2	1	4641246	5	0 + 0 part	0	99.974	1	0	2.11	0.15	1460324	4641246	1413050	1413050	454642	454642	2	2	4
Nanopore_R9_pass	4.0	Unicycler (normal)	12	2	1	1	1	1	1	4641891	4641827	4641827	4641827	4641827	4641827	1	4641827	4641827	4641652	50.79	50.79	4641827	4641827	4641827	4641827	1	1	1	1	2	1	4641827	3	0 + 0 part	0	99.987	1	0	2.05	0.15	2188687	4641827	1637464	1637464	1637464	1637464	2	2	2
Nanopore_R9_pass	4.0	Unicycler (normal)	13	2	1	1	1	1	1	4642091	4642025	4642025	4642025	4642025	4642025	1	4642025	4642025	4641652	50.79	50.79	4642025	4642025	4642025	4642025	1	1	1	1	2	1	4642025	2	0 + 0 part	0	99.991	1	0	1.72	0.15	2218309	4642025	1460325	1460325	1460325	1460325	2	2	2
Nanopore_R9_pass	4.0	Unicycler (normal)	14	2	1	1	1	1	1	4642091	4642025	4642025	4642025	4642025	4642025	1	4642025	4642025	4641652	50.79	50.79	4642025	4642025	4642025	4642025	1	1	1	1	3	1	4642025	2	0 + 0 part	0	99.98	1	0	1.03	0.04	1649505	4642025	1123810	1123810	867272	867272	2	2	3
Nanopore_R9_pass	4.0	Unicycler (normal)	15	33	6	4	4	4	4	4633028	4630043	4625988	4625988	4625988	4625988	6	2498622	4630043	4641652	50.79	50.79	2498622	2498622	1014355	1014355	1	1	2	2	3	2	3512977	4	0 + 0 part	0	99.652	1.001	0	2.25	1.43	1239821	4627446	569309	569309	402657	402657	3	3	5
Nanopore_R9_pass	4.0	Unicycler (normal)	16	33	7	4	4	4	3	4637745	4632839	4626722	4626722	4626722	4599285	10	2498223	4634999	4641652	50.78	50.79	2498223	2498223	1212408	1212408	1	1	2	2	2	1	2498223	5	0 + 0 part	0	99.79	1.001	0	1.81	1.21	888654	4633630	643097	643097	421060	421060	3	3	6
Nanopore_R9_pass	4.0	Unicycler (normal)	17	23	6	4	4	4	3	4632846	4629973	4625917	4625917	4625917	4589401	8	3155415	4631177	4641652	50.79	50.79	3155415	3155415	1168874	1168874	1	1	2	2	2	1	3155415	3	0 + 0 part	0	99.66	1.001	0	1.25	0.28	1442855	4630755	1168874	1168874	431809	431809	2	2	4
Nanopore_R9_pass	4.0	Unicycler (normal)	18	2	1	1	1	1	1	4641600	4641536	4641536	4641536	4641536	4641536	1	4641536	4641536	4641652	50.79	50.79	4641536	4641536	4641536	4641536	1	1	1	1	2	1	4641536	6	0 + 0 part	0	99.967	1	0	1.72	0.54	1633697	4641092	1305542	1305542	357242	357242	2	2	4
Nanopore_R9_pass	4.0	Unicycler (normal)	19	33	7	4	4	4	4	4631722	4626234	4620116	4620116	4620116	4620116	11	3195263	4629154	4641652	50.78	50.79	3195263	3195263	917916	917916	1	1	2	2	2	1	3195263	3	0 + 0 part	0	99.671	1.001	0	2.72	1.3	1644027	4629154	1119109	1119109	431359	431359	2	2	4
Nanopore_R9_pass	4.0	Unicycler (normal)	20	16	5	3	3	3	3	4636337	4635163	4631107	4631107	4631107	4631107	5	3199296	4635163	4641652	50.79	50.79	3199296	3199296	779414	779414	1	1	2	2	2	1	3199296	5	0 + 0 part	0	99.749	1.001	0	1.92	0.06	1119225	4634976	779414	779414	513069	513069	3	3	5
Nanopore_R9_pass	8.0	Unicycler (normal)	1	1	1	1	1	1	1	4641913	4641913	4641913	4641913	4641913	4641913	1	4641913	4641913	4641652	50.79	50.79	4641913	4641913	4641913	4641913	1	1	1	1	2	1	4641913	3	0 + 0 part	0	99.989	1	0	2.33	0.15	1991655	4641913	1395161	1395161	502334	502334	2	2	3
Nanopore_R9_pass	8.0	Unicycler (normal)	2	2	1	1	1	1	1	4642269	4642205	4642205	4642205	4642205	4642205	1	4642205	4642205	4641652	50.79	50.79	4642205	4642205	4642205	4642205	1	1	1	1	2	1	4642205	4	0 + 0 part	0	99.991	1	0	2.31	0.17	1903802	4642185	1442945	1442945	775801	775801	2	2	3
Nanopore_R9_pass	8.0	Unicycler (normal)	3	2	1	1	1	1	1	4641891	4641827	4641827	4641827	4641827	4641827	1	4641827	4641827	4641652	50.79	50.79	4641827	4641827	4641827	4641827	1	1	1	1	2	1	4641827	3	0 + 0 part	0	99.987	1	0	1.9	0.15	2188687	4641827	1903802	1903802	1903802	1903802	2	2	2
Nanopore_R9_pass	8.0	Unicycler (normal)	4	8	2	2	2	2	2	4641913	4641203	4641203	4641203	4641203	4641203	2	3398215	4641203	4641652	50.79	50.79	3398215	3398215	1242988	1242988	1	1	2	2	2	1	3398215	3	0 + 0 part	0	99.974	1	0	1.98	0.15	1328118	4641203	1317334	1317334	569312	569312	2	2	4
Nanopore_R9_pass	8.0	Unicycler (normal)	5	1	1	1	1	1	1	4642164	4642164	4642164	4642164	4642164	4642164	1	4642164	4642164	4641652	50.79	50.79	4642164	4642164	4642164	4642164	1	1	1	1	2	1	4642164	4	0 + 0 part	0	99.991	1	0	1.75	0.41	1633872	4642164	1395161	1395161	776062	776062	2	2	3
Nanopore_R9_pass	8.0	Unicycler (normal)	6	1	1	1	1	1	1	4642184	4642184	4642184	4642184	4642184	4642184	1	4642184	4642184	4641652	50.79	50.79	4642184	4642184	4642184	4642184	1	1	1	1	2	1	4642184	4	0 + 0 part	0	99.991	1	0	1.59	0.15	1633872	4642184	1395161	1395161	776082	776082	2	2	3
Nanopore_R9_pass	8.0	Unicycler (normal)	7	1	1	1	1	1	1	4642000	4642000	4642000	4642000	4642000	4642000	1	4642000	4642000	4641652	50.79	50.79	4642000	4642000	4642000	4642000	1	1	1	1	2	1	4642000	3	0 + 0 part	0	99.991	1	0	1.59	0.15	1633872	4642000	1395161	1395161	823148	823148	2	2	3
Nanopore_R9_pass	8.0	Unicycler (normal)	8	14	2	2	2	2	2	4642257	4638932	4638932	4638932	4638932	4638932	5	4448088	4641094	4641652	50.79	50.79	4448088	4448088	4448088	4448088	1	1	1	1	2	1	4448088	3	0 + 0 part	0	99.948	1	0	1.94	0.19	1442574	4641094	1123810	1123810	673676	673676	2	2	4
Nanopore_R9_pass	8.0	Unicycler (normal)	9	4	2	2	2	2	2	4642247	4641926	4641926	4641926	4641926	4641926	2	3984761	4641926	4641652	50.79	50.79	3984761	3984761	3984761	3984761	1	1	1	1	2	1	3984761	3	0 + 0 part	0	99.98	1	0	2.95	0.73	1903545	4641926	873452	873452	775637	775637	2	2	3
Nanopore_R9_pass	8.0	Unicycler (normal)	10	2	1	1	1	1	1	4642091	4642025	4642025	4642025	4642025	4642025	1	4642025	4642025	4641652	50.79	50.79	4642025	4642025	4642025	4642025	1	1	1	1	2	1	4642025	2	0 + 0 part	0	99.991	1	0	1.98	0.15	2218309	4642025	1123810	1123810	867779	867779	2	2	3
Nanopore_R9_pass	8.0	Unicycler (normal)	11	1	1	1	1	1	1	4642265	4642265	4642265	4642265	4642265	4642265	1	4642265	4642265	4641652	50.79	50.79	4642265	4642265	4642265	4642265	1	1	1	1	2	1	4642265	3	0 + 0 part	0	99.993	1	0	1.79	0.17	1991655	4642265	1395161	1395161	776072	776072	2	2	3
Nanopore_R9_pass	8.0	Unicycler (normal)	12	1	1	1	1	1	1	4642071	4642071	4642071	4642071	4642071	4642071	1	4642071	4642071	4641652	50.79	50.79	4642071	4642071	4642071	4642071	1	1	1	1	2	1	4642071	4	0 + 0 part	0	99.988	1	0	1.92	0.17	1991655	4642071	1365539	1365539	776078	776078	2	2	3
Nanopore_R9_pass	8.0	Unicycler (normal)	13	12	4	2	2	2	2	4637544	4636332	4632277	4632277	4632277	4632277	4	3196522	4636332	4641652	50.79	50.79	3196522	3196522	1435755	1435755	1	1	2	2	2	1	3196522	4	0 + 0 part	0	99.806	1.001	0	1.77	0.17	1443109	4636330	1435755	1435755	775456	775456	2	2	3
Nanopore_R9_pass	8.0	Unicycler (normal)	14	3	2	1	1	1	1	4642452	4642387	4641317	4641317	4641317	4641317	2	4641317	4642387	4641652	50.79	50.79	4641317	4641317	4641317	4641317	1	1	1	1	2	1	4641317	5	0 + 0 part	0	99.982	1	0	1.96	0.37	1731186	4642387	1413220	1413220	603382	603382	2	2	3
Nanopore_R9_pass	8.0	Unicycler (normal)	15	8	2	2	2	2	2	4641951	4639409	4639409	4639409	4639409	4639409	5	3607765	4641570	4641652	50.79	50.79	3607765	3607765	3607765	3607765	1	1	1	1	2	1	3607765	4	0 + 0 part	0	99.951	1	0	1.79	0.26	1413223	4641570	1031644	1031644	531201	531201	2	2	4
Nanopore_R9_pass	8.0	Unicycler (normal)	16	3	1	1	1	1	1	4642091	4641982	4641982	4641982	4641982	4641982	1	4641982	4641982	4641652	50.79	50.79	4641982	4641982	4641982	4641982	1	1	1	1	2	1	4641982	2	0 + 0 part	0	99.99	1	0	1.92	0.15	2218309	4641982	1317871	1317871	1317871	1317871	2	2	2
Nanopore_R9_pass	8.0	Unicycler (normal)	17	1	1	1	1	1	1	4642091	4642091	4642091	4642091	4642091	4642091	1	4642091	4642091	4641652	50.79	50.79	4642091	4642091	4642091	4642091	1	1	1	1	2	1	4642091	2	0 + 0 part	0	99.993	1	0	1.72	0.15	1991655	4642091	1395161	1395161	823148	823148	2	2	3
Nanopore_R9_pass	8.0	Unicycler (normal)	18	2	1	1	1	1	1	4642251	4642187	4642187	4642187	4642187	4642187	1	4642187	4642187	4641652	50.79	50.79	4642187	4642187	4642187	4642187	1	1	1	1	2	1	4642187	3	0 + 0 part	0	99.991	1	0	1.83	0.34	1991655	4642187	873456	873456	775637	775637	2	2	3
Nanopore_R9_pass	8.0	Unicycler (normal)	19	27	6	3	3	3	3	4637432	4635073	4626372	4626372	4626372	4626372	6	3628384	4635073	4641652	50.79	50.79	3628384	3628384	3628384	3628384	1	1	1	1	2	1	3628384	4	0 + 0 part	0	99.813	1	0	1.55	0.22	1903545	4635073	776075	776075	516637	516637	2	2	4
Nanopore_R9_pass	8.0	Unicycler (normal)	20	3	2	1	1	1	1	4642766	4642701	4641631	4641631	4641631	4641631	2	4641631	4642701	4641652	50.79	50.79	4641631	4641631	4641631	4641631	1	1	1	1	2	1	4641631	4	0 + 0 part	0	99.985	1	0	3	0.52	2188498	4642616	1279680	1279680	431809	431809	2	2	3
Nanopore_R9_pass	16.0	Unicycler (normal)	1	1	1	1	1	1	1	4642260	4642260	4642260	4642260	4642260	4642260	1	4642260	4642260	4641652	50.79	50.79	4642260	4642260	4642260	4642260	1	1	1	1	2	1	4642260	4	0 + 0 part	0	99.993	1	0	1.7	0.15	1991655	4642237	1395161	1395161	775798	775798	2	2	3
Nanopore_R9_pass	16.0	Unicycler (normal)	2	2	1	1	1	1	1	4642264	4642198	4642198	4642198	4642198	4642198	1	4642198	4642198	4641652	50.79	50.79	4642198	4642198	4642198	4642198	1	1	1	1	2	1	4642198	3	0 + 0 part	0	99.991	1	0	1.87	0.32	1442845	4642198	1123810	1123810	775637	775637	2	2	4
Nanopore_R9_pass	16.0	Unicycler (normal)	3	1	1	1	1	1	1	4642242	4642242	4642242	4642242	4642242	4642242	1	4642242	4642242	4641652	50.79	50.79	4642242	4642242	4642242	4642242	1	1	1	1	2	1	4642242	4	0 + 0 part	0	99.993	1	0	1.81	0.19	1991655	4642164	1395161	1395161	775795	775795	2	2	3
Nanopore_R9_pass	16.0	Unicycler (normal)	4	1	1	1	1	1	1	4642252	4642252	4642252	4642252	4642252	4642252	1	4642252	4642252	4641652	50.79	50.79	4642252	4642252	4642252	4642252	1	1	1	1	2	1	4642252	4	0 + 0 part	0	99.993	1	0	1.98	0.19	1991655	4642227	1395161	1395161	775790	775790	2	2	3
Nanopore_R9_pass	16.0	Unicycler (normal)	5	1	1	1	1	1	1	4642272	4642272	4642272	4642272	4642272	4642272	1	4642272	4642272	4641652	50.79	50.79	4642272	4642272	4642272	4642272	1	1	1	1	2	1	4642272	3	0 + 0 part	0	99.993	1	0	2.13	0.15	1991655	4642272	1395161	1395161	776079	776079	2	2	3
Nanopore_R9_pass	16.0	Unicycler (normal)	6	1	1	1	1	1	1	4642000	4642000	4642000	4642000	4642000	4642000	1	4642000	4642000	4641652	50.79	50.79	4642000	4642000	4642000	4642000	1	1	1	1	2	1	4642000	3	0 + 0 part	0	99.991	1	0	1.77	0.15	1633872	4642000	1395161	1395161	823148	823148	2	2	3
Nanopore_R9_pass	16.0	Unicycler (normal)	7	1	1	1	1	1	1	4642074	4642074	4642074	4642074	4642074	4642074	1	4642074	4642074	4641652	50.79	50.79	4642074	4642074	4642074	4642074	1	1	1	1	2	1	4642074	4	0 + 0 part	0	99.988	1	0	1.66	0.17	1633810	4642074	1395110	1395110	776085	776085	2	2	3
Nanopore_R9_pass	16.0	Unicycler (normal)	8	2	1	1	1	1	1	4642181	4642117	4642117	4642117	4642117	4642117	1	4642117	4642117	4641652	50.79	50.79	4642117	4642117	4642117	4642117	1	1	1	1	2	1	4642117	4	0 + 0 part	0	99.989	1	0	1.57	0.15	1442853	4642117	1279681	1279681	775637	775637	2	2	3
Nanopore_R9_pass	16.0	Unicycler (normal)	9	1	1	1	1	1	1	4642091	4642091	4642091	4642091	4642091	4642091	1	4642091	4642091	4641652	50.79	50.79	4642091	4642091	4642091	4642091	1	1	1	1	2	1	4642091	2	0 + 0 part	0	99.993	1	0	1.79	0.15	1991655	4642091	1395161	1395161	823148	823148	2	2	3
Nanopore_R9_pass	16.0	Unicycler (normal)	10	1	1	1	1	1	1	4642000	4642000	4642000	4642000	4642000	4642000	1	4642000	4642000	4641652	50.79	50.79	4642000	4642000	4642000	4642000	1	1	1	1	2	1	4642000	3	0 + 0 part	0	99.991	1	0	1.62	0.15	1633872	4642000	1395161	1395161	823148	823148	2	2	3
Nanopore_R9_pass	16.0	Unicycler (normal)	11	1	1	1	1	1	1	4642091	4642091	4642091	4642091	4642091	4642091	1	4642091	4642091	4641652	50.79	50.79	4642091	4642091	4642091	4642091	1	1	1	1	2	1	4642091	2	0 + 0 part	0	99.993	1	0	1.72	0.15	1991655	4642091	1395161	1395161	823148	823148	2	2	3
Nanopore_R9_pass	16.0	Unicycler (normal)	12	1	1	1	1	1	1	4641978	4641978	4641978	4641978	4641978	4641978	1	4641978	4641978	4641652	50.79	50.79	4641978	4641978	4641978	4641978	1	1	1	1	2	1	4641978	5	0 + 0 part	0	99.986	1	0	1.9	0.24	1633872	4641978	1365539	1365539	776076	776076	2	2	3
Nanopore_R9_pass	16.0	Unicycler (normal)	13	1	1	1	1	1	1	4642267	4642267	4642267	4642267	4642267	4642267	1	4642267	4642267	4641652	50.79	50.79	4642267	4642267	4642267	4642267	1	1	1	1	2	1	4642267	3	0 + 0 part	0	99.993	1	0	1.7	0.19	1991655	4642267	1395161	1395161	776074	776074	2	2	3
Nanopore_R9_pass	16.0	Unicycler (normal)	14	1	1	1	1	1	1	4642091	4642091	4642091	4642091	4642091	4642091	1	4642091	4642091	4641652	50.79	50.79	4642091	4642091	4642091	4642091	1	1	1	1	2	1	4642091	2	0 + 0 part	0	99.993	1	0	1.79	0.15	1991655	4642091	1395161	1395161	823148	823148	2	2	3
Nanopore_R9_pass	16.0	Unicycler (normal)	15	1	1	1	1	1	1	4642068	4642068	4642068	4642068	4642068	4642068	1	4642068	4642068	4641652	50.79	50.79	4642068	4642068	4642068	4642068	1	1	1	1	2	1	4642068	4	0 + 0 part	0	99.988	1	0	1.81	0.17	1991655	4642068	1365539	1365539	776075	776075	2	2	3
Nanopore_R9_pass	16.0	Unicycler (normal)	16	1	1	1	1	1	1	4642181	4642181	4642181	4642181	4642181	4642181	1	4642181	4642181	4641652	50.79	50.79	4642181	4642181	4642181	4642181	1	1	1	1	2	1	4642181	4	0 + 0 part	0	99.991	1	0	1.55	0.15	1633872	4642181	1395161	1395161	776077	776077	2	2	3
Nanopore_R9_pass	16.0	Unicycler (normal)	17	1	1	1	1	1	1	4642000	4642000	4642000	4642000	4642000	4642000	1	4642000	4642000	4641652	50.79	50.79	4642000	4642000	4642000	4642000	1	1	1	1	2	1	4642000	3	0 + 0 part	0	99.991	1	0	1.53	0.15	1633872	4642000	1395161	1395161	823148	823148	2	2	3
Nanopore_R9_pass	16.0	Unicycler (normal)	18	1	1	1	1	1	1	4641891	4641891	4641891	4641891	4641891	4641891	1	4641891	4641891	4641652	50.79	50.79	4641891	4641891	4641891	4641891	1	1	1	1	2	1	4641891	3	0 + 0 part	0	99.988	1	0	1.85	0.15	1991655	4641891	1365539	1365539	823148	823148	2	2	3
Nanopore_R9_pass	16.0	Unicycler (normal)	19	1	1	1	1	1	1	4642254	4642254	4642254	4642254	4642254	4642254	1	4642254	4642254	4641652	50.79	50.79	4642254	4642254	4642254	4642254	1	1	1	1	2	1	4642254	4	0 + 0 part	0	99.993	1	0	1.75	0.17	1991655	4642243	1395161	1395161	775718	775718	2	2	3
Nanopore_R9_pass	16.0	Unicycler (normal)	20	4	2	1	1	1	1	4642267	4642195	4641039	4641039	4641039	4641039	2	4641039	4642195	4641652	50.79	50.79	4641039	4641039	4641039	4641039	1	1	1	1	2	1	4641039	3	0 + 0 part	0	99.966	1	0	1.72	0.17	1991655	4642195	872309	872309	775637	775637	2	2	3
PacBio_RS_C2_enzyme_C2_chemistry	0.25	Unicycler (normal)	1	115	57	45	43	39	28	4577086	4565444	4540518	4524595	4464724	4089651	64	363836	4570473	4641652	50.75	50.79	176279	176279	95053	88342	10	10	19	20	0	0	0	2	0 + 0 part	0	98.431	1	0	1.23	0.04	363836	4568814	173942	173942	88342	87032	11	11	20
PacBio_RS_C2_enzyme_C2_chemistry	0.25	Unicycler (normal)	2	119	58	45	42	39	27	4578249	4565880	4537973	4513975	4478054	4062785	66	363836	4571625	4641652	50.75	50.79	178257	176285	89983	89983	9	10	19	19	0	0	0	2	0 + 0 part	0	98.401	1.001	0	1.09	0.33	363836	4569792	152896	152896	88347	88347	11	11	21
PacBio_RS_C2_enzyme_C2_chemistry	0.25	Unicycler (normal)	3	111	53	42	39	37	27	4583074	4571610	4548759	4524760	4501940	4145218	60	363835	4576452	4641652	50.75	50.79	178255	178255	95470	95053	10	10	18	19	1	1	219922	2	0 + 0 part	0	98.494	1.001	0	1.05	0.04	363835	4574794	178255	154999	89983	89983	10	11	20
PacBio_RS_C2_enzyme_C2_chemistry	0.25	Unicycler (normal)	4	118	56	44	41	37	26	4578231	4566748	4543082	4519081	4459215	4080563	63	435851	4571594	4641652	50.75	50.79	178256	178256	95472	95053	9	9	17	18	0	0	0	2	0 + 0 part	0	98.451	1	0	1.25	0.11	421511	4569759	176278	176278	95053	88341	10	10	18
PacBio_RS_C2_enzyme_C2_chemistry	0.25	Unicycler (normal)	5	116	58	45	42	39	27	4577877	4565515	4536734	4512731	4462545	4033117	66	363836	4571261	4641652	50.75	50.79	178256	178256	95052	88916	10	10	19	20	0	0	0	2	0 + 0 part	0	98.448	1	0	1.16	0.04	363836	4569607	176285	176285	88916	87032	11	11	20
PacBio_RS_C2_enzyme_C2_chemistry	0.25	Unicycler (normal)	6	112	54	42	39	35	25	4579708	4568070	4543140	4519138	4459266	4115790	61	363835	4573096	4641652	50.75	50.79	193272	188532	100024	100024	9	10	17	17	0	0	0	2	0 + 0 part	0	98.487	1	0	0.83	0.04	363835	4571440	178257	178257	95478	95478	11	11	19
PacBio_RS_C2_enzyme_C2_chemistry	0.25	Unicycler (normal)	7	115	51	42	40	37	27	4583180	4571579	4552958	4535639	4499717	4142079	58	435850	4576419	4641652	50.75	50.79	176280	176280	95466	95466	9	9	18	18	0	0	0	3	0 + 0 part	0	98.508	1.001	0	1.09	0.04	421510	4573432	154999	154999	95052	95052	10	10	19
PacBio_RS_C2_enzyme_C2_chemistry	0.25	Unicycler (normal)	8	115	55	43	41	38	26	4580276	4567903	4540522	4523205	4475326	4037673	63	363837	4573655	4641652	50.75	50.79	178255	178255	95476	95053	10	10	18	19	0	0	0	2	0 + 0 part	0	98.499	1	0	1.01	0.04	363837	4571999	178255	178255	95053	89797	10	10	19
PacBio_RS_C2_enzyme_C2_chemistry	0.25	Unicycler (normal)	9	109	52	40	38	37	27	4581048	4570573	4546632	4531877	4518730	4172517	58	435850	4574693	4641652	50.75	50.79	176278	176278	95466	95466	9	9	18	18	0	0	0	2	0 + 0 part	0	98.495	1.001	0	0.85	0.04	421510	4573032	173942	173942	95053	95053	10	10	19
PacBio_RS_C2_enzyme_C2_chemistry	0.25	Unicycler (normal)	10	113	55	42	39	36	26	4580191	4568546	4539511	4515508	4467626	4109442	62	363836	4573575	4641652	50.75	50.79	178256	178256	112192	105599	10	10	17	18	0	0	0	2	0 + 0 part	0	98.481	1.001	0	0.94	0.04	363836	4571921	178256	178256	105535	95053	10	10	18
PacBio_RS_C2_enzyme_C2_chemistry	0.25	Unicycler (normal)	11	107	53	43	41	40	28	4580700	4568542	4546674	4531919	4519927	4104661	61	363835	4574289	4641652	50.75	50.79	176285	176285	105600	95476	10	10	19	20	0	0	0	2	0 + 0 part	0	98.489	1.001	0	0.83	0.04	363835	4572633	148485	148485	95476	89797	11	11	20
PacBio_RS_C2_enzyme_C2_chemistry	0.25	Unicycler (normal)	12	115	54	43	41	38	27	4580160	4567885	4543706	4528951	4477279	4102910	62	405319	4573632	4641652	50.75	50.79	176279	176279	105598	95478	10	10	18	19	0	0	0	2	0 + 0 part	0	98.473	1.001	0	1.09	0.04	405319	4571973	176279	176279	89796	89796	10	10	20
PacBio_RS_C2_enzyme_C2_chemistry	0.25	Unicycler (normal)	13	108	56	43	41	37	27	4585888	4574052	4544809	4528879	4469005	4114872	64	363836	4579801	4641652	50.75	50.79	178257	178257	105600	100029	10	10	18	19	1	1	296212	2	0 + 0 part	0	98.56	1.001	0	1.27	0.42	363836	4575563	178257	176285	95477	95477	10	11	20
PacBio_RS_C2_enzyme_C2_chemistry	0.25	Unicycler (normal)	14	118	56	43	41	38	27	4579414	4567042	4537709	4522958	4475077	4079415	64	435851	4572789	4641652	50.75	50.79	176279	176279	95054	88343	9	9	18	19	0	0	0	2	0 + 0 part	0	98.454	1.001	0	1.25	0.04	421511	4571130	148486	148486	88343	87032	10	10	19
PacBio_RS_C2_enzyme_C2_chemistry	0.25	Unicycler (normal)	15	117	56	43	40	37	26	4579422	4567052	4537899	4513901	4477982	4095983	64	399348	4572800	4641652	50.75	50.79	178257	178257	95054	95054	9	9	18	18	0	0	0	2	0 + 0 part	0	98.456	1.001	0	1.36	0.04	399343	4571141	176279	176279	89983	89983	10	10	19
PacBio_RS_C2_enzyme_C2_chemistry	0.25	Unicycler (normal)	16	113	53	43	40	36	25	4581961	4570490	4553283	4529826	4469963	4091309	60	568908	4575334	4641652	50.75	50.79	207216	176285	95471	95471	8	9	17	17	0	0	0	4	0 + 0 part	0	98.553	1	0	1.07	0.07	366930	4574500	176285	176285	95054	95054	10	10	19
PacBio_RS_C2_enzyme_C2_chemistry	0.25	Unicycler (normal)	17	112	54	44	42	38	27	4580869	4569416	4550009	4532690	4469406	4081044	61	363835	4574256	4641652	50.74	50.79	176286	176286	95052	95052	10	10	19	19	0	0	0	2	0 + 0 part	0	98.486	1.001	0	1.25	0.04	363835	4572602	176286	155001	88916	88916	10	11	20
PacBio_RS_C2_enzyme_C2_chemistry	0.25	Unicycler (normal)	18	117	56	43	41	37	28	4578595	4566225	4537073	4519754	4459889	4137336	64	363836	4571971	4641652	50.75	50.79	176279	176279	95476	95476	10	10	19	19	0	0	0	2	0 + 0 part	0	98.463	1	0	1.09	0.04	363836	4570312	176279	148486	95054	88343	10	11	20
PacBio_RS_C2_enzyme_C2_chemistry	0.25	Unicycler (normal)	19	119	57	44	41	37	26	4577493	4566010	4539149	4515149	4455284	4076628	64	363835	4570854	4641652	50.75	50.79	203029	203029	95052	95052	9	9	18	18	0	0	0	2	0 + 0 part	0	98.439	1	0	0.96	0.04	363835	4569202	176279	155001	95052	88343	10	11	19
PacBio_RS_C2_enzyme_C2_chemistry	0.25	Unicycler (normal)	20	114	54	42	41	37	26	4581246	4568747	4542031	4532787	4469500	4078880	62	435849	4574498	4641652	50.75	50.79	178255	178255	95053	95053	9	9	18	18	0	0	0	2	0 + 0 part	0	98.501	1.001	0	0.96	0.04	421510	4572844	176285	176285	88347	88347	10	10	19
PacBio_RS_C2_enzyme_C2_chemistry	0.5	Unicycler (normal)	1	113	59	45	42	41	28	4575880	4563698	4532534	4508535	4495434	4031988	67	363836	4569446	4641652	50.75	50.79	176285	176285	88348	88348	10	10	20	20	0	0	0	2	0 + 0 part	0	98.409	1	0	1.44	0.04	363836	4567791	148487	148487	87031	87031	11	11	21
PacBio_RS_C2_enzyme_C2_chemistry	0.5	Unicycler (normal)	2	107	47	37	35	33	25	4587018	4575430	4554535	4539779	4516959	4240967	54	554536	4580275	4641652	50.76	50.79	188530	178256	125580	125580	8	9	16	16	0	0	0	3	0 + 0 part	0	98.572	1.001	0	1.16	0.72	421511	4577762	176285	176285	105536	105536	10	10	18
PacBio_RS_C2_enzyme_C2_chemistry	0.5	Unicycler (normal)	3	102	47	38	37	34	24	4586488	4574376	4554765	4547008	4491614	4139614	55	398900	4580122	4641652	50.75	50.79	203189	203189	109253	109253	9	9	16	16	0	0	0	2	0 + 0 part	0	98.55	1.001	0	0.92	0.04	398900	4575832	193209	193209	100161	100161	10	10	18
PacBio_RS_C2_enzyme_C2_chemistry	0.5	Unicycler (normal)	4	109	50	37	36	32	24	4586645	4574350	4545201	4538518	4478646	4198967	58	372356	4580099	4641652	50.75	50.79	224060	224060	117645	117645	8	8	16	16	0	0	0	2	0 + 0 part	0	98.593	1.001	0	0.87	0.04	370831	4578445	203541	203541	117642	105536	9	9	16
PacBio_RS_C2_enzyme_C2_chemistry	0.5	Unicycler (normal)	5	112	58	45	42	39	28	4581115	4569389	4540353	4516354	4480432	4093216	66	363835	4575138	4641652	50.75	50.79	176284	176284	95053	89983	10	10	19	20	0	0	0	2	0 + 0 part	0	98.491	1.001	0	1.6	0.09	363835	4573483	148487	148487	95053	89983	11	11	20
PacBio_RS_C2_enzyme_C2_chemistry	0.5	Unicycler (normal)	6	113	53	43	40	37	26	4581879	4569523	4546706	4522704	4472516	4080968	61	363835	4575269	4641652	50.75	50.79	178257	178257	95477	88347	9	9	17	18	2	1	344383	2	0 + 0 part	0	98.504	1.001	0	1.03	0.26	363835	4573560	176285	176285	88347	87033	10	10	19
PacBio_RS_C2_enzyme_C2_chemistry	0.5	Unicycler (normal)	7	104	48	39	38	37	26	4583904	4572422	4552269	4545586	4533596	4150147	55	363835	4577411	4641652	50.75	50.79	188532	188532	109160	109160	10	10	18	18	0	0	0	2	0 + 0 part	0	98.55	1.001	0	1.03	0.17	363835	4575578	178256	178256	103902	103902	11	11	19
PacBio_RS_C2_enzyme_C2_chemistry	0.5	Unicycler (normal)	8	107	52	42	39	36	27	4579541	4569002	4548196	4524197	4477425	4174190	58	363836	4573090	4641652	50.75	50.79	178256	178256	109253	105598	10	10	18	19	0	0	0	2	0 + 0 part	0	98.486	1	0	0.98	0.04	363836	4571386	176284	176284	105535	103901	11	11	19
PacBio_RS_C2_enzyme_C2_chemistry	0.5	Unicycler (normal)	9	101	46	36	33	32	24	4583697	4573725	4552918	4528920	4518092	4231540	51	363836	4577092	4641652	50.76	50.79	203028	203028	139733	132581	9	9	16	17	0	0	0	2	0 + 0 part	0	98.549	1.001	0	0.92	0.04	363836	4575439	193209	193209	132581	132581	10	10	17
PacBio_RS_C2_enzyme_C2_chemistry	0.5	Unicycler (normal)	10	103	50	39	36	33	26	4587416	4577166	4555237	4531552	4484778	4226848	56	435850	4581291	4641652	50.75	50.79	178255	178255	100029	100029	8	8	17	17	1	1	417628	2	0 + 0 part	0	98.658	1	0	1.48	0.09	421510	4579636	176278	173926	100029	95477	9	10	18
PacBio_RS_C2_enzyme_C2_chemistry	0.5	Unicycler (normal)	11	108	53	41	40	40	27	4581454	4569285	4541192	4531948	4531948	4057870	61	363835	4575033	4641652	50.75	50.79	178255	178255	95476	95476	10	10	19	19	0	0	0	2	0 + 0 part	0	98.504	1.001	0	1.22	0.04	363835	4573000	176279	176279	88341	88341	11	11	20
PacBio_RS_C2_enzyme_C2_chemistry	0.5	Unicycler (normal)	12	106	51	39	36	33	27	4584505	4573575	4546481	4522481	4474598	4258509	58	435850	4578602	4641652	50.76	50.79	203029	203029	95471	95471	8	8	17	17	0	0	0	2	0 + 0 part	0	98.562	1.001	0	0.96	0.04	421510	4576947	176503	176503	95190	95190	9	9	18
PacBio_RS_C2_enzyme_C2_chemistry	0.5	Unicycler (normal)	13	98	51	40	39	36	29	4588430	4578898	4554611	4545367	4497486	4231913	57	405326	4583170	4641652	50.76	50.79	176504	176504	95471	95191	10	10	18	19	0	0	0	2	0 + 0 part	0	98.71	1	0	1.2	0.09	405326	4583041	176504	173944	95191	95191	10	11	20
PacBio_RS_C2_enzyme_C2_chemistry	0.5	Unicycler (normal)	14	106	49	39	37	35	25	4583493	4571995	4551090	4536336	4496656	4138249	56	435850	4576987	4641652	50.75	50.79	178255	178255	117653	112359	8	8	16	17	2	1	432057	2	0 + 0 part	0	98.53	1.001	0	0.83	0.04	421510	4575403	176285	176285	112359	109203	10	10	18
PacBio_RS_C2_enzyme_C2_chemistry	0.5	Unicycler (normal)	15	112	51	40	38	36	27	4582043	4570572	4547979	4533223	4509294	4183424	58	363836	4575414	4641652	50.75	50.79	178257	178257	100431	100431	10	10	18	18	0	0	0	3	0 + 0 part	0	98.487	1.001	0	1.4	0.04	363836	4573760	176278	155000	95465	95053	10	11	19
PacBio_RS_C2_enzyme_C2_chemistry	0.5	Unicycler (normal)	16	102	51	40	38	36	24	4588168	4576377	4553501	4537574	4500469	4083461	59	568909	4582127	4641652	50.75	50.79	178256	178256	95471	95471	7	7	16	16	0	0	0	4	0 + 0 part	0	98.69	1	0	1.53	0.07	366931	4582000	157653	157653	95053	95053	10	10	20
PacBio_RS_C2_enzyme_C2_chemistry	0.5	Unicycler (normal)	17	106	48	40	37	35	25	4584210	4572797	4558869	4535413	4510318	4166591	55	435851	4577642	4641652	50.75	50.79	188532	188532	105600	105600	8	8	16	16	0	0	0	2	0 + 0 part	0	98.559	1.001	0	0.94	0.04	421511	4575532	188532	178256	95478	95478	8	9	17
PacBio_RS_C2_enzyme_C2_chemistry	0.5	Unicycler (normal)	18	101	46	38	37	34	24	4587056	4576443	4561692	4552448	4496281	4135487	52	398900	4580714	4641652	50.75	50.79	207020	196036	112359	112359	8	9	16	16	0	0	0	2	0 + 0 part	0	98.651	1	0	1.14	0.04	398900	4579060	195973	195973	100279	100279	9	9	17
PacBio_RS_C2_enzyme_C2_chemistry	0.5	Unicycler (normal)	19	100	48	39	36	33	26	4584692	4574326	4555286	4531286	4484512	4238786	54	435850	4578413	4641652	50.75	50.79	190844	178256	105599	103901	8	9	16	17	0	0	0	2	0 + 0 part	0	98.579	1.001	0	0.9	0.04	421510	4576759	178256	178256	103901	95477	9	9	17
PacBio_RS_C2_enzyme_C2_chemistry	0.5	Unicycler (normal)	20	112	52	39	39	36	26	4583035	4571376	4543468	4543468	4495590	4148775	59	485020	4576404	4641652	50.76	50.79	181885	178256	95470	95470	8	9	17	17	0	0	0	4	0 + 0 part	0	98.527	1.001	0	1.33	0.52	485020	4574480	176284	157653	88915	87031	9	10	19
PacBio_RS_C2_enzyme_C2_chemistry	1.0	Unicycler (normal)	1	99	38	30	29	28	20	4593032	4582893	4567258	4558013	4547186	4245605	43	731851	4586258	4641652	50.76	50.79	238144	238144	154999	154999	5	5	11	11	0	0	0	3	0 + 0 part	0	98.774	1	0	1.4	1.22	569211	4585899	193209	193209	125581	125581	7	7	14
PacBio_RS_C2_enzyme_C2_chemistry	1.0	Unicycler (normal)	2	99	40	34	31	29	24	4589276	4579281	4568649	4545197	4510418	4329612	45	435850	4582647	4641652	50.75	50.79	193272	193272	132581	132581	8	8	15	15	0	0	0	2	0 + 0 part	0	98.726	1	0	0.96	0.04	421511	4582512	193208	190844	132581	125580	8	9	15
PacBio_RS_C2_enzyme_C2_chemistry	1.0	Unicycler (normal)	3	83	36	30	29	27	22	4596587	4588981	4578490	4571813	4530821	4346424	39	435760	4590943	4641652	50.78	50.79	294308	294308	152894	152894	7	7	13	13	3	2	361424	3	0 + 0 part	0	98.796	1.001	0	1.09	0.33	405326	4587129	211575	211575	125581	125581	8	8	15
PacBio_RS_C2_enzyme_C2_chemistry	1.0	Unicycler (normal)	4	100	42	34	33	30	22	4590637	4580098	4565636	4557562	4502504	4222052	48	569278	4584185	4641652	50.75	50.79	210572	203028	131210	131210	7	8	15	15	2	1	450233	3	0 + 0 part	0	98.707	1.001	0	1.42	1.11	367115	4584182	202163	186127	125581	125581	9	10	17
PacBio_RS_C2_enzyme_C2_chemistry	1.0	Unicycler (normal)	5	106	49	35	34	34	24	4585756	4573562	4542397	4533151	4533151	4159354	57	610780	4579309	4641652	50.76	50.79	188530	188530	101505	95466	8	8	15	16	2	1	344384	4	0 + 0 part	0	98.625	1	0	1.09	0.79	408626	4579309	148485	148485	95054	95054	11	11	20
PacBio_RS_C2_enzyme_C2_chemistry	1.0	Unicycler (normal)	6	92	42	34	33	32	23	4597454	4587347	4573791	4564546	4551445	4220340	49	446875	4592193	4641652	50.77	50.79	238145	238145	125580	125580	7	7	14	14	1	1	304252	2	0 + 0 part	0	98.792	1.001	0	0.7	0.15	398900	4590541	202072	202072	105536	95470	9	9	16
PacBio_RS_C2_enzyme_C2_chemistry	1.0	Unicycler (normal)	7	91	41	33	32	32	23	4598283	4588272	4574893	4568216	4568216	4231392	48	443891	4593115	4641652	50.77	50.79	209515	209515	167329	167329	9	9	15	15	0	0	0	4	0 + 0 part	0	98.882	1.001	0	1.39	0.04	363836	4592987	207374	207374	105535	105535	9	9	16
PacBio_RS_C2_enzyme_C2_chemistry	1.0	Unicycler (normal)	8	110	52	40	37	34	26	4582670	4571205	4547539	4523539	4476767	4191573	59	363836	4576049	4641652	50.75	50.79	193271	193271	120576	120576	9	9	17	17	0	0	0	2	0 + 0 part	0	98.521	1.001	0	0.96	0.11	363836	4574213	178256	178256	117642	117642	10	10	18
PacBio_RS_C2_enzyme_C2_chemistry	1.0	Unicycler (normal)	9	89	33	26	26	26	21	4595818	4585232	4570419	4570419	4570419	4381840	39	652255	4589318	4641652	50.76	50.79	209516	203946	167343	167343	6	7	13	13	0	0	0	3	0 + 0 part	0	98.81	1.001	0	0.98	0.04	569522	4587614	202421	202421	125579	125579	7	7	14
PacBio_RS_C2_enzyme_C2_chemistry	1.0	Unicycler (normal)	10	101	37	29	28	27	18	4595905	4585199	4571727	4563968	4551975	4227492	43	692415	4589450	4641652	50.76	50.79	285031	285031	155000	139732	6	6	11	12	3	2	762013	3	0 + 0 part	0	98.763	1.001	0	1.11	0.04	692415	4587921	202416	202416	131700	131700	8	8	14
PacBio_RS_C2_enzyme_C2_chemistry	1.0	Unicycler (normal)	11	107	47	37	37	35	26	4586224	4575506	4556883	4556883	4534065	4203007	53	405325	4579592	4641652	50.75	50.79	190846	190846	105598	100432	10	10	17	18	0	0	0	2	0 + 0 part	0	98.572	1.001	0	1.01	0.63	405325	4577758	190846	190846	100432	95472	10	10	18
PacBio_RS_C2_enzyme_C2_chemistry	1.0	Unicycler (normal)	12	102	44	33	32	30	22	4592215	4581204	4559290	4551217	4519353	4231442	50	443902	4585473	4641652	50.77	50.79	210572	210572	125580	125580	8	8	14	14	1	1	18764	3	0 + 0 part	0	98.616	1.002	0	0.74	0.04	405326	4579012	203028	203028	112360	112360	9	9	16
PacBio_RS_C2_enzyme_C2_chemistry	1.0	Unicycler (normal)	13	104	42	31	30	29	22	4592307	4580646	4557667	4548422	4537594	4276490	49	651854	4585672	4641652	50.75	50.79	210570	204302	112360	105598	6	7	13	14	0	0	0	2	0 + 0 part	0	98.704	1.001	0	1.18	0.11	569121	4583835	188532	188532	105535	100280	8	8	15
PacBio_RS_C2_enzyme_C2_chemistry	1.0	Unicycler (normal)	14	98	42	33	32	30	25	4592110	4580876	4563517	4554273	4514592	4320032	49	534164	4585718	4641652	50.75	50.79	190845	190845	117653	117653	8	8	15	15	2	1	534164	3	0 + 0 part	0	98.691	1.001	0	1.05	0.26	421511	4582729	190845	190845	100024	100024	9	9	17
PacBio_RS_C2_enzyme_C2_chemistry	1.0	Unicycler (normal)	15	98	42	34	31	30	24	4593645	4583610	4568986	4545530	4534701	4302434	48	443665	4587736	4641652	50.76	50.79	203945	203945	117654	117654	8	8	15	15	0	0	0	2	0 + 0 part	0	98.751	1.001	0	0.79	0.04	399344	4586076	203029	203029	117651	105536	8	8	15
PacBio_RS_C2_enzyme_C2_chemistry	1.0	Unicycler (normal)	16	107	51	40	38	35	26	4586716	4574906	4552247	4536321	4489507	4181378	59	405325	4580651	4641652	50.76	50.79	203944	203944	105599	105599	9	9	17	17	0	0	0	4	0 + 0 part	0	98.65	1	0	1.44	0.04	405325	4578993	167328	167328	95476	88342	10	10	18
PacBio_RS_C2_enzyme_C2_chemistry	1.0	Unicycler (normal)	17	91	38	30	29	29	24	4601291	4591474	4577799	4568555	4568555	4393246	44	530850	4595597	4641652	50.76	50.79	210571	210571	162061	162061	8	8	14	14	3	2	830466	3	0 + 0 part	0	98.879	1.001	0	1.33	0.22	363835	4592790	202291	202291	120176	120176	10	10	17
PacBio_RS_C2_enzyme_C2_chemistry	1.0	Unicycler (normal)	18	92	34	29	28	27	22	4597178	4585870	4574680	4565435	4554607	4360715	41	435849	4590862	4641652	50.76	50.79	265114	265114	148205	148205	7	7	13	13	0	0	0	2	0 + 0 part	0	98.826	1.001	0	0.85	0.04	421510	4589208	227753	202420	133030	133030	7	8	14
PacBio_RS_C2_enzyme_C2_chemistry	1.0	Unicycler (normal)	19	100	42	33	30	29	21	4592979	4582366	4561433	4537432	4526604	4242711	48	916382	4586638	4641652	50.76	50.79	238145	238145	125580	122602	6	6	13	14	1	1	916382	2	0 + 0 part	0	98.73	1.001	0	1.16	0.09	426697	4584985	202185	202185	122602	122602	8	8	16
PacBio_RS_C2_enzyme_C2_chemistry	1.0	Unicycler (normal)	20	103	47	38	36	34	24	4585115	4573688	4556914	4540993	4515899	4163616	54	405325	4578681	4641652	50.75	50.79	203944	203944	112361	105599	8	8	15	16	2	2	71121	2	0 + 0 part	0	98.581	1.001	0	1.68	0.04	405325	4577030	188532	188532	105535	105535	9	9	17
PacBio_RS_C2_enzyme_C2_chemistry	2.0	Unicycler (normal)	1	94	35	27	27	27	19	4596925	4586463	4572987	4572987	4572987	4277998	41	707304	4590552	4641652	50.76	50.79	238144	238144	143409	143409	6	6	12	12	0	0	0	4	0 + 0 part	0	98.842	1.001	0	1.09	0.94	426097	4590425	203028	203028	139733	139733	8	8	15
PacBio_RS_C2_enzyme_C2_chemistry	2.0	Unicycler (normal)	2	86	31	24	24	24	19	4605019	4594647	4582275	4582275	4582275	4404159	37	526338	4598770	4641652	50.77	50.79	300667	300667	176284	176284	6	6	11	11	2	1	344383	3	0 + 0 part	0	98.98	1.001	0	1.28	0.15	526338	4597521	238080	236362	173932	173932	6	7	12
PacBio_RS_C2_enzyme_C2_chemistry	2.0	Unicycler (normal)	3	74	29	24	24	23	18	4612216	4603016	4594116	4594116	4570163	4399984	35	696400	4607137	4641652	50.78	50.79	335508	335508	186126	186126	6	6	10	10	4	3	1161892	2	0 + 0 part	0	99.151	1.001	0	1.02	0.09	456592	4605430	238080	238080	176503	176503	7	7	13
PacBio_RS_C2_enzyme_C2_chemistry	2.0	Unicycler (normal)	4	79	25	19	19	17	15	4605624	4595669	4584307	4584307	4553252	4488220	30	692416	4599310	4641652	50.76	50.79	534902	534902	190845	190845	4	4	8	8	2	1	446312	5	0 + 0 part	0	98.996	1.001	0	0.91	0.59	692416	4598382	316781	316781	176284	176284	6	6	11
PacBio_RS_C2_enzyme_C2_chemistry	2.0	Unicycler (normal)	5	69	23	19	19	18	16	4617013	4608268	4601315	4601315	4585638	4524491	28	744563	4611634	4641652	50.77	50.79	454850	454850	187170	178256	4	4	8	9	4	3	848052	6	0 + 0 part	0	99.18	1.002	0	2.13	0.78	454850	4609053	275550	275550	161894	161894	7	7	12
PacBio_RS_C2_enzyme_C2_chemistry	2.0	Unicycler (normal)	6	78	30	23	23	23	21	4606668	4596541	4582106	4582106	4582106	4516766	37	702046	4601385	4641652	50.77	50.79	238143	238143	176497	176497	6	6	12	12	0	0	0	4	0 + 0 part	0	99.033	1.001	0	1.46	0.54	421511	4600193	201509	201509	163030	163030	9	9	15
PacBio_RS_C2_enzyme_C2_chemistry	2.0	Unicycler (normal)	7	88	37	30	29	27	25	4604259	4594392	4583622	4575549	4547880	4475177	43	569265	4598665	4641652	50.76	50.79	203188	203188	125581	125581	8	8	15	15	1	1	257067	4	0 + 0 part	0	98.946	1.001	0	1.65	0.89	367111	4597671	188530	188530	117643	117643	10	10	18
PacBio_RS_C2_enzyme_C2_chemistry	2.0	Unicycler (normal)	8	72	24	20	19	18	13	4613838	4604672	4598446	4591762	4579771	4395577	30	777841	4608943	4641652	50.77	50.79	426094	426094	254239	254239	4	4	8	8	1	1	695002	2	0 + 0 part	0	99.1	1.002	0	1.24	0.59	776073	4604518	363837	363837	201509	201509	5	5	10
PacBio_RS_C2_enzyme_C2_chemistry	2.0	Unicycler (normal)	9	79	30	23	23	23	18	4603234	4592369	4580203	4580203	4580203	4386310	37	731410	4597214	4641652	50.76	50.79	292448	292448	162830	162830	5	5	10	10	0	0	0	4	0 + 0 part	0	98.953	1.001	0	0.89	0.04	569394	4597084	274231	274231	133035	132581	6	6	12
PacBio_RS_C2_enzyme_C2_chemistry	2.0	Unicycler (normal)	10	84	32	27	26	25	22	4603275	4593992	4585451	4577378	4560656	4442054	37	802968	4597358	4641652	50.76	50.79	236361	236361	132582	132582	6	6	12	12	3	2	466775	3	0 + 0 part	0	98.924	1.001	0	1.42	0.33	802968	4594174	202603	202603	123933	123933	7	7	14
PacBio_RS_C2_enzyme_C2_chemistry	2.0	Unicycler (normal)	11	82	26	22	22	22	17	4609127	4598620	4591149	4591149	4591149	4409951	33	769319	4603613	4641652	50.77	50.79	366233	366233	161252	161252	5	5	9	9	2	1	769319	6	0 + 0 part	0	99.081	1.001	0	1.48	0.83	455274	4601948	202299	202299	143406	143406	7	7	14
PacBio_RS_C2_enzyme_C2_chemistry	2.0	Unicycler (normal)	12	79	30	24	24	21	17	4606902	4598683	4590235	4590235	4535132	4400437	33	739086	4600846	4641652	50.77	50.79	342745	294310	190846	176285	4	5	9	10	3	2	1233664	3	0 + 0 part	0	99.069	1.001	0	1.52	0.59	432492	4600842	211576	211576	148485	148485	8	8	14
PacBio_RS_C2_enzyme_C2_chemistry	2.0	Unicycler (normal)	13	89	29	24	24	23	18	4602848	4593126	4584955	4584955	4565891	4374278	34	792414	4596493	4641652	50.76	50.79	434822	292443	132578	132578	4	5	10	10	4	3	1880352	3	0 + 0 part	0	98.843	1.002	0	1.59	0.17	435443	4594643	238081	238081	125580	125580	7	7	14
PacBio_RS_C2_enzyme_C2_chemistry	2.0	Unicycler (normal)	14	68	22	19	18	18	15	4607581	4598430	4593335	4585263	4585263	4469609	28	623020	4602557	4641652	50.77	50.79	299563	299563	219474	219474	5	5	9	9	2	1	596563	3	0 + 0 part	0	99.088	1.001	0	1.46	0.13	421510	4602557	236361	236361	193209	193209	7	7	13
PacBio_RS_C2_enzyme_C2_chemistry	2.0	Unicycler (normal)	15	78	29	24	24	24	20	4598993	4590163	4581995	4581995	4581995	4436963	34	597838	4593529	4641652	50.76	50.79	265114	265114	176285	176285	6	6	12	12	4	3	1189964	4	0 + 0 part	0	98.862	1.001	0	1.24	0.04	405326	4592005	192164	192164	139732	132580	9	9	15
PacBio_RS_C2_enzyme_C2_chemistry	2.0	Unicycler (normal)	16	80	28	22	21	19	15	4604348	4594851	4585088	4575844	4536163	4390522	33	1044435	4598217	4641652	50.76	50.79	367280	367280	190845	190845	4	4	9	9	3	2	1411715	4	0 + 0 part	0	98.973	1.001	0	1.11	1.04	485019	4596452	241550	241550	176284	176284	6	6	12
PacBio_RS_C2_enzyme_C2_chemistry	2.0	Unicycler (normal)	17	87	33	23	23	22	18	4597487	4587615	4566745	4566745	4554752	4415931	38	554444	4590981	4641652	50.76	50.79	337084	337084	190846	176285	6	6	10	11	2	1	344384	3	0 + 0 part	0	98.818	1.001	0	1.2	0.52	426097	4589275	265115	265115	139733	139733	7	7	13
PacBio_RS_C2_enzyme_C2_chemistry	2.0	Unicycler (normal)	18	82	29	22	22	22	19	4602713	4592830	4580458	4580458	4580458	4467635	34	692416	4596468	4641652	50.77	50.79	294110	294110	181748	181748	6	6	11	11	2	1	344384	3	0 + 0 part	0	98.882	1.001	0	1.53	0.63	692416	4594762	202604	202604	139732	139732	7	7	13
PacBio_RS_C2_enzyme_C2_chemistry	2.0	Unicycler (normal)	19	90	30	26	26	26	19	4599956	4589769	4583544	4583544	4583544	4300891	35	435850	4593136	4641652	50.77	50.79	292448	292448	176280	176280	7	7	12	12	3	2	462428	2	0 + 0 part	0	98.853	1.001	0	1.24	0.04	421511	4588666	265114	265114	139732	139732	7	7	13
PacBio_RS_C2_enzyme_C2_chemistry	2.0	Unicycler (normal)	20	78	33	28	27	27	22	4605727	4596879	4588529	4581852	4581852	4380399	39	435759	4600968	4641652	50.77	50.79	251081	251081	154999	154999	7	7	13	13	0	0	0	5	0 + 0 part	0	98.983	1.001	0	1.31	0.65	365890	4598071	193208	193208	124371	124371	8	8	16
PacBio_RS_C2_enzyme_C2_chemistry	4.0	Unicycler (normal)	1	68	15	13	13	13	11	4614849	4605618	4601564	4601564	4601564	4533910	20	1027006	4608985	4641652	50.77	50.79	652302	652302	318916	318916	3	3	6	6	2	1	600601	6	0 + 0 part	0	99.157	1.001	0	1.89	1.19	467810	4606790	357692	357692	207208	207208	6	6	10
PacBio_RS_C2_enzyme_C2_chemistry	4.0	Unicycler (normal)	2	60	18	15	15	15	13	4614706	4606276	4601094	4601094	4601094	4524884	23	852921	4609640	4641652	50.77	50.79	426098	426098	403927	265538	4	4	6	7	0	0	0	3	0 + 0 part	0	99.188	1.001	0	1.41	1.48	619724	4609513	413446	403863	265538	265538	5	6	9
PacBio_RS_C2_enzyme_C2_chemistry	4.0	Unicycler (normal)	3	41	9	7	7	7	7	4626018	4619500	4615443	4615443	4615443	4615443	14	2539483	4622866	4641652	50.78	50.79	2539483	2539483	655689	655689	1	1	3	3	2	1	2539483	3	0 + 0 part	0	99.459	1.001	0	1.17	0.17	1443172	4622866	764835	764835	265113	265113	3	3	5
PacBio_RS_C2_enzyme_C2_chemistry	4.0	Unicycler (normal)	4	32	11	9	9	9	9	4619075	4615674	4611618	4611618	4611618	4611618	13	1085630	4616877	4641652	50.78	50.79	655693	655693	513013	513013	3	3	5	5	2	1	600427	5	0 + 0 part	0	99.446	1	0	1.82	0.63	715059	4616877	421511	421511	265115	265115	5	5	8
PacBio_RS_C2_enzyme_C2_chemistry	4.0	Unicycler (normal)	5	43	12	9	9	9	8	4621553	4616125	4610940	4610940	4610940	4574937	15	1999297	4618286	4641652	50.78	50.79	821750	821750	692416	692416	2	2	3	3	3	2	2821047	3	0 + 0 part	0	99.318	1.002	0	0.95	0.07	775898	4616073	431809	431809	336959	336959	4	4	7
PacBio_RS_C2_enzyme_C2_chemistry	4.0	Unicycler (normal)	6	29	8	6	6	6	6	4623071	4618351	4614295	4614295	4614295	4614295	11	2497897	4620513	4641652	50.78	50.79	2497897	2497897	692416	692416	1	1	3	3	2	1	2497897	3	0 + 0 part	0	99.497	1	0	0.95	0.56	868623	4620508	692416	692416	421060	421060	3	3	6
PacBio_RS_C2_enzyme_C2_chemistry	4.0	Unicycler (normal)	7	73	21	16	16	16	13	4606553	4596654	4587730	4587730	4587730	4480933	27	692415	4600777	4641652	50.77	50.79	500923	500923	295210	295210	4	4	7	7	3	2	891774	6	0 + 0 part	0	99.01	1.001	0	1.35	0.22	692415	4597852	357877	357877	176285	176285	5	5	11
PacBio_RS_C2_enzyme_C2_chemistry	4.0	Unicycler (normal)	8	37	8	6	6	6	6	4626288	4620805	4616751	4616751	4616751	4616751	11	1996207	4622968	4641652	50.78	50.79	888028	888028	824479	824479	2	2	3	3	3	2	2676170	5	0 + 0 part	0	99.516	1.001	0	3.44	0.11	888028	4622968	455265	455265	366669	366669	4	4	7
PacBio_RS_C2_enzyme_C2_chemistry	4.0	Unicycler (normal)	9	50	16	13	13	13	12	4613257	4607812	4602536	4602536	4602536	4566532	18	1004273	4609017	4641652	50.78	50.79	655600	655600	265114	265114	3	3	6	6	3	2	1603600	5	0 + 0 part	0	99.155	1.001	0	1.13	0.11	625015	4607447	294979	294979	234181	234181	6	6	10
PacBio_RS_C2_enzyme_C2_chemistry	4.0	Unicycler (normal)	10	47	12	10	10	10	10	4615565	4609154	4605098	4605098	4605098	4605098	17	1840659	4612519	4641652	50.78	50.79	655599	655599	333974	333974	2	2	5	5	2	1	1840659	4	0 + 0 part	0	99.303	1.001	0	1.37	0.04	868461	4612516	365731	365731	234180	234180	4	4	8
PacBio_RS_C2_enzyme_C2_chemistry	4.0	Unicycler (normal)	11	63	19	14	14	14	12	4608263	4602240	4593607	4593607	4593607	4515942	21	757821	4603443	4641652	50.78	50.79	463143	463143	288343	288343	4	4	7	7	3	2	1380879	4	0 + 0 part	0	99.125	1.001	0	0.78	0.11	692416	4603440	357877	357877	223609	223609	6	6	9
PacBio_RS_C2_enzyme_C2_chemistry	4.0	Unicycler (normal)	12	70	15	13	13	13	12	4611800	4602241	4598184	4598184	4598184	4562180	20	1142807	4605606	4641652	50.77	50.79	652483	652483	265115	265115	3	3	6	6	1	1	219919	3	0 + 0 part	0	99.166	1.001	0	0.93	0.09	776073	4605478	421511	421511	265115	265115	5	5	8
PacBio_RS_C2_enzyme_C2_chemistry	4.0	Unicycler (normal)	13	59	18	13	13	13	12	4614899	4608494	4600322	4600322	4600322	4565165	21	865365	4610657	4641652	50.78	50.79	536051	536051	333974	333974	4	4	7	7	2	1	536051	4	0 + 0 part	0	99.191	1.001	0	1.43	0.39	865365	4608297	299143	299143	203605	203605	5	5	9
PacBio_RS_C2_enzyme_C2_chemistry	4.0	Unicycler (normal)	14	39	11	9	9	9	9	4619993	4615168	4611112	4611112	4611112	4611112	13	1072269	4616372	4641652	50.78	50.79	655692	655692	426097	426097	3	3	5	5	4	3	2005874	4	0 + 0 part	0	99.346	1.001	0	1.91	0.37	920355	4616372	367676	367676	234182	234182	5	5	9
PacBio_RS_C2_enzyme_C2_chemistry	4.0	Unicycler (normal)	15	43	10	8	8	8	8	4618035	4610920	4606864	4606864	4606864	4606864	15	2497804	4614285	4641652	50.78	50.79	2497804	2497804	365891	365891	1	1	3	3	2	1	2497804	4	0 + 0 part	0	99.345	1.001	0	0.87	0.95	868632	4614285	692416	692416	357427	357427	3	3	6
PacBio_RS_C2_enzyme_C2_chemistry	4.0	Unicycler (normal)	16	54	18	13	13	13	11	4612261	4607335	4596000	4596000	4596000	4514920	18	1210201	4607335	4641652	50.78	50.79	652230	652230	536049	536049	3	3	5	5	2	1	536049	4	0 + 0 part	0	99.155	1.001	0	1.04	0.37	1210201	4604348	357877	357877	202294	202294	4	4	8
PacBio_RS_C2_enzyme_C2_chemistry	4.0	Unicycler (normal)	17	36	9	7	7	7	7	4618254	4614231	4610174	4610174	4610174	4610174	11	2497893	4615435	4641652	50.78	50.79	2497893	2497893	513013	513013	1	1	3	3	2	1	2497893	3	0 + 0 part	0	99.389	1	0	1.5	0.95	868619	4615435	513013	513013	431809	431809	4	4	6
PacBio_RS_C2_enzyme_C2_chemistry	4.0	Unicycler (normal)	18	51	18	13	13	13	13	4623709	4617017	4609521	4609521	4609521	4609521	23	779173	4620384	4641652	50.78	50.79	530848	530848	411226	411226	4	4	6	6	2	1	530848	4	0 + 0 part	0	99.379	1.002	0	1.82	0.07	750273	4620382	301301	301301	201862	201862	5	5	10
PacBio_RS_C2_enzyme_C2_chemistry	4.0	Unicycler (normal)	19	58	19	15	15	15	13	4608439	4602942	4596539	4596539	4596539	4525449	21	692416	4604146	4641652	50.77	50.79	526338	526338	372716	372716	4	4	7	7	2	1	597836	4	0 + 0 part	0	99.088	1.001	0	0.91	0.04	692416	4602438	371011	371011	193209	193209	5	5	9
PacBio_RS_C2_enzyme_C2_chemistry	4.0	Unicycler (normal)	20	57	17	14	14	13	11	4621196	4612374	4607280	4607280	4588216	4505600	23	1249196	4616643	4641652	50.78	50.79	426093	426093	291335	291335	3	3	6	6	2	1	1249196	4	0 + 0 part	0	99.298	1.002	0	1.74	1.39	777849	4615715	364050	364050	265115	265115	5	5	9
PacBio_RS_C2_enzyme_C2_chemistry	8.0	Unicycler (normal)	1	24	7	5	5	5	5	4622725	4620195	4616138	4616138	4616138	4616138	7	3196204	4620195	4641652	50.78	50.79	3196204	3196204	692417	692417	1	1	2	2	2	1	3196204	5	0 + 0 part	0	99.455	1.001	0	1.04	0.11	1413228	4620195	692417	692417	431809	431809	3	3	5
PacBio_RS_C2_enzyme_C2_chemistry	8.0	Unicycler (normal)	2	17	5	3	3	3	3	4632139	4630282	4626226	4626226	4626226	4626226	5	3196549	4630282	4641652	50.79	50.79	3196549	3196549	1210202	1210202	1	1	2	2	2	1	3196549	2	0 + 0 part	0	99.676	1.001	0	1.08	0.17	2218633	4630277	1210202	1210202	431809	431809	2	2	3
PacBio_RS_C2_enzyme_C2_chemistry	8.0	Unicycler (normal)	3	33	9	7	7	7	7	4625523	4622383	4618328	4618328	4618328	4618328	9	1706860	4622383	4641652	50.78	50.79	702459	702459	633818	633818	2	2	4	4	4	2	2340678	3	0 + 0 part	0	99.42	1.002	0	3.51	0.17	776059	4622383	458209	458209	333575	333575	4	4	7
PacBio_RS_C2_enzyme_C2_chemistry	8.0	Unicycler (normal)	4	24	7	5	5	5	5	4628519	4626815	4622758	4622758	4622758	4622758	7	2505002	4626815	4641652	50.79	50.79	2505002	2505002	1210196	1210196	1	1	2	2	2	1	2505002	5	0 + 0 part	0	99.597	1.001	0	1.36	0.04	1210196	4626815	775637	775637	431809	431809	3	3	5
PacBio_RS_C2_enzyme_C2_chemistry	8.0	Unicycler (normal)	5	39	10	7	7	7	7	4631300	4625074	4619798	4619798	4619798	4619798	15	1349933	4628440	4641652	50.78	50.79	1121202	1121202	692416	692416	2	2	4	4	3	1	1349933	4	0 + 0 part	0	99.579	1.001	0	1.73	0.09	822498	4628440	431809	431809	333974	333974	4	4	7
PacBio_RS_C2_enzyme_C2_chemistry	8.0	Unicycler (normal)	6	41	8	6	6	6	5	4622969	4616872	4612815	4612815	4612815	4576811	11	3155157	4619034	4641652	50.78	50.79	3155157	3155157	692417	692417	1	1	2	2	3	1	3155157	3	0 + 0 part	0	99.448	1.001	0	1.13	0.17	868640	4619034	692417	692417	426238	426238	3	3	6
PacBio_RS_C2_enzyme_C2_chemistry	8.0	Unicycler (normal)	7	35	8	6	6	6	6	4630190	4624999	4620944	4620944	4620944	4620944	11	2694968	4627159	4641652	50.78	50.79	2694968	2694968	679970	679970	1	1	3	3	4	2	3374938	4	0 + 0 part	0	99.581	1.001	0	3.25	0.22	695954	4627159	431809	431809	320636	320636	5	5	8
PacBio_RS_C2_enzyme_C2_chemistry	8.0	Unicycler (normal)	8	24	8	5	5	5	5	4634666	4633250	4628152	4628152	4628152	4628152	8	1350023	4633250	4641652	50.79	50.79	1197479	1197479	695956	695956	2	2	4	4	3	1	1350023	3	0 + 0 part	0	99.711	1.001	0	1.53	0.19	825704	4633250	513014	513014	426421	426421	4	4	6
PacBio_RS_C2_enzyme_C2_chemistry	8.0	Unicycler (normal)	9	25	7	5	5	5	5	4622810	4620617	4616562	4616562	4616562	4616562	7	2497646	4620617	4641652	50.78	50.79	2497646	2497646	692416	692416	1	1	3	3	2	1	2497646	6	0 + 0 part	0	99.526	1	0	1.39	0.02	868641	4620617	513020	513020	431809	431809	4	4	6
PacBio_RS_C2_enzyme_C2_chemistry	8.0	Unicycler (normal)	10	23	6	4	4	4	4	4627631	4625706	4621648	4621648	4621648	4621648	6	3155047	4625706	4641652	50.79	50.79	3155047	3155047	692416	692416	1	1	2	2	3	1	3155047	3	0 + 0 part	0	99.611	1	0	1.28	0.35	868643	4625703	692416	692416	431809	431809	3	3	6
PacBio_RS_C2_enzyme_C2_chemistry	8.0	Unicycler (normal)	11	16	4	2	2	2	2	4637655	4636305	4632251	4632251	4632251	4632251	4	4119236	4636305	4641652	50.79	50.79	4119236	4119236	4119236	4119236	1	1	1	1	2	1	4119236	3	0 + 0 part	0	99.777	1.001	0	1.6	0.15	1442853	4636305	1119110	1119110	513015	513015	2	2	4
[truncated: 3,669 more rows]
[truncated: 2 more columns]
