# Supplementary material for: Unicycler: Resolving bacterial genome assemblies from short and long sequencing reads
Source: PLoS Comput Biol. 2017 Jun 8;13(6):e1005595. doi: 10.1371/journal.pcbi.1005595 (PMC5481147; doi:10.1371/journal.pcbi.1005595)
Supplement: S4 Table — (TSV) [file pcbi.1005595.s014.tsv]

minutes	read_count	read_bases	read_N50	coverage	miniasm_contigs	miniasm_N50	miniasm_pairing	miniasm_identity	npScarf_contigs	npScarf_N50	npScarf_pairing	npScarf_identity	SPAdes_contigs	SPAdes_N50	SPAdes_pairing	SPAdes_identity	Unicycler_contigs	Unicycler_N50	Unicycler_pairing	Unicycler_identity
0	0	0	0	0.00					95	203689	0.998681269	0.998435344	95	203689	0.998681269	0.998435344	92	478597	0.998703247	0.998434381
1	186	304164	2699	0.06					33	203689	0.998672268	0.998432155	95	203689	0.998681269	0.998435169	92	478597	0.998703247	0.998434381
2	352	810535	3685	0.15					32	203689	0.998527965	0.998431744	95	203689	0.998681269	0.998435344	88	478597	0.99860736	0.998434387
3	547	1297842	4220	0.24					31	215736	0.998419808	0.998420358	95	203689	0.998681269	0.998435344	88	478597	0.99860736	0.998434387
4	664	1758040	4870	0.32					28	230685	0.99742766	0.99836027	94	215736	0.998368096	0.998425217	78	540350	0.998074687	0.998403259
5	775	2114851	4870	0.39					29	230685	0.997363048	0.998359566	94	215736	0.998356305	0.998424738	75	540351	0.99807745	0.998403518
6	905	2615446	5371	0.48					28	230685	0.997575997	0.998365194	91	230435	0.998618073	0.998432321	73	540351	0.998050328	0.998400154
7	1014	3034399	5536	0.56					25	258157	0.997717477	0.998366112	91	232086	0.99831801	0.998420739	66	540167	0.998268459	0.998404626
8	1220	3980674	6035	0.73					23	258157	0.997329675	0.998349071	92	232086	0.998328428	0.998423949	57	505540	0.998220638	0.998402517
9	1370	4643090	6339	0.85					23	258157	0.997385305	0.998348093	84	262264	0.997894871	0.998388004	51	505541	0.998249231	0.998403838
10	1542	5295873	6481	0.97					21	399025	0.997406472	0.998345	84	262264	0.997894871	0.998388004	52	605385	0.998376127	0.998406436
11	1719	5987830	6753	1.10					21	399025	0.997406472	0.998345002	84	262264	0.997894871	0.998388004	52	824011	0.998377608	0.998407618
12	1860	6653326	7077	1.22					19	522775	0.997340106	0.998340432	84	262264	0.997894871	0.998388004	50	824009	0.998368125	0.998407057
13	1989	7249337	7176	1.33					18	580286	0.997339142	0.998340396	78	268939	0.997684415	0.998382025	50	824009	0.998368125	0.998407057
14	2166	8016253	7604	1.47					18	580285	0.997339327	0.998342749	71	478934	0.997952213	0.998390633	50	824009	0.998368125	0.998407057
15	2313	8730713	7813	1.60					19	580285	0.997444403	0.998353627	71	478934	0.997952213	0.998390633	50	824009	0.998329228	0.998405047
16	2516	9393962	7750	1.72					18	605743	0.997427949	0.998346269	65	478613	0.99788438	0.998385423	46	824010	0.998390299	0.998407249
17	2730	10137998	7628	1.86					17	605743	0.997396934	0.998343067	65	478613	0.997889957	0.998386495	48	824010	0.998321791	0.998403946
18	2865	10623130	7546	1.95					17	605743	0.997396934	0.998343067	61	478613	0.997739857	0.998381804	48	824010	0.998321791	0.998403946
19	3056	11461586	7581	2.10					17	605743	0.99750694	0.998342138	58	478613	0.99780009	0.998386419	48	824010	0.998321791	0.998403946
20	3178	12060293	7709	2.21					16	605743	0.997568952	0.998341306	58	478613	0.997908586	0.998393256	44	824050	0.998376898	0.998408166
21	3337	12709028	7703	2.33					16	605739	0.997482709	0.998339141	57	500709	0.997930428	0.998393996	44	824050	0.998376898	0.998408166
22	3479	13270695	7662	2.43					16	605739	0.997482709	0.998339141	57	500709	0.997930428	0.998393996	44	824050	0.998376898	0.998408166
23	3592	13796617	7802	2.53					15	605739	0.99750392	0.998340165	57	500709	0.997930428	0.998393996	42	1383381	0.998447492	0.998408089
24	3699	14235284	7811	2.61					15	605739	0.997503915	0.998338878	59	500709	0.997959052	0.99839199	44	1383381	0.998491024	0.99840987
25	3829	14815087	7806	2.72					14	1142590	0.997368568	0.998333859	63	500709	0.998097354	0.998400355	44	1383381	0.998491024	0.99840987
26	4038	15730871	7833	2.88					15	1143508	0.9976115	0.998336608	56	500709	0.997970318	0.998389679	33	1383381	0.998469389	0.99840582
27	4130	16158552	7937	2.96					15	1143508	0.9976115	0.998336608	56	500709	0.997970318	0.998389679	33	1383381	0.998469389	0.99840582
28	4289	16813697	7928	3.08					14	1143508	0.997629881	0.998336661	53	500709	0.997981758	0.998390229	26	1383496	0.998550582	0.998408707
29	4409	17499411	8072	3.21	2	27181	0.378747513	0.920850639	13	1143508	0.997730268	0.99833651	50	609747	0.998031182	0.998391164	26	1383496	0.998550582	0.998408707
30	4557	18285332	8285	3.35	2	27181	0.378747513	0.920850639	12	1143508	0.997850977	0.998336587	50	609747	0.998031182	0.998391164	26	1383496	0.998550582	0.998408707
31	4776	19480305	8528	3.57	2	27181	0.378747513	0.920850639	12	1143508	0.997850977	0.998336587	46	609747	0.998034166	0.998391043	26	1383496	0.998550582	0.998408707
32	4919	19928571	8408	3.65	2	27181	0.378747513	0.920850639	12	1143508	0.997850977	0.998336587	46	609747	0.998026204	0.998391063	26	1383496	0.998550582	0.998408707
33	5081	20469288	8318	3.75	1	27181	0.53426069	0.921360712	12	1143508	0.997850977	0.998336587	44	609747	0.998041335	0.998392655	26	1383496	0.998550582	0.998408707
34	5236	21207179	8386	3.89					10	1143509	0.997684619	0.99832983	41	609747	0.99809651	0.998398452	24	1383494	0.998469335	0.998407053
35	5355	21793825	8455	3.99	1	28394	0.602831228	0.925385708	8	1143509	0.997796863	0.998330103	37	609747	0.998059696	0.998398818	21	1383495	0.99848344	0.998406568
36	5463	22247012	8471	4.08	1	46421	0.474450335	0.921722777	9	1143516	0.997801075	0.998332745	36	824803	0.998060053	0.998401241	21	1383495	0.99848344	0.998406568
37	5583	22869246	8508	4.19	1	46972	0.474837662	0.92181784	8	1144230	0.997730948	0.998331155	36	824686	0.998060053	0.998401241	21	1383495	0.99848344	0.998406568
38	5694	23566222	8737	4.32	1	46972	0.474837662	0.92181784	8	1144230	0.997730948	0.998331155	36	824686	0.998060053	0.998401241	21	1383495	0.99848344	0.998406568
39	5814	24190662	8777	4.43	1	46972	0.474837662	0.92181784	8	1144230	0.997730948	0.998333227	33	824686	0.998046658	0.998401095	21	1383495	0.99848344	0.998406568
40	5948	24920594	8882	4.57	1	46972	0.474837662	0.92181784	8	1144230	0.997803407	0.998334072	33	930165	0.998136956	0.99840227	21	1383495	0.99848344	0.998406568
41	6114	25955550	8979	4.76	2	46972	0.543964064	0.923663818	8	1144230	0.997882591	0.99833496	31	930165	0.998237237	0.998405079	21	1383495	0.99848344	0.998406553
42	6245	26666803	9029	4.89	2	46972	0.543964064	0.923663818	8	1144230	0.997882591	0.99833496	31	930165	0.998237237	0.998405079	21	1383495	0.99848344	0.998406553
43	6352	27235790	9026	4.99	2	46972	0.543964064	0.923663818	8	1144230	0.997882959	0.998335007	31	930165	0.998237237	0.998405079	21	1383327	0.99848344	0.998406048
44	6503	28016341	9106	5.13	1	46972	0.474837662	0.92181784	7	1149858	0.997817083	0.998326093	28	934021	0.99815224	0.998396102	16	4149067	0.99854874	0.998412918
45	6615	28713041	9165	5.26	1	46972	0.474837662	0.92181784	6	1390386	0.99764106	0.998325389	26	1151134	0.998127152	0.998396565	3	5282089	0.998664409	0.998417201
46	6744	29240357	9187	5.36	1	46972	0.474837662	0.92181784	6	1390386	0.99764106	0.998325389	26	1151134	0.998127152	0.998396565	3	5282089	0.998664409	0.998417201
47	6925	30055643	9208	5.51					5	2761290	0.997586017	0.998324044	21	1383494	0.998165329	0.99840335	3	5282089	0.998664409	0.998417182
48	7139	31419177	9492	5.76	1	27848	0.510711818	0.919903643	5	2761290	0.997563441	0.998325967	17	1383494	0.998274619	0.998409517	3	5282089	0.998664409	0.998417182
49	7296	31931473	9356	5.85	1	27848	0.510711818	0.919903643	5	2761290	0.997563441	0.998325967	17	1383494	0.998274619	0.998409517	3	5282089	0.998664409	0.998417182
50	7451	32491262	9231	5.95	1	27848	0.510711818	0.919903643	5	2761290	0.997563441	0.998325967	17	1383494	0.998274619	0.99840952	3	5282089	0.998664409	0.998417185
51	7588	33102737	9285	6.07	1	27848	0.510711818	0.919903643	5	2761290	0.997563441	0.998325975	17	1383494	0.998273787	0.998410002	3	5282089	0.998664409	0.998417186
52	7715	33827275	9362	6.20	2	35943	0.463489847	0.919536394	5	2761290	0.997548422	0.998326644	17	1383494	0.998273787	0.998410005	3	5282089	0.998664409	0.998417189
53	7847	34396344	9362	6.30	3	30036	0.457962971	0.918708581	5	2761290	0.997548422	0.998326644	17	1383494	0.998273787	0.998410005	3	5282089	0.998664409	0.998417189
54	7978	34942359	9356	6.40	3	35943	0.446365044	0.918443059	5	2761290	0.997548422	0.998326644	24	1383494	0.998149319	0.998402353	3	5282526	0.998703708	0.998419155
55	8068	35481007	9367	6.50	3	83834	0.503657611	0.922346501	5	2761290	0.997548422	0.998326644	24	1383494	0.998149319	0.998402353	3	5282526	0.998703708	0.998419155
56	8210	36061216	9356	6.61	3	83834	0.506424153	0.92257798	5	2761290	0.997548422	0.998326644	24	1383362	0.998137469	0.998401626	3	5282526	0.998703708	0.998419158
57	8317	36661598	9417	6.72	4	42239	0.498817644	0.921930332	5	2761300	0.997543813	0.998327652	24	1383362	0.998138201	0.998401645	3	5282526	0.998703708	0.998419158
58	8441	37377914	9492	6.85	4	42239	0.486067841	0.922019857	4	3882617	0.997749363	0.998331528	24	1383362	0.998138201	0.998401645	3	5282526	0.998703708	0.998419158
59	8563	38007064	9503	6.97	4	42239	0.481825889	0.922045405	4	3882617	0.997749363	0.998331528	24	1383362	0.998138201	0.998401649	3	5282526	0.998703708	0.998419163
60	8681	38673428	9609	7.09	4	42239	0.474423903	0.921704616	4	3882616	0.997749363	0.998331674	23	1615539	0.998270174	0.998403766	3	5282526	0.998703708	0.998419167
61	8782	39355899	9692	7.21	5	48693	0.460800878	0.921403225	4	3882559	0.997450529	0.998332008	12	4774068	0.998533045	0.998420101	3	5282526	0.998703708	0.998419167
62	8864	39844992	9726	7.30	6	65509	0.481789446	0.921660876	4	3883092	0.997685669	0.998328391	12	4774068	0.998533045	0.998420101	3	5282526	0.998703708	0.998419167
63	8988	40542218	9837	7.43	7	48693	0.481049992	0.921720292	4	3883092	0.997685669	0.998328391	12	4774068	0.99853011	0.998420098	3	5282526	0.998703708	0.998419167
64	9099	41086351	9847	7.53	8	59399	0.486013546	0.921916075	4	3883092	0.997685669	0.998328391	12	4774068	0.99853011	0.998420098	3	5282526	0.998703708	0.998419167
65	9232	41800348	9884	7.66	10	48693	0.482179336	0.921972472	4	3887574	0.997662311	0.998332722	12	4774068	0.99853011	0.998420098	3	5282526	0.998703708	0.998419167
66	9421	42647483	9881	7.82	12	59514	0.484149433	0.922463666	4	3887636	0.997715838	0.998333666	10	4774050	0.998523162	0.998420576	3	5282748	0.998726944	0.998420442
67	9629	43496685	9861	7.97	13	61188	0.474755408	0.922212603	4	3887637	0.997715838	0.998333713	10	4774050	0.998523162	0.998420576	3	5282748	0.998726944	0.998420442
68	9755	44146623	9863	8.09	13	65509	0.472051143	0.922140888	4	3887670	0.997773194	0.998334693	10	4774050	0.998523162	0.998420576	3	5282748	0.998726944	0.998420442
69	9896	44633531	9805	8.18	13	65509	0.472051143	0.922140888	4	3887667	0.99782656	0.998334893	10	4774050	0.998526027	0.998419905	3	5282748	0.998726944	0.998420442
70	9992	45164800	9796	8.28	12	65509	0.474314592	0.922253993	4	3887665	0.997830216	0.998334745	10	4774050	0.998526027	0.998419905	3	5282754	0.998711093	0.99841958
71	10111	45737176	9815	8.38	12	66852	0.478234133	0.922263301	4	3887665	0.997830216	0.998334745	10	4774050	0.998526027	0.998419905	3	5282575	0.998662238	0.998415169
72	10220	46337589	9849	8.49	13	66852	0.461271381	0.921398001	4	3887665	0.997830216	0.998334746	10	4774050	0.998523162	0.998420576	3	5282575	0.998662238	0.998415169
73	10304	46811789	9885	8.58	13	66852	0.461729277	0.921426309	4	3887665	0.997826185	0.998334812	10	4774050	0.998523162	0.998420576	3	5282575	0.998662238	0.998415169
74	10442	47596277	9948	8.72	13	66852	0.458907846	0.921300173	4	3887663	0.997826185	0.998334749	10	4774050	0.998523162	0.998420576	3	5282575	0.998662238	0.998415169
75	10551	48294402	10033	8.85	13	69841	0.461154688	0.921338172	4	3887663	0.997826185	0.998334742	10	4774050	0.998523162	0.998420576	3	5282138	0.998604665	0.998413886
76	10688	49068402	10057	8.99	14	71728	0.466831101	0.921572173	3	5282661	0.997867659	0.998336634	11	4772608	0.998505239	0.99841858	3	5282138	0.998604665	0.998413886
77	10769	49574043	10097	9.09	17	72328	0.468331002	0.921346431	3	5282661	0.997867659	0.998336634	11	4772608	0.998505239	0.99841858	3	5282138	0.998604665	0.998413886
78	10915	50330368	10113	9.22	19	74557	0.468301826	0.921389092	3	5282661	0.997867659	0.998336624	12	4233018	0.998479135	0.99841768	3	5282317	0.998687646	0.99841849
79	11019	50946880	10131	9.34	19	74557	0.480271597	0.921810471	3	5282661	0.997867659	0.998336624	12	4233018	0.998479135	0.99841768	3	5282317	0.998687646	0.99841849
80	11143	51658649	10199	9.47	21	74557	0.499699744	0.922466241	3	5282660	0.997867659	0.998336793	8	4738430	0.998558193	0.998419948	3	5282317	0.998671796	0.998417614
81	11278	52586487	10383	9.64	20	74557	0.502562179	0.922440778	3	5282678	0.997869851	0.998337014	8	4738430	0.998558193	0.998419948	3	5282317	0.998687646	0.99841849
82	11450	53343550	10311	9.78	20	74557	0.502562179	0.922440778	3	5282678	0.997869851	0.998337004	8	4738430	0.998558193	0.998419948	3	5282317	0.998687646	0.99841849
83	11546	53627889	10211	9.83	20	74557	0.502543968	0.922434659	3	5282678	0.997869851	0.998337004	8	4738430	0.998558559	0.998419948	3	5282317	0.998688012	0.99841849
84	11726	54226814	10141	9.94	23	72732	0.506627083	0.922427585	3	5282678	0.997869851	0.998337004	8	4738430	0.998558559	0.998419948	3	5282317	0.998688012	0.99841849
85	11825	54737156	10141	10.03	25	72313	0.508294862	0.922500919	3	5282678	0.997869851	0.998337004	8	4738430	0.998558559	0.998419948	3	5282317	0.998688012	0.99841849
86	11940	55322199	10153	10.14	24	80205	0.50658568	0.922408326	3	5282678	0.997869851	0.998337004	8	4738430	0.998558559	0.998419948	3	5282317	0.998688012	0.99841849
87	12063	55932129	10153	10.25	26	74869	0.507937381	0.922427955	3	5282678	0.997869851	0.998337008	8	4738430	0.998552693	0.998419801	3	5282317	0.998688012	0.99841849
88	12158	56482762	10199	10.35	27	74869	0.508650722	0.922388242	3	5283995	0.997759647	0.998331258	8	4738430	0.998552693	0.998419801	3	5282317	0.998688012	0.99841849
89	12244	56985106	10208	10.44	25	74869	0.513732185	0.922521856	3	5283995	0.997759647	0.998331258	8	4738430	0.998552693	0.998419801	3	5282317	0.998688012	0.99841849
90	12341	57485788	10209	10.54	24	80205	0.508087353	0.922335694	3	5283995	0.997759647	0.998331258	8	4738430	0.998552693	0.998419801	3	5282317	0.998688012	0.99841849
91	12435	58067009	10272	10.64	24	85107	0.518507806	0.922548193	3	5283995	0.997759647	0.998331258	8	4738430	0.998552693	0.998419801	3	5282317	0.998688012	0.99841849
92	12543	58797848	10370	10.78	24	103014	0.514494537	0.922482823	3	5283995	0.997759647	0.998331258	8	4738430	0.998552693	0.998419801	3	5282317	0.998688012	0.99841849
93	12658	59474324	10400	10.90	24	103014	0.517230776	0.922697828	3	5285215	0.997829937	0.998329414	8	4738430	0.998552693	0.998419801	3	5282317	0.998688012	0.99841849
94	12777	60179374	10432	11.03	30	103037	0.524752455	0.922928297	3	5285215	0.997829937	0.998329414	8	4738430	0.998552693	0.998419801	3	5282317	0.998688012	0.99841849
95	12889	60773605	10450	11.14	32	94742	0.520561054	0.922790784	3	5285215	0.997829937	0.998329414	8	4738430	0.998552693	0.998419801	3	5282317	0.998688012	0.99841849
96	13011	61497914	10474	11.27	32	94742	0.518941632	0.922766185	3	5285215	0.997829937	0.998329414	8	4738430	0.998552693	0.998419801	3	5282317	0.998688012	0.99841849
97	13135	62215134	10507	11.40	34	96435	0.511285463	0.922536745	3	5284458	0.997752152	0.998329806	8	4738430	0.998552693	0.998419801	3	5282317	0.998688012	0.99841849
98	13265	62854958	10506	11.52	35	86826	0.512383779	0.922582189	3	5283479	0.997897332	0.998335082	8	4738430	0.998552693	0.998419801	3	5282317	0.998688012	0.99841849
99	13407	63462821	10499	11.63	34	95666	0.506427134	0.922439769	3	5283479	0.997897332	0.998335082	8	4738430	0.998552693	0.998419801	3	5282317	0.998688012	0.99841849
100	13505	63903150	10483	11.71	34	86449	0.505550609	0.922524323	3	5283419	0.997895497	0.998335239	8	4738430	0.998558558	0.998419861	3	5282317	0.998688012	0.99841849
101	13675	64972533	10577	11.91	35	86449	0.503225662	0.922417114	3	5283419	0.997895497	0.998335239	8	4738430	0.998558558	0.998419861	3	5282317	0.998688012	0.99841849
102	13855	66129133	10659	12.12	34	97179	0.49455145	0.92230139	3	5283429	0.997896231	0.998335228	6	5288560	0.9986195	0.998422169	3	5282317	0.998688012	0.99841849
103	13978	66645297	10553	12.21	33	98874	0.492516514	0.922308464	3	5283429	0.997896231	0.998335228	6	5288560	0.9986195	0.998422169	3	5282317	0.998688012	0.99841849
104	14071	67000286	10490	12.28	33	98874	0.493177691	0.922338476	3	5283429	0.997896231	0.998335228	6	5288560	0.9986195	0.998422169	3	5282317	0.998688012	0.99841849
105	14196	67546164	10454	12.38	31	127344	0.498391826	0.922702301	3	5283429	0.997896231	0.998335228	6	5288560	0.9986195	0.998422169	3	5282317	0.998688012	0.99841849
106	14297	68116380	10474	12.48	31	127344	0.49813801	0.922721799	3	5283429	0.997896231	0.998335228	6	5288560	0.9986195	0.998422169	3	5282317	0.998688012	0.99841849
107	14403	68765161	10499	12.60	33	127344	0.501654846	0.922847142	3	5283429	0.997896231	0.998335228	6	5288542	0.998613281	0.998422276	3	5282317	0.998688012	0.99841849
108	14528	69509652	10510	12.74	33	127344	0.504915828	0.922919436	3	5283429	0.997896231	0.998335228	6	5288542	0.998613281	0.998422276	3	5282323	0.998688012	0.998418517
109	14643	70217961	10552	12.87	33	127344	0.501481553	0.92278138	3	5283429	0.997896231	0.998335228	6	5288542	0.998613281	0.998422276	3	5282323	0.998688012	0.998418517
110	14757	71064061	10660	13.02	33	131446	0.506975962	0.922931209	3	5283388	0.99789513	0.998331398	6	5288542	0.998613281	0.998422276	3	5282323	0.998688012	0.998418517
111	14891	71815964	10672	13.16	34	131446	0.510787406	0.9230294	3	5283388	0.99789513	0.998331398	7	5285595	0.998612882	0.99842096	3	5282323	0.998688012	0.998418517
112	15010	72463986	10680	13.28	34	130779	0.511187486	0.922875939	3	5283388	0.99789513	0.998331398	7	5285595	0.998612882	0.99842096	3	5282323	0.998688012	0.998418517
113	15140	73200688	10684	13.42	33	130779	0.509932083	0.922822306	3	5283388	0.99789513	0.998331398	7	5285595	0.998612882	0.99842096	3	5282323	0.998688012	0.998418517
114	15268	74092060	10749	13.58	35	130779	0.511669879	0.922769024	3	5283388	0.99789513	0.998331398	7	5285595	0.998612882	0.99842096	3	5282323	0.998688012	0.998418517
115	15390	74677728	10733	13.69	35	131411	0.512828149	0.922889742	3	5283388	0.99789513	0.998331398	7	5285595	0.998612882	0.99842096	3	5282323	0.998688012	0.998418517
116	15535	75283923	10714	13.80	34	131411	0.506531747	0.922585757	3	5283388	0.99789513	0.998331398	7	5285595	0.998612882	0.99842096	3	5282323	0.998688012	0.998418517
117	15643	75838278	10714	13.90	34	131805	0.511244619	0.922734871	3	5283388	0.99789513	0.998331398	7	5285595	0.998612882	0.99842096	3	5282323	0.998688012	0.998418517
118	15786	76620030	10725	14.04	32	131805	0.512779172	0.922722874	3	5282171	0.997821561	0.998331495	7	5285595	0.998612882	0.99842096	3	5282323	0.998688012	0.998418517
119	16003	77801061	10770	14.26	34	134687	0.510576879	0.922626136	3	5282171	0.997821561	0.998331495	7	5285595	0.998612882	0.99842096	3	5282323	0.998688012	0.998418517
120	16143	78504968	10787	14.39	33	143117	0.514622187	0.922873341	3	5282171	0.997821561	0.998331495	7	5285595	0.998612882	0.99842096	3	5282323	0.998688012	0.998418517
121	16227	78844405	10725	14.45	32	144828	0.513786443	0.922833567	3	5282171	0.997821561	0.998331495	7	5285595	0.998612882	0.99842096	3	5282323	0.998688012	0.998418517
122	16396	79535693	10697	14.58	34	144828	0.513968587	0.922895771	3	5282171	0.997821561	0.998331495	7	5285595	0.998612882	0.99842096	3	5282323	0.998688012	0.998418517
123	16478	80060043	10719	14.67	33	145229	0.509814103	0.922907088	3	5282159	0.99776857	0.998330188	7	5285593	0.99861304	0.998420956	3	5282323	0.998688012	0.998418517
124	16584	80665007	10725	14.78	33	145229	0.510691542	0.922936447	3	5282159	0.99776857	0.998330188	7	5285593	0.99861304	0.998420956	3	5282323	0.998688012	0.998418517
125	16688	81245293	10770	14.89	33	145330	0.508226141	0.922932904	3	5282159	0.99776857	0.998330185	7	5285593	0.99861304	0.998420956	3	5282323	0.998688012	0.998418517
126	16789	82141967	10860	15.05	31	147650	0.511616471	0.922969525	3	5282160	0.997768937	0.998330198	7	5285593	0.99861304	0.998420956	3	5282323	0.998688012	0.998418517
127	16902	82812523	10871	15.18	33	146295	0.507704712	0.92294207	3	5282163	0.997705061	0.998329605	7	5285611	0.998619259	0.99842084	3	5282323	0.998688012	0.998418517
128	16999	83417452	10890	15.29	33	150753	0.51122479	0.923075293	3	5282163	0.997705061	0.998329605	7	5285611	0.998619259	0.99842084	3	5282323	0.998688012	0.998418517
129	17111	84032681	10890	15.40	32	150753	0.512243782	0.923096175	3	5283274	0.997923819	0.998331445	7	5285611	0.998619259	0.99842084	3	5282323	0.998688012	0.998418517
130	17202	84585311	10914	15.50	31	218921	0.511809208	0.923051691	3	5283274	0.997923819	0.998331445	7	5285611	0.998619259	0.99842084	3	5282323	0.998688012	0.998418517
131	17301	85306923	10928	15.63	30	216259	0.50994918	0.922994507	3	5283277	0.997924371	0.998331584	7	5285611	0.998619259	0.99842084	3	5282323	0.998672161	0.99841764
132	17418	85940613	10952	15.75	31	216259	0.509260665	0.922991974	3	5283277	0.997924371	0.998331584	7	5285611	0.998619259	0.99842084	3	5282323	0.998688012	0.998418517
133	17515	86519914	10954	15.86	30	216259	0.508471123	0.922917178	3	5283277	0.997924371	0.998331584	7	5283159	0.998619415	0.9984203	3	5282323	0.998688012	0.998418517
134	17607	87157119	10968	15.97	28	216259	0.513019207	0.92302348	3	5283279	0.997924003	0.998331557	7	5283159	0.998619415	0.9984203	3	5282323	0.998688012	0.998418517
135	17689	87725874	11007	16.08	26	227677	0.513261822	0.923033473	3	5283279	0.997924003	0.998331557	7	5283159	0.998619415	0.9984203	3	5282323	0.998672161	0.99841764
136	17868	88920350	11070	16.30	26	368089	0.51782924	0.923076659	3	5283279	0.997924003	0.998331557	7	5283159	0.998619415	0.9984203	3	5282323	0.998688012	0.998418517
137	18040	89879472	11060	16.47	25	368089	0.519397361	0.923073764	3	5283279	0.997924003	0.998331557	7	5283159	0.998619415	0.9984203	3	5282323	0.998688012	0.998418517
138	18165	90475283	11047	16.58	24	367946	0.517879698	0.92296873	3	5283279	0.997924003	0.998331557	7	5283159	0.998619415	0.9984203	3	5282323	0.998688012	0.998418517
139	18262	90937272	11033	16.67	24	367946	0.516499576	0.922941298	3	5283279	0.997924003	0.998331557	7	5283159	0.998619415	0.9984203	3	5282317	0.998688012	0.99841849
140	18391	91488489	11025	16.77	24	367946	0.516241436	0.922916877	3	5283279	0.997924003	0.998331557	7	5283159	0.998619415	0.9984203	3	5282317	0.998688012	0.99841849
141	18476	92050925	11035	16.87	23	563830	0.519009041	0.922974184	3	5283279	0.997924003	0.998331557	7	5283159	0.998619415	0.9984203	3	5282317	0.998688012	0.99841849
142	18581	92730989	11049	17.00	23	563891	0.518239573	0.922941316	3	5283279	0.997924003	0.998331557	7	5283159	0.998619415	0.9984203	3	5282317	0.998688012	0.99841849
143	18709	93526078	11070	17.14	22	563891	0.518867929	0.922965617	3	5283279	0.997924003	0.998331557	7	5283159	0.998619415	0.9984203	3	5282317	0.998688012	0.99841849
144	18809	94238827	11110	17.27	22	564179	0.520679608	0.922994504	3	5283475	0.997886922	0.998335302	7	5283159	0.998619415	0.9984203	3	5282317	0.998688012	0.99841849
145	18942	94837318	11101	17.38	22	564185	0.519636738	0.923009514	3	5283475	0.997886922	0.998335302	7	5283159	0.998619415	0.9984203	3	5282317	0.998688012	0.99841849
146	19035	95430753	11103	17.49	22	564604	0.519613221	0.923004784	3	5283475	0.997886922	0.998335302	7	5283159	0.998619415	0.9984203	3	5282317	0.998688012	0.99841849
147	19145	95915402	11075	17.58	22	564604	0.519633575	0.923029425	3	5283475	0.997886922	0.998335302	7	5283159	0.998619415	0.9984203	3	5282317	0.998688012	0.99841849
148	19248	96595621	11109	17.70	20	564956	0.519592776	0.923016112	3	5283480	0.997886555	0.998335384	7	5283159	0.998619415	0.9984203	3	5282317	0.998688012	0.99841849
149	19362	97167971	11090	17.81	19	565009	0.522213921	0.923060398	3	5283480	0.997886555	0.998335384	7	5283159	0.998619415	0.9984203	3	5282521	0.998688194	0.998418953
150	19450	97635301	11075	17.89	19	565016	0.523597931	0.923026291	3	5283480	0.997886555	0.998335384	7	5283159	0.998619415	0.9984203	3	5282521	0.998688194	0.998418953
151	19643	98685057	11101	18.09	19	565019	0.522938882	0.923016481	3	5283480	0.997886555	0.998335384	7	5283159	0.998619415	0.9984203	3	5282521	0.998688194	0.998418953
152	19794	99906639	11190	18.31	18	635603	0.52280099	0.923168589	3	5283480	0.997886555	0.998335384	7	5283159	0.998619415	0.9984203	3	5282521	0.998688194	0.998418953
153	19913	100318225	11149	18.39	18	635603	0.52280099	0.923168589	3	5284698	0.997960657	0.998335676	7	5283159	0.998619415	0.9984203	3	5282521	0.998672344	0.998418076
154	20053	100818173	11081	18.48	18	635603	0.52280099	0.923168589	3	5284698	0.997960657	0.998335671	7	5283159	0.998619415	0.9984203	3	5282521	0.998688194	0.998418953
155	20172	101407142	11070	18.59	17	635603	0.525408489	0.92327479	3	5284698	0.997960657	0.998335671	7	5283159	0.998619415	0.9984203	3	5282521	0.998688194	0.998418953
156	20271	101983256	11075	18.69	17	635603	0.52512101	0.923266903	3	5284738	0.997961947	0.998335649	7	5283159	0.998619415	0.9984203	3	5282521	0.998688194	0.998418953
157	20370	102491783	11081	18.78	17	635603	0.525522239	0.923279053	3	5284738	0.997961947	0.998335649	7	5283159	0.998619415	0.9984203	3	5282521	0.998688194	0.998418953
158	20466	103013559	11088	18.88	17	635603	0.525290337	0.923266344	3	5284746	0.997889269	0.998334786	8	5283135	0.998610451	0.998420577	3	5282521	0.998688194	0.998418953
159	20569	103585531	11090	18.98	16	635603	0.525354701	0.923253892	3	5284746	0.997889269	0.998334786	8	5283135	0.998610451	0.998420577	3	5282521	0.998688194	0.998418953
160	20685	104196135	11090	19.10	16	635603	0.525104644	0.923254895	3	5284746	0.997889269	0.998334786	8	5283135	0.998610451	0.998420577	3	5282521	0.998688194	0.998418953
161	20783	104779618	11090	19.20	16	635603	0.525713474	0.923270051	3	5284746	0.997889269	0.998334786	8	5283135	0.998610451	0.998420577	3	5282521	0.998688194	0.998418953
162	20890	105527378	11137	19.34	16	635703	0.525666223	0.923256611	3	5284746	0.997889269	0.998334786	8	5283135	0.998610451	0.998420577	3	5282521	0.998688194	0.998418953
163	20983	106087158	11141	19.44	15	635703	0.524949878	0.923298478	3	5284746	0.997889269	0.998334786	8	5283135	0.998610451	0.998420577	3	5282521	0.998688194	0.998418953
164	21103	106640393	11124	19.54	15	635703	0.524657881	0.923290222	3	5284746	0.997889269	0.998334786	8	5283135	0.998610451	0.998420577	3	5282521	0.998688194	0.998418953
165	21195	107167399	11124	19.64	15	635703	0.524765272	0.923283373	3	5283688	0.997962437	0.998333371	8	5285587	0.998610296	0.99842118	3	5282521	0.998672344	0.998418076
166	21311	107849339	11103	19.77	15	635703	0.525134347	0.923290027	3	5283688	0.997962437	0.998333371	8	5285587	0.998610296	0.99842118	3	5282521	0.998688194	0.998418953
167	21404	108412015	11124	19.87	14	848660	0.524272349	0.923287722	3	5283688	0.997962437	0.998333371	8	5285587	0.998610296	0.99842118	3	5282521	0.998688194	0.998418953
168	21522	109214015	11163	20.02	13	848655	0.517874651	0.923097962	3	5283688	0.997962437	0.998333371	8	5285587	0.998610296	0.99842118	3	5282521	0.998688194	0.998418953
169	21691	110118935	11190	20.18	12	848655	0.523173609	0.923257261	3	5283693	0.997962437	0.998329765	7	5285611	0.998619259	0.99842084	3	5282521	0.998688194	0.998418953
170	21843	110842901	11166	20.31	12	848655	0.521815338	0.923218057	3	5283690	0.997962437	0.998329579	7	5285611	0.998619259	0.99842084	3	5282521	0.998688194	0.998418953
171	21962	111299804	11137	20.40	12	848655	0.522005439	0.923221545	3	5283690	0.997962437	0.998329579	7	5285611	0.998619259	0.99842084	3	5282521	0.998688194	0.998418953
172	22084	111857305	11103	20.50	12	848655	0.521670628	0.923207846	3	5283690	0.997964109	0.998331696	7	5285611	0.998619259	0.99842084	3	5282521	0.998688194	0.998418953
173	22199	112360995	11101	20.59	12	848655	0.521598395	0.923200992	3	5283690	0.997964109	0.998331696	6	5288755	0.998618966	0.998422187	3	5282521	0.998688194	0.998418953
174	22293	112880717	11102	20.69	12	848655	0.521827124	0.923198363	3	5283690	0.997964109	0.998331696	7	5285611	0.998619259	0.99842084	3	5282521	0.998688194	0.998418953
175	22384	113439685	11110	20.79	12	848655	0.522201835	0.923211732	3	5283690	0.997964109	0.998331696	8	5283135	0.998610451	0.998420577	3	5282521	0.998688194	0.998418953
176	22469	114130034	11149	20.92	11	848716	0.517822191	0.923094923	4	3927354	0.997832866	0.998332499	8	5283135	0.998610451	0.998420577	3	5282521	0.998688194	0.998418953
177	22549	114654944	11163	21.01	11	848716	0.516549171	0.923068194	4	3927354	0.997832866	0.998332499	8	5283135	0.998610451	0.998420577	3	5282521	0.998688194	0.998418953
178	22645	115239373	11173	21.12	11	848586	0.516798121	0.923089055	4	3927354	0.997832866	0.998332499	8	5283135	0.998610451	0.998420577	3	5282521	0.998688194	0.998418953
179	22738	116038447	11231	21.27	12	848177	0.516586114	0.923095552	4	3927354	0.997832866	0.998332499	8	5283135	0.998610451	0.998420577	3	5282521	0.998672344	0.998418076
180	22860	116851181	11247	21.42	12	848380	0.515445083	0.923078799	4	3927354	0.997832866	0.998332499	8	5283135	0.998610451	0.998420577	3	5282521	0.998688194	0.998418953
181	22957	117482132	11264	21.53	12	848380	0.516032562	0.923076294	4	3927354	0.997832866	0.998332499	8	5283135	0.998610451	0.998420577	3	5282521	0.998688194	0.998418953
182	23081	118063713	11231	21.64	11	848380	0.516549468	0.923089706	4	3927354	0.997832866	0.998332499	8	5283135	0.998610451	0.998420577	3	5282521	0.998688194	0.998418953
183	23192	118850361	11284	21.78	10	1443526	0.516836684	0.923102497	4	3927354	0.997832866	0.998332499	8	5283135	0.998610451	0.998420577	3	5282521	0.998688194	0.998418953
184	23301	119460792	11298	21.89	10	1443526	0.515744871	0.92308316	4	3927363	0.997835061	0.998332539	8	5283135	0.998610451	0.998420577	3	5282521	0.998688194	0.998418953
185	23425	120192105	11302	22.03	10	1443526	0.516201949	0.923069953	4	3927364	0.997834695	0.998332846	8	5283135	0.998610451	0.998420577	3	5282521	0.998688194	0.998418953
186	23578	120881581	11302	22.15	10	1443488	0.515875942	0.923074241	4	3927364	0.997834695	0.998332862	8	5283135	0.998610451	0.998420577	3	5282521	0.998688194	0.998418953
187	23779	121798952	11288	22.32	10	1443448	0.514708866	0.923036636	4	3927364	0.997834695	0.998332862	8	5283135	0.998610451	0.998420577	3	5282521	0.998688194	0.998418953
188	23904	122335188	11247	22.42	10	1443448	0.514505366	0.923020322	4	3927364	0.997834695	0.998332862	8	5283135	0.998610451	0.998420577	3	5282521	0.998688194	0.998418953
189	24036	122931888	11217	22.53	11	1443448	0.514074658	0.923017896	3	5283744	0.997963007	0.998332593	8	5283135	0.998610451	0.998420577	3	5282521	0.998688194	0.998418953
190	24150	123528406	11210	22.64	10	1444348	0.514482017	0.92302756	3	5283744	0.997963007	0.998332593	8	5283135	0.998610451	0.998420577	3	5282521	0.998688194	0.998418953
191	24238	124087013	11216	22.74	10	1444348	0.514482017	0.92302756	3	5283744	0.997963007	0.998332593	8	5283135	0.998610451	0.998420577	3	5282521	0.998688194	0.998418953
192	24330	124663926	11209	22.85	10	1447086	0.513246637	0.922999531	3	5283744	0.997963007	0.998332593	8	5283135	0.998610451	0.998420577	3	5282521	0.998688194	0.998418953
193	24469	125380511	11217	22.98	8	1642869	0.516536303	0.923053394	3	5283740	0.997963007	0.998332229	8	5283135	0.998610451	0.998420577	3	5282521	0.998688194	0.998418953
194	24583	126079871	11230	23.11	7	4093908	0.515685094	0.923186861	3	5283740	0.997963007	0.998332229	8	5283135	0.998610451	0.998420577	3	5282521	0.998688194	0.998418953
195	24685	126707038	11245	23.22	7	4094189	0.516351874	0.923190012	3	5283740	0.997963007	0.998332229	8	5283135	0.998610451	0.998420577	3	5282521	0.998688194	0.998418953
196	24783	127244813	11234	23.32	7	4094189	0.516353299	0.923192177	3	5283740	0.997963007	0.998332229	8	5283135	0.998610451	0.998420577	3	5282521	0.998688194	0.998418953
197	24888	127891401	11247	23.44	7	4095998	0.513949218	0.923147408	3	5283740	0.997963007	0.998332229	8	5283135	0.998610451	0.998420577	3	5282521	0.998688194	0.998418953
198	24983	128555773	11287	23.56	6	4095913	0.51575831	0.923225418	3	5283740	0.997963007	0.998332229	8	5283135	0.998610451	0.998420577	3	5282521	0.998688194	0.998418953
199	25098	129352046	11300	23.71	6	4096415	0.515923383	0.923230578	3	5283740	0.997963007	0.998332229	8	5283135	0.998610451	0.998420577	3	5282521	0.998688194	0.998418953
200	25242	130345777	11350	23.89	6	4097354	0.515672077	0.923207175	3	5283740	0.997963007	0.998332229	8	5283135	0.998610451	0.998420577	3	5282521	0.998688194	0.998418953
201	25400	131303804	11370	24.06	5	4091382	0.515233355	0.923186427	3	5283740	0.997963007	0.998332229	8	5283135	0.998610451	0.998420577	3	5282521	0.998688194	0.998418953
202	25518	131652073	11314	24.13	5	4091382	0.515233355	0.923185966	3	5283740	0.997963007	0.998332229	8	5283135	0.998610451	0.998420577	3	5282521	0.998688194	0.998418953
203	25637	132208112	11298	24.23	4	4372097	0.515112901	0.923181964	3	5283740	0.997963007	0.998332229	8	5283135	0.998610451	0.998420577	3	5282521	0.998688194	0.998418953
204	25727	132698239	11298	24.32	4	4372097	0.515112901	0.923181964	3	5283740	0.997963007	0.998332229	8	5283135	0.998610451	0.998420577	3	5282521	0.998672344	0.998418076
205	25838	133271212	11264	24.42	4	4371730	0.515044136	0.923189536	3	5283740	0.997963007	0.998332229	8	5283135	0.998610451	0.998420577	3	5282521	0.998688194	0.998418953
206	25927	133865327	11288	24.53	4	4371681	0.514943549	0.923179692	3	5283740	0.997963007	0.998332229	8	5283135	0.998610451	0.998420577	3	5282521	0.998688194	0.998418953
207	26034	134639559	11302	24.68	4	4371541	0.514724743	0.923168926	3	5283740	0.997963007	0.998332229	8	5283135	0.998610451	0.998420577	3	5282521	0.998688194	0.998418953
208	26119	135118660	11302	24.76	4	4371748	0.514295464	0.923173671	3	5283740	0.997963007	0.998332229	8	5283135	0.998610451	0.998420577	3	5282527	0.998688194	0.998418979
209	26203	135587759	11301	24.85	4	4371748	0.514295464	0.923173671	3	5283740	0.997963007	0.998332229	8	5283135	0.998610451	0.998420577	3	5282527	0.998688194	0.998418979
210	26276	136013961	11300	24.93	4	4371748	0.51405886	0.923160473	3	5283740	0.997963007	0.998332229	8	5283135	0.998610451	0.998420577	3	5282527	0.998688194	0.998418979
211	26367	136581615	11309	25.03	4	4371681	0.514702678	0.923180492	3	5283723	0.997902753	0.998331281	8	5283135	0.998610451	0.998420577	3	5282527	0.998688194	0.998418979
212	26490	137382535	11339	25.18	4	4371979	0.515074559	0.923177395	3	5283723	0.997902753	0.998331281	8	5283135	0.998610451	0.998420577	3	5282527	0.998688194	0.998418979
213	26610	138267194	11384	25.34	3	4372050	0.515699196	0.923207024	3	5283723	0.997902753	0.998331281	8	5283135	0.998610451	0.998420577	3	5282527	0.998688194	0.998418979
214	26703	138812998	11384	25.44	3	4372119	0.516008132	0.923231146	3	5283723	0.997902753	0.998331281	8	5283135	0.998610451	0.998420577	3	5282527	0.998688194	0.998418979
215	26812	139390475	11405	25.55	3	4370392	0.515552792	0.923223855	3	5283723	0.997902753	0.998331281	8	5283135	0.998610451	0.998420577	3	5282527	0.998688194	0.998418979
216	26927	140217787	11453	25.70	3	4370721	0.514175589	0.923183795	3	5283723	0.997902753	0.998331281	8	5283135	0.998610451	0.998420577	3	5282527	0.998688194	0.998418979
217	27058	141006307	11459	25.84	3	4370327	0.514836761	0.923229994	3	5283326	0.997730221	0.998332883	8	5283135	0.998610451	0.998420577	3	5282527	0.998688194	0.998418979
218	27247	142102244	11472	26.04	3	4371295	0.513793826	0.923217409	3	5283326	0.997730221	0.998332883	8	5283135	0.998610451	0.998420577	3	5282323	0.998688012	0.998418517
219	27363	142740462	11470	26.16	3	4371098	0.513821025	0.923212504	3	5283326	0.997730221	0.998332883	8	5283135	0.998610451	0.998420577	3	5282323	0.998688012	0.998418517
220	27486	143246243	11432	26.25	3	4371098	0.513821025	0.923212504	3	5283326	0.997730221	0.998332883	8	5283135	0.998610451	0.998420577	3	5282323	0.998688012	0.998418517
221	27604	143759333	11432	26.35	3	4371098	0.513827782	0.923212672	3	5283326	0.997730221	0.998332883	8	5283135	0.998610451	0.998420577	3	5282323	0.998688012	0.998418517
222	27706	144302306	11411	26.45	3	4371077	0.512852363	0.923183649	3	5283326	0.997730221	0.998332883	8	5283135	0.998610451	0.998420577	3	5282323	0.998688012	0.998418517
223	27802	144849490	11411	26.55	3	4370519	0.512316667	0.923172118	3	5283326	0.997730221	0.998332883	8	5283135	0.998610451	0.998420577	3	5282323	0.998688012	0.998418517
224	27917	145487286	11432	26.66	3	4370249	0.511860468	0.923165079	3	5283326	0.997730221	0.998332883	8	5283135	0.998610451	0.998420577	3	5282323	0.998688012	0.998418517
225	28011	145982350	11414	26.75	3	4370170	0.511936166	0.923167046	3	5283326	0.997730221	0.998332883	8	5283135	0.998610451	0.998420577	3	5282323	0.998688012	0.998418517
226	28111	146461988	11408	26.84	3	4370081	0.511668501	0.9231523	3	5283326	0.997730221	0.998332883	8	5283135	0.998610451	0.998420577	3	5282323	0.998688012	0.998418517
227	28219	147212233	11439	26.98	3	4370426	0.510296507	0.923161333	3	5283326	0.997730221	0.998332883	8	5283135	0.998610451	0.998420577	3	5282323	0.998688012	0.998418517
228	28302	147703913	11445	27.07	3	4370668	0.511027901	0.923178627	3	5283326	0.997730221	0.998332883	8	5283135	0.998610451	0.998420577	3	5282323	0.998688012	0.998418517
229	28394	148387422	11457	27.20	3	4371679	0.512641008	0.923190929	3	5283326	0.997730221	0.998332883	8	5283135	0.998610451	0.998420577	3	5282323	0.998688012	0.998418517
230	28521	149153543	11465	27.34	3	4372446	0.512824561	0.923220997	3	5283326	0.997730221	0.998332883	8	5283135	0.998610451	0.998420577	3	5282323	0.998688012	0.998418517
231	28632	149874736	11465	27.47	3	4372406	0.512620924	0.923206463	3	5283111	0.99773278	0.998332917	8	5283135	0.998610451	0.998420577	3	5282323	0.998688012	0.998418517
232	28727	150380365	11460	27.56	3	4372406	0.512620924	0.923206463	3	5283111	0.99773278	0.998332917	8	5283135	0.998610451	0.998420577	3	5282323	0.998688012	0.998418517
233	28826	150947836	11459	27.66	3	4372762	0.513054767	0.923225688	3	5283111	0.99773278	0.998332917	8	5283135	0.998610451	0.998420577	3	5282323	0.998688012	0.998418517
234	28930	151549551	11471	27.77	3	4373885	0.51470045	0.92325692	3	5283111	0.99773278	0.998332917	8	5283135	0.998610451	0.998420577	3	5282323	0.998688012	0.998418517
235	29106	152613241	11487	27.97	3	4372185	0.511204898	0.923168607	3	5283103	0.997733146	0.998331767	8	5283135	0.998610451	0.998420577	3	5282323	0.998688012	0.998418517
236	29253	153344672	11482	28.10	3	4372180	0.511304927	0.923161601	3	5283435	0.997841135	0.998318997	8	5283135	0.998610451	0.998420577	3	5282323	0.998672161	0.99841764
237	29360	153836264	11453	28.19	3	4372180	0.511309865	0.923161172	3	5283435	0.997841135	0.998318997	8	5283135	0.998610451	0.998420577	3	5282323	0.998688012	0.998418517
238	29489	154485120	11445	28.31	3	4372180	0.511309865	0.923161172	3	5283435	0.997841135	0.998318997	8	5283135	0.998610451	0.998420577	3	5282323	0.998672161	0.99841764
239	29596	155242410	11471	28.45	3	4372180	0.511309865	0.923161172	3	5283435	0.997841135	0.998318997	8	5283135	0.998610451	0.998420577	3	5282323	0.998688012	0.998418517
240	29710	155791527	11470	28.55	3	4372180	0.511310847	0.923161172	3	5283435	0.997841135	0.998318997	8	5283135	0.998610451	0.998420577	3	5282323	0.998688012	0.998418517
